# Supplementary material for: Glomerular hyperfiltration may be a novel risk factor of restrictive spirometry pattern: Analysis of the Korea National Health and Nutrition Examination Survey (KNHANES) 2009-2015
Source: PLoS One. 2019 Sep 25;14(9):e0223050. doi: 10.1371/journal.pone.0223050 (PMC6760802; doi:10.1371/journal.pone.0223050)
Supplement: S1 Dataset — (XLSX) [file pone.0223050.s002.xlsx]

## Sheet: Sheet1
A_AGE	A_SEX	DM	HIBP	HIGLU	HDL_LOW	HITG	AOB	MS	GFR_EPI	PU	GHF	HE_FVCp	HE_FEV1p	HE_FEV1FVC	LUNG_RES	SMK_CRNT	DNK_HIGH	EDU_HIGH	INCM_HIGH	STRESS_HIGH	TB_DX	BA_DX	AR_DX	ATO_DX	CVD	HE_SBP	HE_DBP	LAB_GLU_SI	LAB_TG_SI	LAB_HDL_SI	HE_WC	BMI	HE_FVC	HE_FEV1	LAB_WBC	LAB_HB	MS_NUM	GEPI1	WBC_4Q	GFR_30	GFR_45	GFR_60	GFRX01	GFR_AGESEX_RES	GHF1	WBC_MED
76	1	.	0	.	0	0	0	.	66.3181	.	0	78.767	85.181	0.726	1	.	.	.	0	.	.	.	.	.	.	107.333	70	.	1.2204	1.68039	83	21.5666	3.196	2.32	.	.	.	3	.	0	0	0	6.63181	-6.03786	0	.
44	0	.	0	.	0	0	0	.	94.2075	.	0	104.414	112.849	0.933	0	0	0	1	1	1	0	0	1	0	0	92.6667	60.6667	.	0.7797	1.58177	58.5	16.6514	3.607	3.364	.	.	.	5	.	0	0	0	9.42075	-7.31504	0	.
43	0	.	0	.	0	0	0	.	99.5411	0	0	119.594	113.481	0.797	0	1	0	0	0	0	0	0	1	0	0	94.6667	65.3333	.	0.5763	1.57679	74	22.0386	4.431	3.531	.	.	.	5	.	0	0	0	9.95411	-2.73488	0	.
80	1	.	1	.	0	0	0	.	63.0659	0	0	91.522	105.367	0.72602	0	0	1	0	0	0	0	0	0	0	0	130.667	68.6667	.	1.2769	1.19295	88	22.4813	3.482	2.528	.	.	.	3	.	0	0	0	6.30659	-6.27634	0	.
78	0	.	1	.	0	0	0	.	33.1309	0	0	115.438	125.071	0.76537	0	0	0	0	0	0	0	0	0	0	0	137.333	66.6667	.	1.4238	1.53173	74	19.5006	2.57	1.967	.	.	.	4	.	0	1	1	3.31309	-42.7751	0	.
56	0	.	0	.	0	1	0	.	86.5918	0	0	93.176	88.3	0.778	0	0	0	0	0	0	0	0	0	0	0	120	77.3333	.	1.9323	1.40896	71.8	19.4636	2.814	2.19	.	.	.	1	.	0	0	0	8.65918	-5.88964	0	.
74	1	.	0	.	0	1	0	.	65.7808	0	0	84.442	86.6283	0.71521	0	1	1	0	0	0	0	0	0	0	0	120	72	.	4.3392	1.0575	80	19.8413	3.55	2.539	.	.	.	3	.	0	0	0	6.57808	-8.08202	0	.
67	1	.	1	.	0	1	0	.	92.4363	0	0	95.803	61.09	0.462	0	1	0	0	0	1	0	0	0	0	0	132	71.3333	.	2.2148	1.19295	79	21.7865	3.287	1.518	.	.	.	5	.	0	0	0	9.24363	13.2995	1	.
68	0	.	0	.	1	0	0	.	67.726	0	0	100.312	94.564	0.716	0	0	0	0	0	0	1	0	0	0	0	104	66.6667	.	1.2656	1.28588	72.5	22.0981	2.613	1.87	.	.	.	3	.	0	0	0	6.7726	-15.7143	0	.
47	0	.	0	.	1	0	0	.	88.0775	0	0	130.767	131.117	0.84456	0	0	0	0	0	0	0	0	0	0	0	107.333	70	.	1.1526	1.1251	72	21.0517	3.95	3.336	.	.	.	1	.	0	0	0	8.80775	-11.1848	0	.
22	1	.	0	.	1	0	0	.	120.81	0	1	100.082	91.3605	0.79466	0	0	0	0	0	0	0	0	0	0	0	109.333	70	.	0.9831	0.809116	79	23.939	4.948	3.932	.	.	.	8	.	0	0	0	12.081	7.76876	0	.
72	0	.	0	.	1	0	0	.	86.8377	0	0	101.421	112.585	0.80491	0	0	0	0	0	0	0	0	0	0	0	128.667	69.3333	.	0.565	1.28334	70	23.3089	2.322	1.869	.	.	.	1	.	0	0	0	8.68377	6.41118	0	.
51	0	.	0	.	0	0	1	.	100.641	0	0	101.526	90.7209	0.72761	0	0	0	0	0	0	0	0	0	0	0	124	83.3333	.	1.5029	1.30588	82	24.8777	3.216	2.34	.	.	.	6	.	0	0	0	10.0641	4.39225	0	.
63	0	.	0	.	0	0	1	.	92.505	0	0	95.112	109.271	0.891	0	0	0	0	0	0	0	0	0	0	0	128.667	70	.	0.8475	2.00596	81	24.6094	3.094	2.757	.	.	.	5	.	0	0	0	9.2505	5.29758	0	.
58	0	.	0	.	0	0	1	.	105.655	0	0	84.227	80.924	0.751	0	0	0	0	0	1	0	0	0	0	0	108.667	72.6667	.	0.4972	1.30432	90.4	26.9561	2.486	1.868	.	.	.	6	.	0	0	0	10.5655	14.6807	1	.
58	0	.	0	.	0	0	1	.	95.8118	0	0	100.302	101.588	0.791	0	0	0	0	1	1	0	0	0	0	0	129.333	72	.	1.5707	1.64465	95	27.1918	2.966	2.345	.	.	.	5	.	0	0	0	9.58118	4.83722	0	.
84	0	.	1	.	0	0	1	.	84.9119	0	0	81.319	103.982	0.818	0	0	0	0	0	0	0	0	0	0	1	157.333	77.3333	.	1.3334	1.40896	93.1	26.2407	1.903	1.556	.	.	.	1	.	0	0	0	8.49119	13.5266	1	.
56	0	.	1	.	0	0	1	.	90.8537	0	0	103.439	106.641	0.805	0	0	1	0	1	0	0	0	0	0	1	153.333	85.3333	.	1.0848	1.53975	101.1	29.063	3.377	2.717	.	.	.	5	.	0	0	0	9.08537	-1.62769	0	.
53	0	.	0	.	1	0	1	.	56.833	0	0	85.086	86.777	0.808	0	0	0	0	0	0	0	0	0	0	0	98.6667	67.3333	.	1.6385	1.26133	91.4	28.1757	2.917	2.358	.	.	.	4	.	0	0	1	5.6833	-37.9087	0	.
57	0	.	0	.	1	0	1	.	98.3732	0	0	98.11	104.205	0.85	0	0	0	0	0	0	0	0	0	0	0	123.333	77.3333	.	1.3899	1.28334	80	23.5304	3.132	2.662	.	.	.	5	.	0	0	0	9.83732	6.64525	0	.
65	0	.	0	.	1	0	1	.	95.9598	0	0	81.192	59.121	0.56555	0	0	0	0	0	1	0	0	0	0	0	100	68.6667	.	0.8475	1.08003	82	22.3133	2.456	1.389	.	.	.	5	.	0	0	0	9.59598	10.2592	0	.
69	0	.	1	.	1	1	1	.	93.301	0	0	99.5901	113.319	0.86541	0	0	0	0	0	0	0	0	0	0	0	130.667	74	.	2.0001	1.1251	86	20.5442	2.541	2.199	.	.	.	5	.	0	0	0	9.3301	10.6141	0	.
71	1	1	0	1	0	0	0	0	66.4507	0	0	81.947	69.876	0.594	0	1	0	0	0	0	0	0	0	0	0	109.333	65.3333	.	1.6724	1.26133	86.3	22.7976	3.262	1.938	.	.	1	3	.	0	0	0	6.64507	-9.67239	0	.
81	0	1	1	1	0	0	0	0	83.1111	0	0	120.698	143.388	0.782	0	0	0	0	0	0	0	0	0	0	0	130	80.6667	.	1.4012	1.31054	75.7	22.6528	2.474	1.935	.	.	2	1	.	0	0	0	8.31111	9.46541	0	.
73	0	1	0	1	1	1	0	1	83.3424	0	0	90.945	106.798	0.863	0	0	1	0	0	1	0	0	0	0	0	118	64	.	2.3278	0.866614	78.4	22.6606	2.464	2.127	.	.	3	1	.	0	0	0	8.33424	3.66932	0	.
59	0	1	1	1	0	1	1	1	70.2122	0	0	102.234	114.195	0.87618	0	0	0	0	0	0	0	0	0	0	0	152	86	.	1.7289	1.39627	95	25.8065	3.174	2.781	.	.	4	2	.	0	0	0	7.02122	-20.0089	0	.
48	0	.	0	.	0	0	0	.	87.4609	.	0	83.677	81.036	0.817	0	0	0	.	1	0	.	.	.	.	.	109.333	66	5.4945	0.678	1.59202	74.6	18.8104	2.928	2.393	.	.	.	1	.	0	0	0	8.74609	-11.0479	0	.
46	0	0	0	0	0	0	0	0	92.8933	0	0	86.509	88.057	0.852	0	0	0	0	1	0	0	0	0	0	0	100	71.3333	4.7175	0.6893	1.4188	74	21.7555	2.921	2.488	.	.	0	5	.	0	0	0	9.28932	-7.12247	0	.
25	0	0	0	0	0	0	0	0	89.1534	0	0	81.3556	80.2477	0.8718	0	0	0	1	1	0	0	0	0	0	0	107.333	61.3333	4.44	0.6893	1.66718	68	18.9036	2.933	2.557	.	.	0	1	.	0	0	0	8.91534	-26.6843	0	.
77	0	0	0	0	0	0	0	0	87.2559	0	0	104.52	118.578	0.79	0	0	0	0	0	1	0	0	0	0	0	110.667	55.3333	5.328	1.2317	1.30427	74.4	23.7993	2.474	1.955	.	.	0	1	.	0	0	0	8.72559	10.5966	0	.
73	1	0	0	0	0	0	0	0	87.2905	0	0	91.931	93.626	0.716	0	1	1	0	0	0	0	0	0	0	0	127.333	64.6667	4.773	0.7119	1.1251	75	19.3337	3.622	2.594	.	.	0	1	.	0	0	0	8.72905	12.6742	1	.
76	1	0	0	0	0	0	0	0	64.8631	0	0	53.7228	61.124	0.77335	1	0	0	0	0	0	0	0	0	0	0	124	69.3333	3.996	0.8362	1.4188	68	19.8347	2.131	1.648	.	.	0	3	.	0	0	0	6.48631	-7.49287	0	.
44	0	0	0	0	0	0	0	0	107.78	0	0	94.557	84.614	0.759	0	0	0	0	0	0	0	0	0	0	0	96	62.6667	5.439	0.678	1.38275	69.2	20.2269	3.207	2.435	.	.	0	6	.	0	0	0	10.778	6.25706	0	.
73	1	0	0	0	0	0	0	0	85.6181	0	0	91.546	81.212	0.622	0	1	0	0	0	0	0	0	0	0	0	98	61.3333	4.4955	0.8701	1.06397	74.3	19.3655	3.536	2.198	.	.	0	1	.	0	0	0	8.56181	11.0019	0	.
74	1	0	0	0	0	0	0	0	83.8424	0	0	105.206	108.146	0.70506	0	0	1	0	0	0	0	0	0	0	0	126.667	76.6667	5.1615	0.6215	1.59958	81	21.4109	4.306	3.036	.	.	0	1	.	0	0	0	8.38424	9.97957	0	.
74	1	0	0	0	0	0	0	0	97.0797	0	0	102.293	117.736	0.787	0	0	1	0	0	0	0	0	0	0	0	112	67.3333	5.0505	1.0509	1.9023	77	20.6899	3.811	2.998	.	.	0	5	.	0	0	0	9.70796	23.2169	1	.
68	0	0	0	0	0	0	0	0	89.3123	0	0	70.9938	78.2611	0.846	1	0	0	0	0	0	0	0	0	0	0	120.667	60	5.1615	1.3899	1.4188	77	21.2084	1.961	1.659	.	.	0	1	.	0	0	0	8.93123	5.87206	0	.
59	1	0	1	0	0	0	0	0	103.296	0	0	82.385	80.719	0.753	0	0	1	0	0	0	0	0	1	0	0	136	88	4.9395	1.0622	1.1251	80	22.5827	3.414	2.57	.	.	1	6	.	0	0	0	10.3296	18.1317	1	.
59	0	0	0	0	0	1	0	0	86.1367	0	0	94.671	100.345	0.849	0	0	0	0	0	0	0	0	0	0	0	97.3333	63.3333	5.328	1.9662	1.77902	74.8	21.7699	2.866	2.433	.	.	1	1	.	0	0	0	8.61367	-4.08447	0	.
50	0	0	0	0	0	1	0	0	101.35	0	0	93.5545	90.0877	0.81389	0	0	1	0	0	0	0	0	0	0	0	102.667	68	5.0505	2.3165	1.44134	71	18.1787	2.778	2.261	.	.	1	6	.	0	0	0	10.135	4.34827	0	.
41	0	0	0	0	0	1	0	0	111.773	0	0	102.422	102.543	0.851	0	0	0	0	0	0	0	0	0	0	0	101.333	64.6667	4.7175	1.7176	1.48666	77	23.1385	3.017	2.567	.	.	1	7	.	0	0	0	11.1773	7.98987	0	.
61	1	0	1	0	0	1	0	0	91.8593	0	0	70.261	71.306	0.774	1	1	1	0	0	1	0	0	0	0	0	155.333	74	5.328	2.5199	1.0575	81	21.7738	3.01	2.329	.	.	2	5	.	0	0	0	9.18593	8.20195	0	.
63	0	0	0	0	1	0	0	0	78.7142	0	0	88.175	83.067	0.743	0	0	0	0	0	1	0	0	0	0	0	99.3333	73.3333	4.551	1.2543	1.0575	79	21.2279	2.63	1.954	.	.	1	2	.	0	0	0	7.87142	-8.49325	0	.
64	1	0	1	0	1	0	0	0	61.6531	0	0	81.341	74.112	0.678	0	1	1	0	0	0	0	0	0	0	0	142	63.3333	5.4945	1.1413	0.676456	82.7	22.2101	3.335	2.26	.	.	2	3	.	0	0	0	6.16531	-19.744	0	.
77	1	0	0	0	1	1	0	0	63.0211	0	0	86.829	105.942	0.795	0	0	0	1	0	0	0	0	0	0	0	124	72.6667	4.773	2.9154	0.964257	85.3	23.7374	3.504	2.787	.	.	2	3	.	0	0	0	6.30211	-8.58142	0	.
44	0	0	0	0	0	0	1	0	89.9533	0	0	97.882	98.669	0.821	0	0	0	1	0	0	0	0	0	0	0	110	72.6667	4.4955	1.1978	1.33043	91.8	27.2343	3.873	3.18	.	.	1	1	.	0	0	0	8.99533	-11.5693	0	.
73	0	0	1	0	0	0	1	0	87.0562	0	0	90.472	89.976	0.717	0	0	0	0	0	0	0	0	0	0	0	131.333	86.6667	4.8285	0.7684	1.61818	84.7	26.6022	2.59	1.856	.	.	2	1	.	0	0	0	8.70561	7.38304	0	.
65	1	0	1	0	0	0	1	0	74.9905	0	0	87.037	84.847	0.696	0	0	0	0	0	0	0	0	0	0	0	144	90	5.328	1.1413	1.69666	94	27.0716	3.879	2.7	.	.	2	2	.	0	0	0	7.49905	-5.65318	0	.
53	0	0	1	0	0	0	1	0	104.399	0	0	79.041	80.358	0.806	1	0	1	0	0	0	0	0	0	0	0	144.667	86	4.551	1.13	1.30588	94	28.5665	2.446	1.972	.	.	2	6	.	0	0	0	10.4399	9.65773	0	.
59	0	0	1	0	0	0	1	0	95.1411	0	0	89.9581	92.9073	0.81872	0	0	0	0	0	0	0	0	0	0	0	176	81.3333	4.6065	0.8475	1.44134	89	23.6128	2.703	2.213	.	.	2	5	.	0	0	0	9.51411	4.91997	0	.
35	0	0	1	0	0	0	1	0	112.612	0	0	98.0571	90.4865	0.78832	0	0	0	0	0	0	0	0	0	0	0	136	82	4.107	0.4972	1.50919	81	22.4813	3.562	2.808	.	.	2	7	.	0	0	0	11.2612	4.30894	0	.
56	1	0	0	0	0	1	1	0	80.8232	.	0	79.274	79.833	0.754	1	0	0	0	0	0	1	0	0	0	0	126	78.6667	5.439	2.7685	1.08863	99	28.9795	3.689	2.782	.	.	2	1	.	0	0	0	8.08232	-6.60134	0	.
43	0	0	0	0	1	0	1	0	107.479	.	0	95.614	94.488	0.829	0	0	0	0	0	0	0	0	0	0	0	118	80	5.3835	1.4125	1.12116	80.1	23.4823	3.167	2.624	.	.	2	6	.	0	0	0	10.7479	5.20259	0	.
51	0	0	0	0	1	0	1	0	101.605	0	0	90.408	91.976	0.816	0	0	0	0	0	0	0	0	0	0	0	122.667	71.3333	4.551	1.5481	0.990364	92.5	26.6688	3.371	2.752	.	.	2	6	.	0	0	0	10.1605	5.35664	0	.
52	0	0	0	0	1	0	1	0	99.9363	0	0	92.9815	88.8888	0.76908	0	0	0	0	0	0	0	0	0	0	0	114.667	84	5.217	0.678	1.21549	92	25.711	3.131	2.408	.	.	2	5	.	0	0	0	9.99363	4.44119	0	.
74	0	0	0	0	1	0	1	0	85.6262	0	0	74.5063	49.5609	0.47219	0	0	0	0	0	1	0	0	0	0	0	124	67.3333	4.9395	1.3786	1.03496	83	24.2568	1.762	0.832	.	.	2	1	.	0	0	0	8.56262	6.70656	0	.
76	1	0	1	0	1	1	0	1	64.8631	0	0	98.94	94.677	0.632	0	0	0	0	0	0	0	0	0	0	1	136.667	80	5.439	1.7854	0.967106	83	23.9512	4.127	2.609	.	.	3	3	.	0	0	0	6.48631	-7.49287	0	.
60	0	0	1	0	1	1	0	1	94.4751	0	0	106.343	107.477	0.806	0	0	0	0	0	1	0	0	0	0	0	136.667	80	5.439	2.2487	0.876715	78	21.2084	3.049	2.459	.	.	3	5	.	0	0	0	9.44751	5.00741	0	.
68	0	0	1	0	0	1	1	1	75.9975	0	0	97.8769	99.9909	0.77337	0	0	0	0	0	0	0	0	0	0	0	130.667	74	4.1625	2.2713	1.62212	89	24.1288	3.049	2.358	.	.	3	2	.	0	0	0	7.59975	-7.44279	0	.
60	0	0	1	0	0	1	1	1	74.7091	0	0	77.503	82.406	0.792	1	0	0	0	0	0	0	0	0	0	0	130.667	81.3333	5.439	1.921	1.33043	106	34.8273	2.567	2.032	.	.	3	2	.	0	0	0	7.47091	-14.7586	0	.
60	0	0	1	0	0	1	1	1	97.8074	0	0	69.034	67.501	0.756	1	0	0	0	0	0	0	0	0	0	0	141.333	76	4.7175	2.9606	1.43512	89.5	27.2901	2.086	1.578	.	.	3	5	.	0	0	0	9.78074	8.33968	0	.
62	0	0	1	0	0	1	1	1	99.1027	0	0	97.029	99.447	0.783	0	0	0	0	0	0	0	0	1	0	0	158	99.3333	5.217	2.1922	1.32841	92	27.8293	2.942	2.303	.	.	3	5	.	0	0	0	9.91027	11.1418	0	.
57	0	0	1	0	1	0	1	1	98.8686	0	0	86.133	85.089	0.775	0	0	0	0	0	0	0	0	0	0	0	134	90	5.0505	0.9718	1.23657	91.7	27.2872	2.571	1.992	.	.	3	5	.	0	0	0	9.88686	7.14062	0	.
68	0	0	1	0	1	0	1	1	93.4491	0	0	65.421	70.57	0.806	1	0	0	0	0	0	0	0	0	0	0	121.333	86.6667	4.8285	1.6046	0.989639	85	26.3702	2.009	1.619	.	.	3	5	.	0	0	0	9.34491	10.0088	0	.
65	0	0	1	0	1	0	1	1	92.0885	0	0	74.292	86.933	0.872	1	0	0	0	1	1	0	0	0	0	0	164	78.6667	5.1615	1.4351	1.21191	95.9	29.0048	2.098	1.829	.	.	3	5	.	0	0	0	9.20885	6.38796	0	.
61	0	1	1	1	1	0	1	1	69.2327	0	0	82.951	89.226	0.83301	0	0	0	0	0	0	0	0	1	0	0	155.333	66.6667	5.2725	1.2543	0.967106	86	26.2227	2.563	2.135	.	.	4	3	.	0	0	0	6.92327	-19.4816	0	.
42	0	0	0	0	1	1	1	1	107.209	.	0	88.8637	93.7075	0.87108	0	0	0	0	0	0	0	0	0	0	0	119.333	78.6667	5.3835	1.8193	1.1251	82	26.2917	3.25	2.831	.	.	3	6	.	0	0	0	10.7209	4.17948	0	.
74	0	0	0	0	1	1	1	1	77.5223	0	0	81.757	83.652	0.722	0	0	0	0	0	0	0	0	0	0	0	125.333	76	4.9395	1.7515	0.964205	90.8	26.0142	1.998	1.443	.	.	3	2	.	0	0	0	7.75223	-1.39736	0	.
68	0	0	1	0	1	1	1	1	71.6442	0	0	70.908	65.515	0.704	1	0	0	0	0	0	0	0	0	0	0	130	71.3333	5.1615	1.7289	1.14732	82.7	22.9568	2.174	1.531	.	.	4	2	.	0	0	0	7.16442	-11.796	0	.
71	0	0	1	0	1	1	1	1	89.1593	0	0	92.154	105.584	0.824	0	0	0	0	0	0	0	0	0	0	0	132	72	4.8285	1.9097	1.18726	89.1	28.1123	2.494	2.056	.	.	4	1	.	0	0	0	8.91593	7.97929	0	.
68	1	0	0	0	0	0	.	.	79.8804	0	0	76.063	87.188	0.818	1	0	0	0	0	0	0	0	0	0	0	122.667	81.3333	5.3835	1.1752	1.26081	.	23.7387	3.326	2.72	5.34	14.6	.	2	0	0	0	0	7.98804	1.49702	0	0
56	0	0	1	0	0	0	.	.	99.5656	0	0	101.721	107.302	0.839	0	0	0	0	1	0	0	0	0	0	0	125.333	88.6667	5.0505	0.7797	1.46387	.	25.2363	3.352	2.814	3.1	12.8	.	5	0	0	0	0	9.95656	7.08415	0	0
62	1	0	1	0	0	0	.	.	80.3067	0	0	76.472	79.428	0.767	1	0	1	0	0	0	0	0	0	0	0	172.667	104.667	5.4945	0.8023	1.28334	.	25.2174	3.193	2.45	5.2	16.3	.	1	0	0	0	0	8.03067	-2.59726	0	0
41	0	0	1	0	1	0	.	.	107.965	0	0	102.32	104.936	0.863	0	0	0	0	1	1	0	0	0	0	0	141.333	92	4.8285	1.0283	1.08003	.	22.8624	3.674	3.172	5.33	12.9	.	6	0	0	0	0	10.7965	4.1818	0	0
47	0	.	0	.	.	0	0	.	104	0	0	96.768	94.073	0.813	0	0	1	.	1	1	.	.	.	.	.	110	84	4.7175	0.6328	.	69.1	21.2907	3.292	2.678	4.43	15.3	.	6	0	0	0	0	10.4	4.73764	0	0
44	1	.	1	.	.	0	0	.	98.2095	.	0	93.534	96.815	0.845	0	.	.	.	1	.	.	.	.	.	.	128.667	94.6667	5.328	1.6272	.	79.6	23.2992	4.788	4.048	5.65	17.1	.	5	0	0	0	0	9.82095	1.74384	0	0
71	0	0	0	0	.	0	0	.	97.0523	0	0	89.44	85.062	0.708	0	0	0	0	0	0	1	0	0	0	0	93.3333	60	5.439	1.2656	.	77.7	20.7852	2.116	1.499	4.06	10.7	.	5	0	0	0	0	9.70523	15.8723	1	0
53	0	0	0	0	.	0	0	.	103.833	0	0	91.778	80.323	0.715	0	0	0	1	0	0	0	0	1	0	0	106.667	65.3333	4.6065	0.9153	.	73.8	22.6929	2.818	2.014	4.42	11.8	.	6	0	0	0	0	10.3833	9.09153	0	0
47	0	0	0	0	.	0	0	.	66.4471	0	0	92.582	98.479	0.865	0	0	0	0	0	0	0	0	0	0	0	100	71.3333	5.2725	0.2599	.	78.9	26.7284	3.318	2.87	4.13	12.6	.	3	0	0	0	0	6.64471	-32.8152	0	0
64	1	0	0	0	.	0	0	.	89.9438	0	0	92.832	96.211	0.757	0	0	0	0	0	0	0	0	0	0	0	120	77.3333	4.884	0.8588	.	87.2	24.9447	4.295	3.251	4.65	14.2	.	1	0	0	0	0	8.99438	8.54666	0	0
41	0	0	0	0	.	0	0	.	109.532	.	0	93.263	94.17	0.854	0	0	0	0	1	1	0	1	0	0	0	103.333	69.3333	4.218	0.8249	.	66.5	23.5701	2.903	2.478	4.34	13.3	.	6	0	0	0	0	10.9532	5.74895	0	0
59	0	0	0	0	.	0	0	.	99.0167	0	0	101.838	94.784	0.755	0	0	0	0	1	0	0	0	0	0	0	96	68	4.3845	0.4972	.	70.1	19.4824	3.138	2.369	4.71	11	.	5	0	0	0	0	9.90167	8.79559	0	0
47	1	0	0	0	.	0	0	.	96.1615	0	0	114.927	112.191	0.783	0	1	0	0	1	0	0	0	0	0	0	107.333	72.6667	5.2725	1.4351	.	84.4	24.3968	5.856	4.584	5.65	14.7	.	5	0	0	0	0	9.61615	1.95614	0	0
52	0	0	0	0	.	0	0	.	104.007	0	0	95.973	91.46	0.779	0	0	0	1	0	0	0	1	1	0	0	109.333	68	4.107	1.469	.	79.5	23.0712	3.038	2.367	4.84	12.9	.	6	0	0	0	0	10.4007	8.51215	0	0
61	1	0	0	0	.	0	0	.	92.7117	0	0	88.72	95.467	0.836	0	0	1	1	0	0	0	0	1	0	0	129.333	69.3333	3.8295	0.8023	.	74	18.9292	4.038	3.376	3.26	14.7	.	5	0	0	0	0	9.27117	9.05432	0	0
48	0	0	0	0	.	0	0	.	96.1056	0	0	96.51	89.871	0.78	0	0	0	1	1	0	0	0	0	0	0	100	68	4.8285	0.9944	.	69.3	21.3841	2.886	2.251	3.16	12	.	5	0	0	0	0	9.61056	-2.40324	0	0
62	0	0	0	0	.	0	0	.	98.0035	0	0	92.654	88.243	0.756	0	0	0	0	0	1	0	0	0	0	0	102	66.6667	4.995	1.5933	.	73.1	20.9625	2.864	2.166	4.34	12	.	5	0	0	0	0	9.80035	10.0426	0	0
64	0	0	0	0	.	0	0	.	94.6059	0	0	105.211	109.095	0.795	0	0	0	0	0	0	0	0	0	0	0	112.667	68.6667	5.439	1.356	.	79.8	24.532	2.808	2.233	3.69	12.3	.	5	0	0	0	0	9.46059	8.15197	0	0
45	0	0	0	0	.	0	0	.	79.6018	0	0	121.868	113.747	0.777	0	0	0	1	1	0	0	0	0	0	0	112	72.6667	3.6075	0.3842	.	75.7	23.1381	4.301	3.343	3.4	11.5	.	2	0	0	0	0	7.96018	-21.1674	0	0
41	1	0	0	0	.	0	0	.	104.313	0	0	81.745	86.832	0.862	0	1	1	.	1	0	0	0	0	0	0	122	83.3333	4.7175	1.3786	.	82.8	26.245	4.197	3.618	5.79	15.8	.	6	0	0	0	0	10.4313	5.58654	0	0
40	0	0	0	0	.	0	0	.	95.3924	0	0	89.054	91.299	0.869	0	0	0	1	1	1	0	0	0	0	0	108.667	64	5.328	0.2938	.	70.3	22.288	3.134	2.722	4.46	12.6	.	5	0	0	0	0	9.53924	-9.14394	0	0
50	1	0	0	0	.	0	0	.	76.1827	.	0	104.957	105.825	0.797	0	0	1	1	0	0	0	0	0	0	0	100.667	72.6667	5.2725	1.6272	.	82.7	24.6383	5.304	4.228	3.55	13.8	.	2	0	0	0	0	7.61827	-15.7625	0	0
54	1	0	1	0	.	0	0	.	85.9874	0	0	105.801	100.87	0.734	0	0	0	0	1	0	0	0	1	0	0	131.333	82.6667	5.439	1.5142	.	84.2	26.3569	4.931	3.621	4.51	15.9	.	1	0	0	0	0	8.59874	-2.944	0	0
50	0	0	1	0	.	0	0	.	97.9565	0	0	111.263	102.929	0.774	0	0	0	1	1	0	0	0	0	0	0	128.667	86.6667	5.217	0.7232	.	72.5	19.2467	4.016	3.107	3.57	13.9	.	5	0	0	0	0	9.79566	0.954544	0	0
47	0	0	1	0	.	0	0	.	105.532	0	0	94.234	84.919	0.749	0	0	0	0	0	0	0	0	0	0	0	138	88.6667	5.1615	1.2769	.	75.9	22.7302	3.15	2.36	4.52	9.9	.	6	0	0	0	0	10.5532	6.26978	0	0
48	0	0	1	0	.	0	0	.	94.5586	0	0	80.355	72.119	0.757	0	0	0	1	0	1	0	0	0	0	0	148	88.6667	3.3855	1.13	.	66.9	19.0681	2.805	2.122	4.42	11.7	.	5	0	0	0	0	9.45586	-3.95029	0	0
74	1	0	1	0	.	0	0	.	88.9214	0	0	77.797	96.624	0.849	1	0	1	0	0	0	0	0	0	0	0	143.333	75.3333	5.1615	1.2543	.	85.5	21.7447	3.162	2.686	4.66	12.9	.	1	0	0	0	0	8.89214	15.0586	1	0
78	1	1	1	1	.	0	0	.	79.3817	0	0	57.442	50.079	0.584	0	0	0	0	0	0	1	0	0	0	0	132	66.6667	3.33	0.8475	.	82.3	20.7207	2.555	1.493	5.28	14	.	2	0	0	0	0	7.93817	8.53259	0	0
46	0	.	0	.	.	1	0	.	105.752	0	0	84.779	85.431	0.827	0	.	.	.	.	.	.	.	.	.	.	125.333	70	4.551	1.7628	.	79.3	26.7105	2.565	2.122	5.09	13.1	.	6	0	0	0	0	10.5752	5.73579	0	0
67	1	0	0	0	.	1	0	.	66.8846	0	0	75.914	73.827	0.715	1	1	0	0	0	0	0	0	0	0	1	118	77.3333	4.329	2.2487	.	72.1	20.5972	3.193	2.284	5.48	13.3	.	3	0	0	0	0	6.68846	-12.2522	0	0
55	0	0	0	0	.	1	0	.	85.8524	0	0	111.819	116.498	0.846	0	0	0	0	1	1	0	0	0	0	0	111.333	70.6667	4.7175	1.9323	.	78.8	22.2394	3.642	3.08	5.3	15.2	.	1	0	0	0	0	8.58524	-7.38248	0	0
53	0	0	0	0	.	1	0	.	62.9504	0	0	111.622	108.588	0.794	0	0	0	0	1	0	0	0	0	0	0	101.333	61.3333	4.773	1.7515	.	73.5	23.0337	3.206	2.545	5.21	12.5	.	3	0	0	0	0	6.29504	-31.7913	0	0
65	1	0	0	0	.	1	0	.	90.9987	0	0	96.447	89.446	0.679	0	0	0	1	1	0	0	0	1	0	0	121.333	74.6667	5.439	1.9549	.	88.6	23.5155	4.36	2.961	5.61	14.9	.	5	0	0	0	0	9.09987	10.355	0	0
43	1	0	1	0	.	1	0	.	101.507	0	0	99.452	86.635	0.708	0	1	1	0	0	1	0	0	0	0	0	126	85.3333	5.3835	4.9268	.	83.2	26.2458	4.661	3.3	4.88	16.8	.	6	0	0	0	0	10.1507	4.288	0	0
66	0	0	1	0	.	1	0	.	95.288	0	0	81.296	89.762	0.851	0	0	0	1	0	0	0	0	0	0	0	152	79.3333	4.4955	2.0905	.	71.8	21.7984	2.156	1.834	5.38	11.5	.	5	0	0	0	0	9.5288	10.3409	0	0
54	1	0	1	0	.	1	0	.	85.9874	0	0	101.952	106.617	0.821	0	0	1	0	1	0	0	0	1	0	0	124.667	89.3333	4.995	2.4182	.	84.6	24.1794	4.33	3.554	5.24	17.3	.	1	0	0	0	0	8.59874	-2.944	0	0
42	0	.	0	.	0	0	0	.	109.305	.	0	103.093	101.033	0.833	0	.	.	.	0	.	.	.	.	.	.	104	74	5.106	1.0057	1.68039	72.5	21.6867	3.263	2.718	3.69	13.6	.	6	0	0	0	0	10.9305	6.2751	0	0
63	1	.	0	.	0	0	0	.	76.9451	0	0	93.112	105.494	0.842	0	.	.	.	0	.	.	.	.	.	.	105.333	69.3333	5.4945	0.9153	1.3352	87.2	23.4714	4.005	3.371	3.95	13.3	.	2	0	0	0	0	7.69451	-5.20546	0	0
41	1	.	0	.	0	0	0	.	108.756	.	0	92.409	84.98	0.77	0	.	.	.	1	.	.	.	.	.	.	108	74	4.9395	1.1639	1.38451	81.3	21.1782	4.684	3.607	5.68	14.3	.	6	0	0	0	0	10.8756	10.03	0	0
40	0	.	0	.	0	0	0	.	123.951	.	1	104.022	104.892	0.86	0	.	.	.	0	.	.	.	.	.	.	106	71.3333	5.4945	0.8136	1.40917	75	21.6446	3.396	2.922	4.31	12	.	8	0	0	0	0	12.3951	19.4145	1	0
57	0	.	0	.	0	0	0	.	80.8788	0	0	102.808	109.927	0.864	0	.	.	.	0	.	.	.	.	.	.	110	77.3333	4.662	0.9153	1.58177	75.8	21.7213	3.31	2.859	5.62	12.3	.	1	0	0	0	0	8.08788	-10.8492	0	0
44	0	.	0	.	0	0	0	.	107.248	.	0	93.69	94.527	0.838	0	0	1	.	1	1	.	.	.	.	.	117.333	81.3333	5.1615	0.6328	1.64434	77.2	24.116	3.342	2.801	4.94	10.3	.	6	0	0	0	0	10.7248	5.72514	0	0
71	1	.	0	.	0	0	0	.	89.4174	0	0	84.824	95.437	0.8	0	.	.	.	0	.	.	.	0	.	.	118	73.3333	5.2725	1.0735	1.23647	80.9	20.7331	3.577	2.861	4.39	14.3	.	1	0	0	0	0	8.94174	13.2943	1	0
58	0	.	0	.	0	0	0	.	89.5862	0	0	94.85	92.854	0.784	0	0	0	0	0	0	0	0	0	0	0	104.667	70	5.106	0.7345	2.07381	73	22.3133	2.977	2.335	3.93	12.2	.	1	0	0	0	0	8.95862	-1.38833	0	0
56	1	.	0	.	0	0	0	.	92.6481	0	0	113.502	112.745	0.785	0	.	.	.	1	.	.	.	.	.	.	98.6667	73.3333	5.4945	1.1187	1.40917	76.8	20.329	5.495	4.316	4.59	13.3	.	5	0	0	0	0	9.26482	5.22361	0	0
69	0	.	0	.	0	0	0	.	79.0345	.	0	77.891	87.945	0.858	1	.	.	.	.	.	.	.	0	.	.	122	76.6667	5.3835	1.2091	1.67055	74	21.4641	2.114	1.813	5.55	13.3	.	2	0	0	0	0	7.90345	-3.6523	0	0
43	0	.	0	.	0	0	0	.	85.3985	0	0	97.897	92.036	0.794	0	.	.	.	0	.	.	.	0	.	.	126	82.6667	5.106	0.5989	1.5136	75.6	21.4697	3.4	2.7	4.99	12	.	1	0	0	0	0	8.53985	-16.8775	0	0
57	0	.	0	.	0	0	0	.	97.8877	0	0	87.649	96.473	0.906	0	.	.	.	1	.	.	.	.	.	.	106	62.6667	4.884	0.4407	1.5079	67.5	18.4225	2.551	2.31	4.81	12.4	.	5	0	0	0	0	9.78877	6.15975	0	0
44	0	.	0	.	0	0	0	.	106.215	0	0	79.395	80.994	0.852	1	.	.	.	1	.	.	.	.	.	.	115.333	78	5.217	0.6102	1.70505	75.5	22.9029	2.875	2.449	5.56	14.1	.	6	0	0	0	0	10.6215	4.69229	0	0
48	1	.	0	.	0	0	0	.	100.643	0	0	84.177	88.683	0.883	0	0	0	.	0	1	.	.	.	.	.	102.667	68.6667	5.217	0.8814	1.55711	69.2	18.4156	3.729	3.294	3.65	15.1	.	6	0	0	0	0	10.0643	7.1909	0	0
57	0	.	0	.	0	0	0	.	100.418	0	0	101.261	107.9	0.855	0	0	0	.	0	0	.	.	.	.	.	98	60	4.8285	0.5876	1.69666	74.8	22.9634	3.318	2.837	4.07	10.7	.	6	0	0	0	0	10.0418	8.68966	0	0
48	0	.	0	.	0	0	0	.	102.784	.	0	89.26	86.422	0.815	0	.	.	.	0	.	.	.	.	.	.	104	74	5.3835	1.4351	1.43382	69.2	19.7985	2.928	2.386	4.91	12.5	.	6	0	0	0	0	10.2784	4.27535	0	0
53	0	.	0	.	0	0	0	.	102.737	0	0	92.884	92.174	0.812	0	.	.	.	0	.	.	.	.	.	.	106.667	79.3333	4.884	0.9944	1.38451	78.7	21.9718	3.133	2.544	5.33	13.1	.	6	0	0	0	0	10.2737	7.99529	0	0
48	0	.	0	.	0	0	0	.	97.6996	0	0	91.569	80.285	0.739	0	0	0	.	0	0	.	.	.	.	.	113.333	77.3333	4.884	1.4803	1.98441	69.2	19.4193	3.098	2.288	5.67	11.5	.	5	0	0	0	0	9.76996	-0.8093	0	0
45	0	.	0	.	0	0	0	.	106.497	.	0	111.121	106.993	0.808	0	.	.	.	0	.	.	.	0	.	.	110.667	80	4.9395	0.9153	1.48303	73.2	21.4458	3.952	3.194	5.49	12.8	.	6	0	0	0	0	10.6497	5.72783	0	0
75	1	.	0	.	0	0	0	.	58.7979	0	0	122.934	139.777	0.761	0	.	.	.	0	.	.	.	0	.	.	111.333	72.6667	5.106	0.904	1.06397	87.5	24.0084	5.276	4.013	3.93	10.8	.	4	0	0	0	1	5.87979	-14.3115	0	0
47	1	.	0	.	0	0	0	.	106.379	0	0	96.513	103.961	0.895	0	.	.	.	0	.	.	.	0	.	.	100.667	72.6667	5.217	1.1752	1.28334	75	19.4874	4.63	4.143	5.25	14.6	.	6	0	0	0	0	10.6379	12.174	1	0
55	1	.	0	.	0	0	0	.	97.6209	0	0	95.011	92.54	0.775	0	.	.	.	0	.	.	.	.	.	.	110	70.6667	5.2725	0.678	1.11318	69.5	21.2969	4.027	3.119	4.7	13.6	.	5	0	0	0	0	9.76209	9.44289	0	0
42	0	.	0	.	0	0	0	.	105.386	0	0	87.38	90.132	0.87	0	.	.	.	0	.	.	.	.	.	.	109.333	78.6667	4.995	0.678	1.40917	76.5	23.4766	2.721	2.367	5.66	13.6	.	6	0	0	0	0	10.5386	2.35661	0	0
75	1	.	0	.	0	0	0	.	61.2579	0	0	69.239	84.336	0.813	1	.	.	.	0	.	.	.	.	.	.	129.333	76.6667	4.9395	1.3786	1.13794	81.8	24.1878	2.954	2.402	4.69	13.5	.	3	0	0	0	0	6.12579	-11.8514	0	0
51	1	.	0	.	0	0	0	.	106.8	0	0	85.486	85.924	0.826	0	0	0	.	0	0	.	.	.	.	.	101.333	68	4.773	0.339	1.35985	64.7	19.3857	3.724	3.077	3.91	13.2	.	6	0	0	0	0	10.68	15.6081	1	0
41	0	.	0	.	0	0	0	.	112.363	0	0	95.303	95.529	0.85	0	0	0	.	0	0	.	.	.	.	.	89.3333	60.6667	4.7175	0.5311	1.65573	68	20.8554	3.56	3.027	4.66	13.4	.	7	0	0	0	0	11.2363	8.5798	0	0
40	0	.	0	.	0	0	0	.	92.5167	0	0	101.695	106.896	0.904	0	0	0	.	1	1	.	.	.	.	.	95.3333	66	5.3835	1.5933	1.38451	67.2	19.4913	3.484	3.149	5.28	13.2	.	5	0	0	0	0	9.25167	-12.0196	0	0
80	1	.	0	.	0	0	0	.	76.2652	0	0	65.258	46.371	0.438	0	.	.	.	0	.	.	.	.	.	.	123.333	65.3333	5.3835	0.678	1.48303	88.7	23.7943	2.36	1.034	5.41	15.8	.	2	0	0	0	0	7.62652	6.92302	0	0
70	1	.	0	.	0	0	0	.	92.9416	0	0	104.433	107.773	0.737	0	.	.	.	0	.	.	.	.	.	.	129.333	70	5.3835	0.8249	1.95162	75.3	20.5232	3.988	2.938	5.07	15.1	.	5	0	0	0	0	9.29416	16.0651	1	0
46	1	.	0	.	0	0	0	.	96.8394	0	0	112.088	105.578	0.781	0	.	.	.	1	.	.	.	.	.	.	120.667	84.6667	5.328	0.8814	1.60642	73.2	21.3856	5.039	3.937	4.53	13.1	.	5	0	0	0	0	9.68394	1.88058	0	0
54	1	.	0	.	0	0	0	.	84.9489	0	0	93.739	94.369	0.807	0	.	.	.	1	.	.	.	.	.	.	112	72.6667	4.4955	0.8136	1.63108	67.1	21.1097	3.92	3.163	3.9	14.8	.	1	0	0	0	0	8.49489	-3.9825	0	0
43	0	.	0	.	0	0	0	.	106.964	0	0	91.49	91.415	0.835	0	.	.	.	0	.	.	.	.	.	.	115.333	82	5.106	1.2204	1.3352	75.2	25.0222	2.8	2.337	5.06	11.6	.	6	0	0	0	0	10.6964	4.68761	0	0
49	1	.	0	.	0	0	0	.	81.0749	0	0	100.039	94.774	0.761	0	.	.	.	0	.	.	.	.	.	.	98	66.6667	5.106	0.904	1.1626	84.6	24.1962	4.522	3.441	5.78	15.3	.	1	0	0	0	0	8.10749	-11.6236	0	0
53	1	.	0	.	0	0	0	.	89.8758	0	0	109.433	108.198	0.782	0	0	1	.	1	1	.	.	.	.	.	109.333	73.3333	5.3835	1.0848	1.85299	79.6	23.5756	4.847	3.789	3.78	13.8	.	1	0	0	0	0	8.98758	0.190933	0	0
46	1	.	0	.	0	0	0	.	86.7049	0	0	81.329	78.443	0.789	0	0	1	.	1	1	.	.	.	.	.	117.333	79.3333	4.884	1.1978	1.25195	78.7	23.1785	3.776	2.979	5.76	15.6	.	1	0	0	0	0	8.67049	-8.25395	0	0
41	0	.	0	.	0	0	0	.	102.624	0	0	110.406	93.991	0.727	0	0	1	.	1	1	.	.	.	.	.	114.667	73.3333	4.44	0.5763	2.246	72.5	19.8262	3.986	2.898	5.23	13.5	.	6	0	0	0	0	10.2624	-1.15912	0	0
46	0	.	0	.	0	0	0	.	86.0896	0	0	100.725	98.984	0.832	0	0	0	.	.	1	.	.	.	.	.	117.333	73.3333	4.9395	0.6893	2.03672	68.2	18.9644	3.706	3.082	3.94	13.8	.	1	0	0	0	0	8.60896	-13.9262	0	0
50	0	.	0	.	0	0	0	.	67.4771	0	0	89.595	85.594	0.788	0	0	0	.	0	0	.	.	.	.	.	100	70.6667	4.7175	0.4972	1.82745	68.7	22.7483	2.791	2.2	4.24	14	.	3	0	0	0	0	6.74771	-29.5249	0	0
46	0	.	0	.	0	0	0	.	104.733	.	0	102.737	101.488	0.833	0	.	.	.	1	.	.	.	0	.	.	96.6667	70.6667	4.8285	0.6102	1.33515	68.2	21.5723	3.014	2.51	1.98	9.9	.	6	0	0	0	0	10.4733	4.71735	0	0
51	1	.	0	.	0	0	0	.	92.3086	0	0	99.75	94.314	0.764	0	.	.	.	1	.	.	.	1	.	.	112.667	78.6667	5.328	1.5933	2.05024	78.3	21.4503	4.572	3.494	4.24	14.5	.	5	0	0	0	0	9.23086	1.11691	0	0
66	0	.	0	.	0	0	0	.	82.0036	0	0	100.034	78.048	0.588	0	.	.	.	0	.	.	.	0	.	.	108.667	70	5.106	1.2769	2.56799	76.6	25.5316	2.683	1.578	5.67	13.6	.	1	0	0	0	0	8.20036	-2.94354	0	0
56	0	.	0	.	0	0	0	.	79.0822	0	0	91.632	83.593	0.733	0	.	.	.	0	.	.	.	0	.	.	128.667	84.6667	5.3835	0.6328	1.64439	76.2	23.4377	2.868	2.103	5.07	14.2	.	2	0	0	0	0	7.90822	-13.3993	0	0
59	1	.	0	.	0	0	0	.	85.0936	1	0	83.533	79.772	0.735	0	0	1	.	0	0	.	.	.	.	.	105.333	66	5.106	0.8927	1.28588	79.4	22.4536	3.409	2.507	5.81	13.8	.	1	0	0	0	0	8.50936	-0.070634	0	0
59	1	.	0	.	0	0	0	.	91.9227	0	0	90.382	94.347	0.787	0	0	0	.	.	1	.	.	.	.	.	128.667	82.6667	4.7175	0.7119	1.17348	89.3	24.9042	4.42	3.479	4.97	14.7	.	5	0	0	0	0	9.19227	6.75849	0	0
58	1	.	0	.	0	0	0	.	109.344	0	0	86.634	82.008	0.733	0	.	.	.	0	.	.	.	.	.	.	108	65.3333	5.439	1.6046	1.18726	78.5	22.1006	4.011	2.939	5.19	15.1	.	6	0	0	0	0	10.9344	23.4266	1	0
57	0	.	0	.	0	0	0	.	90.2178	0	0	92.804	89.585	0.785	0	.	.	.	1	.	.	.	.	.	.	103.333	72	5.4945	1.2882	1.3352	71.4	20.4372	3.143	2.467	5.65	14.5	.	5	0	0	0	0	9.02178	-1.51023	0	0
41	0	.	0	.	0	0	0	.	108.999	0	0	108.094	97.435	0.775	0	.	.	.	1	.	.	.	.	.	.	110	76.6667	5.328	0.5311	2.00093	59	18.9187	3.771	2.921	4.1	11.9	.	6	0	0	0	0	10.8999	5.21638	0	0
68	1	.	0	.	0	0	0	.	78.896	0	0	94.962	93.913	0.719	0	0	1	.	1	0	.	.	.	.	.	118	80.6667	4.4955	1.2769	1.3352	68.6	21.1047	4.038	2.904	4.74	16.3	.	2	0	0	0	0	7.8896	0.512609	0	0
56	1	.	0	.	0	0	0	.	66.5225	0	0	90.902	94.247	0.807	0	.	.	.	0	.	.	.	0	.	.	103.333	71.3333	5.1615	1.2204	1.13805	82.6	23.1237	4.15	3.349	5.7	15.7	.	3	0	0	0	0	6.65225	-20.902	0	0
48	1	.	0	.	0	0	0	.	104.568	0	0	106.993	107.721	0.816	0	.	.	.	1	.	.	.	.	.	.	102.667	70.6667	5.2725	1.2656	1.08863	84.5	23.3087	4.915	4.011	5.18	15.3	.	6	0	0	0	0	10.4568	11.1161	0	0
56	1	.	0	.	0	0	0	.	73.8347	0	0	108.106	104.709	0.744	0	0	0	.	1	0	.	.	.	.	.	115.333	72.6667	5.328	0.8701	1.06884	82.1	25.897	4.37	3.251	3.97	15.9	.	2	0	0	0	0	7.38347	-13.5898	0	0
44	0	.	0	.	0	0	0	.	103.916	0	0	104.019	105.505	0.85	0	.	.	.	1	.	.	.	.	.	.	98.6667	60	4.8285	1.017	1.43382	76.1	21.7876	3.898	3.314	4.95	14.4	.	6	0	0	0	0	10.3916	2.39323	0	0
54	0	.	0	.	0	0	0	.	99.4864	0	0	92.059	100.283	0.878	0	.	.	.	0	.	.	.	.	.	.	112.667	79.3333	4.44	0.9831	1.58177	78.9	24.3392	3.057	2.683	3.75	14.8	.	5	0	0	0	0	9.94864	5.49812	0	0
45	1	.	0	.	0	0	0	.	105.23	0	0	97.268	95.483	0.803	0	.	.	.	0	.	.	.	.	.	.	126	80	4.218	0.7797	1.26133	89.2	23.9158	4.486	3.604	5.62	14.7	.	6	0	0	0	0	10.523	9.51731	0	0
46	1	.	0	.	0	0	0	.	99.3904	0	0	94.819	91.118	0.796	0	.	.	.	0	.	.	.	.	.	.	106.667	70.6667	4.884	0.6102	1.13794	78	20.861	4.489	3.573	4.96	15	.	5	0	0	0	0	9.93904	4.43152	0	0
45	1	.	0	.	0	0	0	.	74.0814	0	0	100.694	102.98	0.826	0	0	1	.	1	0	.	.	.	.	.	110.667	81.3333	5.106	0.9605	1.22579	84.5	23.8228	5.384	4.448	5.46	14.8	.	2	0	0	0	0	7.40814	-21.6309	0	0
73	0	.	0	.	0	0	0	.	89.2713	0	0	91.926	105.028	0.833	0	0	0	.	0	0	.	.	0	.	.	123.333	75.3333	5.0505	1.0509	1.58171	74.4	22.8693	2.335	1.946	3.58	11.4	.	1	0	0	0	0	8.92713	9.59819	0	0
45	0	.	1	.	0	0	0	.	90.6924	0	0	103.172	101.443	0.827	0	.	.	.	0	.	.	.	.	.	.	120.667	89.3333	5.106	0.8136	1.40917	73.8	21.0466	3.712	3.068	4.53	11.4	.	5	0	0	0	0	9.06924	-10.0767	0	0
69	1	.	1	.	0	0	0	.	71.2528	1	0	79.349	87.601	0.777	1	0	0	0	0	0	0	0	0	0	0	132	84.6667	4.773	0.3729	1.5079	76.7	23.2495	2.941	2.286	4.55	17.4	.	2	0	0	0	0	7.12528	-6.37719	0	0
51	1	.	1	.	0	0	0	.	79.0498	0	0	80.11	89.46	0.855	0	.	.	.	0	.	.	.	0	.	.	124.667	90.6667	5.328	0.5989	1.28594	88.9	29.3755	3.969	3.392	5.65	15.9	.	2	0	0	0	0	7.90498	-12.1419	0	0
60	1	.	1	.	0	0	0	.	92.5069	0	0	89.076	87.775	0.742	0	.	.	.	1	.	.	.	.	.	.	144	85.3333	5.2725	1.3334	1.30432	82.4	24.7617	3.515	2.608	5.23	14.1	.	5	0	0	0	0	9.25069	8.09606	0	0
40	1	.	1	.	0	0	0	.	92.607	0	0	96.42	98.507	0.838	0	.	.	.	0	.	.	.	0	.	.	125.333	89.3333	5.3835	1.3786	1.85289	86.2	28.1975	4.178	3.502	3.83	14	.	5	0	0	0	0	9.2607	-6.87244	0	0
41	0	.	1	.	0	0	0	.	89.167	0	0	98.206	97.734	0.848	0	.	.	.	0	.	.	.	0	.	.	124	90	4.2735	0.5989	1.56591	77.4	20.2371	3.54	3.003	4.54	10.8	.	1	0	0	0	0	8.9167	-14.6159	0	0
59	1	.	1	.	0	0	0	.	83.0197	0	0	94.752	92.841	0.742	0	1	0	.	1	0	.	.	0	.	.	132	86.6667	5.1615	1.469	1.30432	86.5	24.0005	4.9	3.636	4.96	14.5	.	1	0	0	0	0	8.30197	-2.14457	0	0
67	0	.	1	.	0	0	0	.	92.1618	0	0	99.292	106.797	0.814	0	0	0	.	0	0	.	.	.	.	.	132	74	5.328	1.0848	1.82833	79.8	23.226	2.48	2.018	4.28	13.3	.	5	0	0	0	0	9.21618	7.9681	0	0
83	1	.	1	.	0	0	0	.	79.0681	0	0	103.566	130.392	0.731	0	.	.	.	0	.	.	.	0	.	.	146	80.6667	5.3835	1.2204	1.08858	82.1	23.9963	3.53	2.582	5.68	14.6	.	2	0	0	0	0	7.90681	11.9861	0	0
71	1	.	1	.	0	0	0	.	86.4225	0	0	91.429	110.291	0.839	0	.	.	.	0	.	.	.	0	.	.	136	82.6667	5.2725	1.0057	1.40922	86.2	24.2409	4.152	3.483	5.38	13.5	.	1	0	0	0	0	8.64225	10.2995	0	0
75	1	.	1	.	0	0	0	.	89.2467	0	0	92.883	80.683	0.609	0	1	1	.	0	0	.	.	0	.	.	139.333	89.3333	4.995	1.5255	1.18726	81.7	18.1853	4.008	2.442	3.41	16.4	.	1	0	0	0	0	8.92467	16.1373	1	0
52	0	0	.	0	0	0	0	.	72.7723	0	0	77.146	78.885	0.84	1	0	0	0	1	0	0	0	0	0	0	.	69.3333	5.106	0.5311	1.65579	76.6	22.1126	2.44	2.05	3.93	13.4	.	2	0	0	0	0	7.27723	-22.7229	0	0
53	0	0	.	0	0	0	0	.	85.7364	0	0	82.632	84.311	0.847	0	0	0	0	0	1	0	0	0	0	0	.	.	5.217	1.0848	1.68039	71.3	19.2834	2.661	2.255	4.68	10.8	.	1	0	0	0	0	8.57364	-9.00535	0	0
51	1	.	0	.	0	1	0	.	77.3154	.	0	100.463	101.917	0.809	0	.	.	.	1	.	.	.	.	.	.	107.333	71.3333	4.8285	2.3278	1.50779	79	23.2469	4.711	3.813	5.35	15	.	2	0	0	0	0	7.73154	-13.8762	0	0
41	1	.	0	.	0	1	0	.	94.2095	0	0	84.854	83.057	0.832	0	.	.	.	0	.	.	.	0	.	.	109.333	80	5.328	2.5877	1.03937	73.6	20.4825	3.9	3.244	4.8	16.3	.	5	0	0	0	0	9.42095	-4.51652	0	0
48	1	.	0	.	0	1	0	.	90.7967	0	0	87.402	79.17	0.744	0	.	.	.	1	.	.	.	.	.	.	100.667	73.3333	5.439	1.8871	1.26133	79.1	20.5491	4.221	3.14	5.66	15.4	.	5	0	0	0	0	9.07967	-2.65531	0	0
56	1	.	0	.	0	1	0	.	92.6481	0	0	107.027	108.653	0.798	0	1	1	.	.	0	.	.	.	.	.	106	68.6667	5.439	3.9776	1.46123	79.6	21.7336	4.82	3.846	3.74	14.6	.	5	0	0	0	0	9.26482	5.22361	0	0
45	1	.	1	.	0	1	0	.	76.4242	0	0	108.885	98.621	0.74	0	.	.	.	0	.	.	.	0	.	.	132.667	82.6667	4.9395	2.1131	1.08858	85.6	24.1837	5.051	3.736	5.39	16.9	.	2	0	0	0	0	7.64242	-19.2881	0	0
52	0	.	1	.	0	1	0	.	73.751	.	0	98.691	89.105	0.738	0	0	0	.	0	0	.	.	.	.	.	130.667	81.3333	4.9395	2.034	1.85361	79.6	22.8729	3.248	2.398	5.52	13.5	.	2	0	0	0	0	7.3751	-21.7442	0	0
70	1	.	1	.	0	1	0	.	67.6553	0	0	99.803	108.337	0.765	0	.	.	.	0	.	.	.	0	.	.	143.333	80.6667	4.9395	2.6442	1.23647	83.5	23.2485	4.396	3.365	4.67	15.7	.	3	0	0	0	0	6.76553	-9.22119	0	0
56	0	.	0	.	1	0	0	.	83.9485	0	0	110.691	109.761	0.808	0	.	.	.	1	.	.	.	.	.	.	105.333	70.6667	5.106	0.8249	1.1626	72.7	20.5848	3.841	3.105	5.81	12.7	.	1	0	0	0	0	8.39485	-8.53295	0	0
42	0	.	0	.	1	0	0	.	112.786	0	0	115.626	110.853	0.81558	0	.	.	.	1	.	.	.	.	.	.	118.667	80	5.106	1.13	1.01217	73	21.3593	3.671	2.994	5.07	13.4	.	7	0	0	0	0	11.2786	9.75688	0	0
46	0	.	0	.	1	0	0	.	74.9086	0	0	96.297	83.716	0.732	0	.	.	.	0	.	.	.	.	.	.	91.3333	60	4.773	0.904	0.964257	70.8	21.1743	3.107	2.273	3.62	11	.	2	0	0	0	0	7.49087	-25.1071	0	0
46	1	.	0	.	1	0	0	.	79.2079	0	0	96.262	82.743	0.703	0	.	.	.	1	.	.	.	1	.	.	94.6667	67.3333	5.3835	1.1752	0.989898	88.1	22.3497	4.704	3.309	4.64	16.3	.	2	0	0	0	0	7.92079	-15.751	0	0
69	1	.	0	.	1	0	0	.	86.8395	0	0	87.334	76.513	0.644	0	.	.	.	0	.	.	.	.	.	.	119.333	82	5.217	1.4916	0.990002	74.7	18.7793	3.798	2.445	3.53	15.2	.	1	0	0	0	0	8.68395	9.20955	0	0
40	0	.	0	.	1	0	0	.	113.155	0	0	113.078	105.96	0.796	0	.	.	.	0	.	.	.	0	.	.	95.3333	64	5.439	0.9379	1.18726	75.8	21.1123	4.176	3.325	5.74	12.5	.	7	0	0	0	0	11.3155	8.61846	0	0
42	0	.	0	.	1	0	0	.	100.243	0	0	101.027	89.953	0.739	0	0	0	.	0	0	.	.	.	.	.	116	73.3333	4.9395	0.6215	1.22579	77.8	24.8564	3.817	2.82	4.31	9.1	.	6	0	0	0	0	10.0243	-2.78661	0	0
61	0	.	0	.	1	0	0	.	86.306	0	0	90.307	87.772	0.779	0	0	0	.	0	1	.	.	.	.	.	120.667	71.3333	4.6065	1.5481	1.14732	71.4	19.9567	2.624	2.044	4.54	14	.	1	0	0	0	0	8.6306	-2.40825	0	0
77	1	.	0	.	1	0	0	.	79.9413	0	0	84.346	90.678	0.713	0	.	.	.	0	.	.	.	0	.	.	115.333	68.6667	4.44	0.678	0.866614	66	20.3161	3.136	2.236	5.42	13.1	.	2	0	0	0	0	7.99413	8.33875	0	0
46	0	.	0	.	1	0	0	.	82.4297	0	0	89.92	83.856	0.775	0	0	0	.	1	1	.	.	.	.	.	97.3333	60.6667	4.8285	1.0057	1.08863	76.1	23.2041	3.128	2.423	4.18	11.5	.	1	0	0	0	0	8.24297	-17.586	0	0
46	0	.	0	.	1	0	0	.	88.6984	0	0	103.028	101.478	0.815	0	.	.	.	.	.	.	.	0	.	.	104	72.6667	4.884	1.2769	1.04273	76.1	24.3847	3.43	2.795	5.18	11.1	.	1	0	0	0	0	8.86984	-11.3173	0	0
53	0	.	0	.	1	0	0	.	102.737	0	0	101.2	109.23	0.869	0	.	.	.	0	.	.	.	1	.	.	112	72	4.107	1.0396	1.18726	77.9	25.4318	3.225	2.801	4.95	12.4	.	6	0	0	0	0	10.2737	7.99529	0	0
52	0	.	0	.	1	0	0	.	105.135	0	0	103.298	93.645	0.744	0	0	0	.	0	0	.	.	.	.	.	97.3333	65.3333	4.2735	0.2599	1.1626	77.4	22.8739	2.928	2.177	5.06	13.7	.	6	0	0	0	0	10.5135	9.64024	0	0
45	1	.	0	.	1	0	0	.	85.3093	0	0	104.701	101.757	0.795	0	0	0	.	1	1	.	.	.	.	.	112	77.3333	5.3835	1.0622	1.01466	84.5	22.9752	5.172	4.111	5.31	15.2	.	1	0	0	0	0	8.53093	-10.4029	0	0
68	0	.	1	.	1	0	0	.	92.9505	0	0	93.262	85.802	0.706	0	.	.	.	0	.	.	.	.	.	.	138.667	81.3333	5.439	1.1865	1.1626	76.4	20.2787	2.424	1.712	4.28	13.4	.	5	0	0	0	0	9.29505	9.51025	0	0
76	0	.	1	.	1	0	0	.	78.9456	0	0	107.284	105.142	0.699	0	0	0	.	0	0	.	.	.	.	.	134	66.6667	4.329	0.9153	1.18726	78.4	23.0359	2.738	1.914	5.53	12.1	.	2	0	0	0	0	7.89456	1.53275	0	0
52	0	.	0	.	1	1	0	.	76.8366	0	0	92.709	96.929	0.853	0	.	.	.	0	.	.	.	.	.	.	100	70.6667	5.2725	1.8758	1.26133	76.1	23.8158	2.748	2.343	5.16	13.6	.	2	0	0	0	0	7.68366	-18.6585	0	0
58	1	.	0	.	1	1	0	.	96.9903	0	0	107.279	94.166	0.675	0	0	0	.	1	1	.	.	.	.	.	119.333	75.3333	4.995	1.7402	0.781092	83.2	23.3942	4.635	3.129	5.37	14.3	.	5	0	0	0	0	9.69903	11.0726	0	0
72	0	.	0	.	1	1	0	.	91.3553	0	0	109.993	109.646	0.718	0	.	.	.	0	.	.	.	.	.	.	126	66	5.217	2.1018	1.06397	79.2	26.5952	2.931	2.105	4.07	11.9	.	5	0	0	0	0	9.13553	10.9288	0	0
41	1	.	0	.	1	1	0	.	93.0717	0	0	101.844	91.255	0.748	0	.	.	.	0	.	.	.	.	.	.	90	64.6667	4.7175	4.6443	1.01466	79.6	23.1008	4.758	3.56	5.74	14.9	.	5	0	0	0	0	9.30717	-5.65432	0	0
40	0	.	0	.	1	1	0	.	84.771	.	0	98.461	101.715	0.865	0	.	.	.	1	.	.	.	.	.	.	112	73.3333	5.439	2.7346	1.26123	75.1	23.3421	3.907	3.38	4.79	13.1	.	1	0	0	0	0	8.4771	-19.7653	0	0
59	1	.	1	.	1	1	0	.	53.6769	.	0	88.396	97.531	0.832	0	.	.	.	0	.	.	.	.	.	.	166.667	87.3333	5.217	2.0001	0.866718	89.2	25.4189	3.776	3.141	5.41	14.7	.	4	0	0	0	1	5.36769	-31.4874	0	0
47	0	.	0	.	.	0	1	.	76.3874	0	0	111.191	100.794	0.746	0	0	0	.	1	0	.	.	.	.	.	110.667	72.6667	5.2725	0.9944	.	83.7	23.5219	4.385	3.271	4.34	13.7	.	2	0	0	0	0	7.63874	-22.8749	0	0
59	0	0	0	0	.	0	1	.	103.621	0	0	97.408	104.947	0.827	0	.	.	0	0	.	0	0	0	0	0	112	76.6667	5.2725	0.7345	.	86.9	29.22	2.678	2.216	4.22	13.6	.	6	0	0	0	0	10.3621	13.3999	1	0
49	0	0	0	0	.	0	1	.	77.3962	0	0	84.558	77.29	0.755	0	0	0	0	0	0	0	0	0	0	0	96.6667	60	4.773	1.5933	.	80.2	23.3778	2.522	1.905	3.77	9.2	.	2	0	0	0	0	7.73962	-20.3592	0	0
65	1	0	0	0	.	0	1	.	92.7975	0	0	94.868	107.572	0.804	0	0	0	1	0	1	0	0	0	0	0	106.667	70	5.1615	1.0057	.	91.2	27.8503	3.946	3.172	5.12	15.8	.	5	0	0	0	0	9.27975	12.1539	0	0
68	0	0	0	0	.	0	1	.	64.1823	0	0	91.154	100.161	0.809	0	0	0	0	0	0	0	0	.	0	0	116	71.3333	5.217	0.7119	.	86.5	27.301	2.434	1.97	4.25	12.4	.	3	0	0	0	0	6.41823	-19.2579	0	0
62	0	0	0	0	.	0	1	.	94.0498	0	0	89.237	82.686	0.702	0	0	1	0	0	0	0	0	0	0	0	116	77.3333	4.995	0.7684	.	89.5	29.5694	2.861	2.009	4.69	13.7	.	5	0	0	0	0	9.40498	6.08893	0	0
43	0	0	0	0	.	0	1	.	109.086	.	0	89.435	90.596	0.838	0	0	0	0	0	0	0	0	0	0	0	102.667	62	5.439	0.4972	.	90.2	26.5468	2.883	2.416	4.62	13.1	.	6	0	0	0	0	10.9086	6.80997	0	0
46	0	0	0	0	.	0	1	.	104.733	0	0	119.066	107.947	0.75	0	0	1	1	1	0	0	0	0	0	0	108.667	66	5.4945	0.4181	.	83.9	23.585	4.422	3.315	4.8	13.2	.	6	0	0	0	0	10.4733	4.71735	0	0
45	0	0	0	0	.	0	1	.	103.188	0	0	109.635	101.178	0.78	0	0	0	0	1	0	0	0	0	0	0	99.3333	66	4.773	0.8588	.	82.8	21.4879	3.324	2.592	5.26	13.2	.	6	0	0	0	0	10.3188	2.41924	0	0
56	0	0	0	0	.	0	1	.	59.5149	0	0	91.929	90.18	0.782	0	0	0	0	0	0	0	0	0	0	0	112.667	68	4.884	1.0848	.	80.5	25.1626	2.554	1.996	5.07	13.6	.	4	0	0	0	1	5.9515	-32.9665	0	0
55	1	0	1	0	.	0	1	.	94.5422	0	0	92.476	82.843	0.683	0	0	0	0	1	0	0	0	0	0	0	131.333	90.6667	4.4955	1.4464	.	95.5	27.4464	4.065	2.777	5.28	13.8	.	5	0	0	0	0	9.45422	6.36429	0	0
67	1	0	1	0	.	0	1	.	88.8853	0	0	80.47	87.917	0.783	0	1	0	0	1	0	0	0	0	0	1	168.667	93.3333	5.1615	0.678	.	92.8	24.4862	3.704	2.901	4.45	15.2	.	1	0	0	0	0	8.88853	9.74852	0	0
73	1	0	1	0	.	0	1	.	76.173	0	0	77.927	82.125	0.71	1	0	0	1	0	0	0	0	0	0	0	137.333	73.3333	4.995	1.0509	.	91.4	25.7724	3.431	2.437	5.12	12.4	.	2	0	0	0	0	7.6173	1.55679	0	0
68	0	.	1	.	.	1	1	.	90.6087	0	0	101.772	104.189	0.782	0	.	.	.	.	.	.	.	.	.	.	144.667	78	5.328	3.4578	.	82.1	21.8575	2.867	2.242	5.37	14.3	.	5	0	0	0	0	9.06087	7.16847	0	0
41	1	0	0	0	.	1	1	.	114.572	0	0	86.974	82.605	0.763	0	1	0	1	1	0	0	0	0	0	0	110.667	76.6667	4.4955	5.65	.	93.4	27.2634	4.644	3.544	4.42	14.4	.	7	0	0	0	0	11.4572	15.8458	1	0
60	0	0	0	0	.	1	1	.	97.3019	0	0	90.276	73.503	0.634	0	0	0	0	0	0	0	0	0	0	0	95.3333	64	5.2725	2.4973	.	87.2	26.1827	2.842	1.802	4.99	12.5	.	5	0	0	0	0	9.73019	7.83423	0	0
51	1	0	0	0	.	1	1	.	81.7885	0	0	106.776	91.823	0.664	0	0	0	1	0	0	0	0	0	0	0	119.333	62.6667	5.328	2.0114	.	97	28.0181	5.257	3.49	4.27	15.3	.	1	0	0	0	0	8.17885	-9.40321	0	0
61	0	0	1	0	.	1	1	.	28.4141	0	0	88.384	94.313	0.824	0	0	0	0	0	0	0	0	0	0	0	135.333	78.6667	4.995	2.1809	.	86.5	26.9344	2.788	2.297	3.53	13	.	4	0	1	1	1	2.84141	-60.3002	0	0
65	0	0	1	0	.	1	1	.	91.6473	0	0	75.046	81.178	0.809	1	0	0	0	0	0	0	0	0	0	0	155.333	66.6667	5.106	1.921	.	101.9	28.7598	2.236	1.809	4.28	13.9	.	5	0	0	0	0	9.16473	5.94672	0	0
46	1	0	1	0	.	1	1	.	86.7049	0	0	86.316	79.629	0.747	0	0	0	0	0	0	0	0	0	0	0	136	86.6667	4.2735	2.7911	.	95.8	24.0228	4.212	3.148	5.18	15.4	.	1	0	0	0	0	8.67049	-8.25395	0	0
49	0	0	1	0	.	1	1	.	93.8967	.	0	103.611	111.075	0.851	0	0	0	0	0	0	0	0	0	0	0	128	88	5.439	2.1696	.	93.3	30.2647	3.869	3.291	5.08	13.1	.	5	0	0	0	0	9.38967	-3.85877	0	0
43	1	.	0	.	0	0	1	.	100.189	0	0	98.753	94.608	0.776	0	.	.	.	1	.	.	.	.	.	.	118	76.6667	4.9395	0.7345	1.3352	90.3	26.2865	4.747	3.686	5.22	14.7	.	6	0	0	0	0	10.0189	2.96989	0	0
45	1	.	0	.	0	0	1	.	89.4108	0	0	93.349	93.012	0.795	0	.	.	.	0	.	.	.	0	.	.	101.333	76	5.3835	1.13	1.03937	92.5	27.1244	4.586	3.647	4.89	15.5	.	1	0	0	0	0	8.94108	-6.30147	0	0
61	0	.	0	.	0	0	1	.	99.2416	0	0	92.554	99.591	0.84	0	.	.	.	0	.	.	.	.	.	.	116	74	4.9395	0.8588	1.45848	81.4	24.2492	2.494	2.096	5.06	12.9	.	5	0	0	0	0	9.92416	10.5273	0	0
53	0	.	0	.	0	0	1	.	103.833	0	0	76.341	85.542	0.889	1	.	.	.	0	.	.	.	.	.	.	119.333	79.3333	4.773	1.017	1.53245	93.1	28.1497	2.422	2.154	3.99	14	.	6	0	0	0	0	10.3833	9.09153	0	0
44	0	.	0	.	0	0	1	.	103.916	0	0	84.842	84.968	0.822	0	.	.	.	0	.	.	.	1	.	.	104.667	82	4.44	1.1187	1.35975	85.1	27.8372	2.624	2.158	4.65	12.8	.	6	0	0	0	0	10.3916	2.39323	0	0
46	0	.	0	.	0	0	1	.	90.0576	0	0	99.991	101.477	0.83	0	.	.	.	1	.	.	.	.	.	.	105.333	72	5.439	1.1865	1.45848	80.5	26.6608	3.39	2.813	3.54	11.7	.	5	0	0	0	0	9.00576	-9.95814	0	0
78	0	.	0	.	0	0	1	.	90.6742	0	0	97.231	120.583	0.848	0	0	0	.	0	0	.	.	.	.	.	126.667	73.3333	5.1615	1.3447	1.31054	95.8	26.0787	2.402	2.038	3.83	13.6	.	5	0	0	0	0	9.06742	14.7682	1	0
67	0	.	0	.	0	0	1	.	47.3532	0	0	89.784	85.616	0.722	0	1	0	.	1	1	.	.	0	.	.	115.333	70	4.44	1.0509	1.30588	87	24.2382	2.536	1.831	5.52	11.8	.	4	0	0	0	1	4.73532	-36.8405	0	0
55	0	.	0	.	0	0	1	.	84.5403	0	0	89.595	78.056	0.694	0	.	.	.	0	.	.	.	.	.	.	118.667	74.6667	4.884	0.8249	1.38451	81.4	25.7539	2.912	2.022	5.24	14.7	.	1	0	0	0	0	8.45402	-8.6946	0	0
62	0	.	0	.	0	0	1	.	98.5469	0	0	85.635	92.196	0.841	0	0	0	.	0	1	.	.	.	.	.	100	62.6667	5.217	1.017	1.9023	80.2	23.4667	2.398	2.017	4.65	12.5	.	5	0	0	0	0	9.85469	10.586	0	0
63	0	.	0	.	0	0	1	.	92.505	0	0	115.855	122.798	0.814	0	.	.	.	0	.	.	.	.	.	.	108.667	71.3333	5.106	0.6441	1.38451	83.3	25.3948	3.162	2.574	4.5	12.2	.	5	0	0	0	0	9.2505	5.29758	0	0
52	0	.	0	.	0	0	1	.	105.135	0	0	78.204	69.167	0.713	1	0	1	.	0	0	.	.	.	.	.	110.667	72.6667	5.217	1.017	1.5397	82	25.0819	2.868	2.046	4.77	11.3	.	6	0	0	0	0	10.5135	9.64024	0	0
59	0	.	0	.	0	0	1	.	101.213	0	0	80.761	79.202	0.776	0	.	.	.	0	.	.	.	0	.	.	116.667	76.6667	5.328	1.2317	1.63118	80.8	24.0893	2.483	1.926	4.81	14.4	.	6	0	0	0	0	10.1213	10.9922	0	0
47	0	.	0	.	0	0	1	.	109.497	0	0	80.898	86.407	0.876	0	0	0	.	0	1	.	.	.	.	.	94.6667	64	5.328	1.4916	1.58177	80.5	26.0578	2.488	2.18	5.1	12.8	.	6	0	0	0	0	10.9497	10.2352	0	0
47	0	.	0	.	0	0	1	.	77.4262	0	0	97.689	93.686	0.786	0	.	.	.	1	.	.	.	.	.	.	92	59.3333	5.106	0.5537	1.53245	83.3	24.8412	3.675	2.887	4.55	13.3	.	2	0	0	0	0	7.74262	-21.836	0	0
48	0	.	0	.	0	0	1	.	76.8843	0	0	88.3	88.539	0.828	0	.	.	.	1	.	.	.	0	.	.	127.333	84.6667	5.1615	0.5876	1.33515	80.1	24.3398	2.638	2.183	4.55	13.2	.	2	0	0	0	0	7.68843	-21.6246	0	0
61	0	.	1	.	0	0	1	.	86.306	0	0	93.159	96.203	0.817	0	0	0	.	0	1	.	.	.	.	.	145.333	96	5.2725	1.0622	1.74897	80.7	22.6591	3.087	2.521	5.44	14.2	.	1	0	0	0	0	8.6306	-2.40825	0	0
48	0	.	1	.	0	0	1	.	104.276	.	0	94.768	86.108	0.74	0	.	.	.	0	.	.	.	0	.	.	175.333	108	5.3835	0.4407	1.45843	80.3	26.0026	3.321	2.457	5.39	13.4	.	6	0	0	0	0	10.4276	5.76731	0	0
54	0	.	1	.	0	0	1	.	86.4576	0	0	86.806	84.751	0.775	0	.	.	.	1	.	.	.	0	.	.	126	85.3333	5.328	1.6159	1.60632	82.8	27.3136	2.813	2.18	3.96	13.6	.	1	0	0	0	0	8.64576	-7.5307	0	0
58	0	.	1	.	0	0	1	.	81.528	0	0	103.224	107.094	0.822	0	0	0	.	0	0	.	.	.	.	.	126	86.6667	5.106	1.1752	1.33043	80.7	24.502	2.791	2.293	5.1	14.1	.	1	0	0	0	0	8.1528	-9.44659	0	0
71	0	.	1	.	0	0	1	.	80.4514	0	0	80.731	82.845	0.747	0	.	.	.	0	.	.	.	.	.	.	152	79.3333	5.439	0.6893	1.43382	90.6	26.7053	2.251	1.681	4.65	10.7	.	1	0	0	0	0	8.04514	-0.728571	0	0
52	0	.	1	.	0	0	1	.	91.9386	0	0	91.702	91.998	0.819	0	0	0	.	0	0	.	.	.	.	.	132	78	5.328	0.8814	1.53245	82.9	22.7449	3.257	2.669	4.41	12.8	.	5	0	0	0	0	9.19386	-3.55654	0	0
72	0	.	1	.	0	0	1	.	86.8377	0	0	81.843	95.5	0.816	0	.	.	.	0	.	.	.	.	.	.	132.667	77.3333	5.0505	0.9379	1.60642	97.2	28.8495	1.898	1.548	4.87	14.2	.	1	0	0	0	0	8.68377	6.41118	0	0
75	1	.	1	.	0	0	1	.	82.1506	0	0	92.649	90.547	0.637	0	.	.	.	0	.	.	.	.	.	.	155.333	108.667	5.0505	1.0961	1.40891	102.7	27.181	3.962	2.525	4.79	17.2	.	1	0	0	0	0	8.21506	9.04127	0	0
68	0	.	1	.	0	0	1	.	90.1682	0	0	75.834	61.814	0.606	0	.	.	.	0	.	.	.	0	.	.	141.333	78.6667	5.106	0.8136	1.705	81.2	25.0479	1.918	1.163	5.53	13.5	.	5	0	0	0	0	9.01682	6.7279	0	0
49	1	.	1	.	0	0	1	.	84.8968	0	0	85.506	75.19	0.677	0	.	.	.	1	.	.	.	.	.	.	131.333	87.3333	5.3835	0.791	1.26123	97.9	30.2047	4.208	2.847	5.54	15.6	.	1	0	0	0	0	8.48968	-7.80175	0	0
63	0	.	1	.	0	0	1	.	83.75	0	0	92.852	99.105	0.819	0	.	.	.	0	.	.	.	0	.	.	133.333	81.3333	5.217	1.1187	1.61823	83.9	25.5412	2.557	2.095	5.27	13.1	.	1	0	0	0	0	8.375	-3.45737	0	0
47	1	.	0	.	0	1	1	.	87.1195	0	0	100.518	96.756	0.758	0	.	.	.	1	.	.	.	.	.	.	126.667	78.6667	5.328	1.8193	1.11329	98.7	27.6611	5.035	3.816	5.07	15.7	.	1	0	0	0	0	8.71195	-7.0859	0	0
47	0	.	0	.	0	1	1	.	110.115	0	0	107.469	106.042	0.788	0	.	.	.	0	.	.	.	.	.	.	120	83.3333	5.1615	2.4747	1.38451	88.7	31.5301	3.318	2.615	4.91	14.7	.	7	0	0	0	0	11.0115	10.8527	0	0
60	0	.	0	.	0	1	1	.	79.1922	0	0	99.348	103.031	0.809	0	.	.	.	0	.	.	.	.	.	.	120	75.3333	5.1615	1.7741	1.50779	80	25.3781	2.647	2.141	4.35	13.8	.	2	0	0	0	0	7.91922	-10.2755	0	0
54	1	.	1	.	0	1	1	.	101.275	.	0	109.968	95.2069	0.66484	0	.	.	.	.	.	.	.	.	.	.	129.333	89.3333	5.106	2.0227	1.53173	93	26.4236	5.475	3.64	5.7	16.7	.	6	0	0	0	0	10.1275	12.3436	1	0
54	0	0	.	0	0	1	1	.	100.974	0	0	80.311	86.328	0.861	0	0	0	0	1	0	0	0	0	0	0	.	.	4.884	2.2261	1.43512	82.4	25.51	2.6	2.239	4.98	12.6	.	6	0	0	0	0	10.0974	6.98598	0	0
72	1	.	0	.	1	0	1	.	47.7695	0	0	103.041	91.078	0.608	0	.	.	.	0	.	.	.	.	.	.	115.333	64	4.8285	0.6893	0.792747	92.8	24.3088	4.522	2.748	3.07	11.5	.	4	0	0	0	1	4.77695	-27.6002	0	0
40	0	.	0	.	1	0	1	.	108.726	0	0	82.493	80.941	0.83	0	0	1	.	0	0	.	.	.	.	.	95.3333	59.3333	4.995	0.9153	1.26123	84.7	21.6853	3.114	2.586	4.88	13.1	.	6	0	0	0	0	10.8726	4.18945	0	0
67	0	.	0	.	1	0	1	.	90.3687	0	0	66.71	70.256	0.795	1	.	.	.	0	.	.	.	0	.	.	128.667	71.3333	5.439	1.4125	1.19969	97.4	25.1405	1.98	1.575	3.94	13	.	5	0	0	0	0	9.03687	6.17501	0	0
44	0	.	0	.	1	0	1	.	98.8443	.	0	98.186	102.203	0.866	0	.	.	.	.	.	.	.	.	.	.	110	72	5.3835	0.5198	1.26133	81.5	23.4876	3.654	3.163	4.44	13	.	5	0	0	0	0	9.88443	-2.67824	0	0
42	0	.	0	.	1	0	1	.	107.209	0	0	93.77	86.6432	0.77841	0	.	.	.	1	.	.	.	.	.	.	122	80	5.1615	0.5763	1.21549	83	22.1003	3.335	2.596	5.46	14.2	.	6	0	0	0	0	10.7209	4.17948	0	0
51	0	.	0	.	1	0	1	.	81.9091	0	0	92.062	98.858	0.866	0	0	0	.	1	0	.	.	.	.	.	104	71.3333	5.4945	1.3673	1.26123	83.6	25.8921	3.323	2.877	4.26	13.2	.	1	0	0	0	0	8.19091	-14.3394	0	0
70	0	.	0	.	1	0	1	.	93.1616	0	0	109.3	111.474	0.757	0	.	.	.	0	.	.	.	0	.	.	128	84.6667	5.439	1.5707	1.16265	89.3	25.6121	3.353	2.538	4.28	13.5	.	5	0	0	0	0	9.31616	11.2282	0	0
75	1	.	0	.	1	0	1	.	60.0049	0	0	81.472	94.229	0.739	0	0	1	.	0	0	.	.	.	.	.	125.333	82	5.3835	1.3334	0.990002	101	28.7026	3.264	2.412	4.28	14.9	.	3	0	0	0	0	6.00049	-13.1045	0	0
43	0	.	0	.	1	0	1	.	109.644	0	0	82.961	79.251	0.798	0	0	0	.	0	0	.	.	0	.	.	102	72.6667	5.3835	0.9153	1.16265	80.5	23.8434	2.853	2.277	4.81	14	.	6	0	0	0	0	10.9644	7.36782	0	0
78	0	.	1	.	1	0	1	.	77.8442	0	0	96.513	114.809	0.824	0	.	.	.	0	.	.	.	0	.	.	152	72.6667	5.328	0.8588	1.26133	81.4	24.3435	2.389	1.969	4.36	12.2	.	2	0	0	0	0	7.78442	1.93824	0	0
49	0	0	.	0	1	0	1	.	97.0157	0	0	99.688	101.797	0.828	0	0	0	0	1	0	0	0	0	0	0	119.333	.	5.1615	0.6215	1.18726	85.3	25.8863	3.619	2.998	4.78	12.8	.	5	0	0	0	0	9.70157	-0.739767	0	0
56	0	.	0	.	1	1	1	.	100.595	.	0	100.557	97.379	0.79	0	.	.	.	0	.	.	.	.	.	.	109.333	83.3333	5.106	2.6216	1.18726	81.5	20.5487	3.329	2.63	4.4	13	.	6	0	0	0	0	10.0595	8.11317	0	0
60	0	.	0	.	1	1	1	.	91.3116	0	0	95.769	101.097	0.829	0	.	.	.	1	.	.	.	.	.	.	114.667	69.3333	5.106	2.1244	1.21191	86.2	24.6206	3.123	2.59	4.9	12.5	.	5	0	0	0	0	9.13116	1.8439	0	0
71	0	.	0	.	1	1	1	.	89.1593	0	0	98.614	76.514	0.573	0	0	1	.	0	0	.	.	.	.	.	116	70	4.995	1.8984	1.04268	90.5	25.5034	3.059	1.754	3.03	13.1	.	1	0	0	0	0	8.91593	7.97929	0	0
55	0	.	0	.	1	1	1	.	100.78	0	0	79.506	69.005	0.704	1	.	.	.	.	.	.	.	1	.	.	114	56	4.995	2.7572	0.938098	85.5	22.5058	2.505	1.763	4.68	12.1	.	6	0	0	0	0	10.078	7.54535	0	0
62	0	.	1	.	1	1	1	.	94.5093	0	0	114.126	114.521	0.783	0	.	.	.	0	.	.	.	0	.	.	148.667	83.3333	5.439	2.3391	1.18726	84.2	24.037	3.45	2.701	4.82	14.3	.	5	0	0	0	0	9.45093	6.54846	0	0
52	0	0	0	0	0	0	0	0	99.9363	0	0	104.768	85.2889	0.67838	0	0	1	1	1	0	0	0	0	0	0	114.667	79.3333	4.995	1.017	1.46387	65	19.1406	3.473	2.356	4.41	14	0	5	0	0	0	0	9.99363	4.44119	0	0
22	0	0	0	0	0	0	0	0	123.38	.	1	104.288	77.6652	0.66122	0	0	0	0	1	0	0	0	0	0	0	94.6667	60	4.9395	0.3955	1.48666	65	18.0662	3.858	2.551	4.53	12.8	0	8	0	0	0	0	12.338	5.2823	0	0
48	1	0	0	0	0	0	0	0	100.643	0	0	101.6	104.614	0.82998	0	0	0	1	1	0	0	0	0	0	0	105.333	72.6667	5.1615	0.5537	1.64465	78	22.4712	5.276	4.379	4.33	14.8	0	6	0	0	0	0	10.0643	7.1909	0	0
54	1	0	0	0	0	0	0	0	84.9489	0	0	87.6885	79.0791	0.71143	0	0	0	1	1	1	0	1	0	0	0	88	60	5.217	0.8814	1.19295	78	23.4236	3.746	2.665	5.05	15.1	0	1	0	0	0	0	8.49489	-3.9825	0	0
41	0	0	0	0	0	0	0	0	91.8691	0	0	93.043	82.4002	0.74986	0	0	0	1	0	1	1	0	0	0	0	94.6667	70	5.1615	1.1978	1.30588	73	21.048	3.482	2.611	5.28	13.4	0	5	0	0	0	0	9.18691	-11.9138	0	0
40	0	0	0	0	0	0	0	0	92.5167	0	0	92.6503	84.9621	0.77129	0	0	0	1	0	1	0	0	0	0	0	103.333	68.6667	4.8285	1.0283	1.66718	77	24.2439	3.1	2.391	5.53	14.6	0	5	0	0	0	0	9.25167	-12.0196	0	0
56	0	0	0	0	0	0	0	0	97.1674	0	0	95.9694	98.1069	0.83191	0	0	0	1	1	0	1	0	0	0	0	116.667	76.6667	4.8285	1.3221	1.50919	75	21.0962	3.034	2.524	4.36	14.3	0	5	0	0	0	0	9.71674	4.68594	0	0
24	0	0	0	0	0	0	0	0	121.659	0	1	83.7	84.5107	0.87463	0	0	0	0	1	0	0	0	0	0	0	95.3333	61.3333	4.995	0.4407	1.48666	72	20.1995	3.693	3.23	4.5	12.6	0	8	0	0	0	0	12.1659	5.06788	0	0
42	0	0	0	0	0	0	0	0	107.209	0	0	93.3982	100.025	0.90573	0	0	0	1	0	0	0	0	0	0	0	106	66.6667	4.551	0.9153	1.30588	70	21.875	3.246	2.94	5.78	12.5	0	6	0	0	0	0	10.7209	4.17948	0	0
39	0	0	0	0	0	0	0	0	109.492	0	0	101.208	99.6945	0.8398	0	0	0	1	1	0	0	0	0	0	0	103.333	70	4.662	0.7006	1.39627	72	21.6041	3.608	3.03	5.14	13	0	6	0	0	0	0	10.9492	4.20247	0	0
35	0	0	0	0	0	0	0	0	95.8239	0	0	76.9055	80.3612	0.90778	1	0	0	1	0	0	0	1	0	0	0	99.3333	61.3333	5.217	0.3616	1.39627	68	20.7756	2.429	2.205	4.91	13.1	0	5	0	0	0	0	9.58239	-12.4795	0	0
40	0	0	0	0	0	0	0	0	114.382	0	0	91.0151	95.2054	0.89576	0	0	0	1	1	0	0	0	0	0	0	105.333	65.3333	4.7175	0.4294	1.53173	69	19.8141	3.252	2.913	5.05	13.3	0	7	0	0	0	0	11.4382	9.84576	0	0
34	0	0	0	0	0	0	0	0	126.681	0	1	81.9742	81.0287	0.86353	0	0	0	1	1	0	0	0	0	0	0	115.333	71.3333	4.8285	0.3503	1.32841	65	18.2899	2.931	2.531	5.64	12.8	0	8	0	0	0	0	12.6681	17.6246	1	0
45	0	0	0	0	0	0	0	0	117.261	0	0	96.7704	98.4067	0.86092	0	0	0	1	1	0	0	0	0	0	0	112.667	68	4.551	0.8249	1.59958	74	21.3333	2.912	2.507	5.54	12.3	0	7	0	0	0	0	11.7261	16.4922	1	0
38	1	0	0	0	0	0	0	0	107.967	0	0	92.6279	87.7141	0.78916	0	0	0	1	0	1	0	0	0	0	0	120	80.6667	4.662	0.6328	1.30588	81	22.7833	4.89	3.859	5.73	15.7	0	6	0	0	0	0	10.7967	6.98061	0	0
29	0	0	0	0	0	0	0	0	123.571	0	1	92.3117	89.1106	0.84075	0	0	0	1	0	1	0	0	0	0	0	110	74.6667	4.4955	0.4972	1.37374	68	22.2137	3.058	2.571	4.17	12.3	0	8	0	0	0	0	12.3571	10.7469	0	0
33	1	0	0	0	0	0	0	0	98.4518	0	0	92.0244	88.2696	0.80013	0	1	0	1	0	1	0	0	0	0	0	118.667	81.3333	4.773	0.8927	1.17042	88	26.3958	4.668	3.735	5.31	15.1	0	5	0	0	0	0	9.84518	-6.30166	0	0
42	0	0	0	0	0	0	0	0	91.226	0	0	74.5264	78.403	0.89316	1	0	0	1	0	1	1	0	0	0	0	93.3333	70	5.217	1.017	1.62212	65	20.8325	2.602	2.324	4.41	14	0	5	0	0	0	0	9.1226	-11.8034	0	0
21	0	0	0	0	0	0	0	0	124.25	0	1	68.3104	62.8672	0.81551	1	0	0	0	0	0	0	0	0	0	0	110	77.3333	4.44	0.5311	1.71251	62	18.1449	2.618	2.135	4.84	13.4	0	8	0	0	0	0	12.425	5.39862	0	0
23	0	0	0	0	0	0	0	0	122.517	0	1	83.1442	88.68	0.94584	0	0	0	0	1	1	0	0	0	0	0	100.667	61.3333	4.884	0.5198	1.48666	68	16.955	3.305	3.126	4.82	12.7	0	8	0	0	0	0	12.2517	5.17206	0	0
21	0	0	0	0	0	0	0	0	105.727	.	0	91.9528	92.9435	0.89063	0	1	0	0	1	1	0	0	0	0	0	101.333	68.6667	4.6065	0.4181	1.50919	70	19.1327	3.648	3.249	5.08	13.4	0	6	0	0	0	0	10.5727	-13.1248	0	0
28	0	0	0	0	0	0	0	0	132.135	0	1	99.0253	94.3806	0.85079	0	0	1	0	0	1	0	0	0	0	0	116.667	80.6667	4.995	1.4012	1.50919	65	16.6133	3.418	2.908	5.18	12.5	0	8	0	0	0	0	13.2135	18.5574	1	0
37	1	0	0	0	0	0	0	0	95.7239	0	0	83.7506	80.1276	0.82209	0	1	1	0	0	1	0	0	0	0	0	109.333	70	4.995	0.9153	1.50919	76	21.5139	3.811	3.133	5.35	15.4	0	5	0	0	0	0	9.57239	-6.01578	0	0
29	0	0	0	0	0	0	0	0	123.571	0	1	106.849	95.8767	0.78579	0	1	1	0	0	0	0	0	0	0	0	101.333	68.6667	4.662	0.5876	1.48666	68	19.433	3.898	3.063	5.73	11.9	0	8	0	0	0	0	12.3571	10.7469	0	0
26	1	0	0	0	0	0	0	0	92.1584	0	0	114.4	116.757	0.87227	0	1	0	0	0	1	0	0	0	0	0	120	80.6667	4.551	0.9605	1.1251	80	23.4568	6.224	5.429	5.05	15.8	0	5	0	0	0	0	9.21584	-17.869	0	0
40	0	0	0	0	0	0	0	0	108.726	0	0	109.346	103.642	0.81683	0	0	1	0	0	0	0	0	0	0	0	102.667	70	5.217	0.4746	2.20927	63	19.8178	3.494	2.854	5.58	12.6	0	6	0	0	0	0	10.8726	4.18945	0	0
30	1	0	0	0	0	0	0	0	114.208	0	0	95.6099	98.0235	0.89198	0	0	0	1	0	0	0	0	0	0	0	113.333	76	5.217	0.7571	1.10256	80	21.5451	4.601	4.104	4.61	13.9	0	7	0	0	0	0	11.4208	7.1943	0	0
27	0	0	0	0	0	0	0	0	125.319	0	1	77.313	77.4872	0.87295	1	0	0	0	0	0	0	0	0	0	0	99.3333	66.6667	4.884	0.5424	1.46387	75	19.7232	3.117	2.721	5.76	13	0	8	0	0	0	0	12.5319	10.9883	0	0
35	0	0	0	0	0	0	0	0	112.612	0	0	95.2271	100.279	0.89955	0	0	0	0	0	0	0	0	0	0	0	108	74	4.662	0.5085	1.50919	76	26.2845	2.678	2.409	3.38	13	0	7	0	0	0	0	11.2612	4.30894	0	0
36	0	0	0	0	0	0	0	0	95.1532	0	0	105.889	104.441	0.85751	0	1	0	0	0	0	0	0	1	0	0	102.667	64	4.7175	0.5311	1.50919	67	19.313	3.516	3.015	5.68	13	0	5	0	0	0	0	9.51531	-12.3969	0	0
40	0	0	0	0	0	0	0	0	108.726	0	0	93.5324	96.7224	0.87732	0	0	1	1	1	0	0	0	0	0	0	106.667	78	4.3845	0.3503	1.82543	68	21.9899	3.334	2.925	4.63	12.3	0	6	0	0	0	0	10.8726	4.18945	0	0
21	1	0	0	0	0	0	0	0	127.696	0	1	106.974	104.823	0.86593	0	0	0	0	0	0	0	0	0	0	0	113.333	77.3333	4.44	0.8814	1.62212	75	21.8871	5.184	4.489	3.99	15.5	0	8	0	0	0	0	12.7696	13.9013	1	0
66	1	0	0	0	0	0	0	0	88.689	0	0	78.2657	54.6247	0.51862	0	0	0	0	0	0	1	0	0	0	0	107.333	81.3333	4.995	1.4125	1.0575	63	20.4152	3.438	1.783	4.78	14.9	0	1	0	0	0	0	8.8689	8.79872	0	0
23	1	0	0	0	0	0	0	0	119.964	0	0	90.2711	87.838	0.82996	0	0	1	0	0	1	0	0	0	0	0	98.6667	66	5.2725	0.7797	1.28334	86	26.3958	4.64	3.851	5.81	15.5	0	7	0	0	0	0	11.9964	7.67652	0	0
38	1	0	0	0	0	0	0	0	107.967	0	0	103.256	104.032	0.85298	0	0	0	0	0	0	0	0	0	0	0	108.667	79.3333	5.1615	0.6102	1.46387	81	21.2245	5.176	4.415	5.33	15.2	0	6	0	0	0	0	10.7967	6.98061	0	0
48	0	0	0	0	0	0	0	0	102.784	0	0	99.5925	94.1778	0.78929	0	0	0	0	0	0	0	0	0	0	0	104.667	69.3333	4.9395	0.3955	1.37374	70	21.7865	3.099	2.446	3.1	11.6	0	6	0	0	0	0	10.2784	4.27535	0	0
34	0	0	0	0	0	0	0	0	119.306	0	0	92.6923	94.8789	0.89287	0	0	0	0	0	0	0	0	1	0	0	98.6667	64.6667	4.995	0.9379	1.35094	77	18.6709	3.323	2.967	5.33	12.7	0	7	0	0	0	0	11.9306	10.2492	0	0
26	0	0	0	0	0	0	0	0	126.203	0	1	78.818	82.5458	0.93219	1	0	0	1	0	0	0	0	0	0	0	94	69.3333	4.884	0.5763	1.64465	58	16.7311	2.92	2.722	3.71	9.5	0	8	0	0	0	0	12.6203	11.1183	0	0
31	1	0	0	0	0	0	0	0	113.409	0	0	85.711	81.4293	0.81621	0	0	0	0	0	1	0	1	0	0	0	120.667	79.3333	5.0505	1.2543	1.28334	88	22.3863	4.244	3.464	4.98	14.3	0	7	0	0	0	0	11.3409	7.14827	0	0
30	0	0	0	0	0	0	0	0	116.638	.	0	89.1857	100.522	0.97843	0	0	0	1	0	0	0	0	0	0	0	109.333	76	4.662	0.3842	1.78011	75	21.2183	3.245	3.175	3.86	11.9	0	7	0	0	0	0	11.6638	4.56737	0	0
36	0	0	0	0	0	0	0	0	111.824	0	0	108.078	101.495	0.79781	0	0	0	1	1	0	1	0	1	0	0	100.667	75.3333	4.7175	0.6667	1.30588	71	22.68	4.021	3.208	4.29	13.4	0	7	0	0	0	0	11.1824	4.27409	0	0
40	0	0	0	0	0	0	0	0	108.726	0	0	70.8065	74.6301	0.88252	1	0	0	0	1	1	0	0	0	0	0	100	66	5.217	0.9944	1.39627	75	24.8358	2.443	2.156	4.4	12	0	6	0	0	0	0	10.8726	4.18945	0	0
41	0	0	0	0	0	0	0	0	91.8691	0	0	113.054	116.349	0.87892	0	0	0	1	1	0	0	0	1	0	0	96	71.3333	4.551	0.9605	1.66718	64	20.6905	3.766	3.31	5.66	13.2	0	5	0	0	0	0	9.18691	-11.9138	0	0
32	1	0	0	0	0	0	0	0	112.615	0	0	83.4041	82.4252	0.86707	0	0	1	1	1	1	0	0	0	1	0	100.667	72.6667	4.551	0.9831	1.75757	72	19.4932	3.942	3.418	5.2	14.8	0	7	0	0	0	0	11.2615	7.10784	0	0
59	0	0	0	0	0	0	0	0	100.091	0	0	98.408	93.7277	0.7521	0	0	0	0	1	1	0	0	0	0	0	102	67.3333	5.106	1.1978	1.4188	78	24.3865	3.332	2.506	4.55	13.8	0	6	0	0	0	0	10.0091	9.86955	0	0
56	0	0	0	0	0	0	0	0	82.6815	0	0	103.649	97.3858	0.75765	0	0	0	1	1	0	0	0	0	0	0	104.667	76.6667	4.773	0.5763	2.18674	71	22.68	3.627	2.748	3.48	14.2	0	1	0	0	0	0	8.26815	-9.79996	0	0
28	0	0	0	0	0	0	0	0	124.442	0	1	89.2138	82.328	0.80163	0	1	0	0	1	0	0	0	0	0	0	92.6667	60.6667	4.884	0.8362	1.64465	67	20.3074	3.559	2.853	4.77	13.2	0	8	0	0	0	0	12.4442	10.8645	0	0
26	0	0	0	0	0	0	0	0	119.962	0	0	85.2219	84.3879	0.85532	0	0	0	1	1	0	0	0	0	0	0	114	74.6667	5.1615	0.6441	1.66718	70	21.1389	3.601	3.08	5.54	14	0	7	0	0	0	0	11.9962	4.87747	0	0
51	1	0	0	0	0	0	0	0	98.5441	0	0	108.416	95.6029	0.72152	0	1	1	0	0	0	0	0	0	0	0	117.333	78	3.996	0.8701	1.44134	79	20.8325	4.381	3.161	5.44	14.9	0	5	0	0	0	0	9.85441	7.35245	0	0
21	0	0	0	0	0	0	0	0	105.727	.	0	87.1817	95.3182	0.96826	0	1	1	1	0	1	0	0	0	0	0	99.3333	70.6667	4.6065	0.7006	1.82543	68	19.7777	3.119	3.02	5.35	13.9	0	6	0	0	0	0	10.5727	-13.1248	0	0
68	1	0	0	0	0	0	0	0	61.7614	0	0	84.9106	98.0953	0.83869	0	0	1	0	0	0	0	0	1	0	0	128.667	80	5.1615	1.2091	1.19295	82	21.3039	3.515	2.948	3.96	14.9	0	3	0	0	0	0	6.17614	-16.622	0	0
34	1	0	0	0	0	0	0	0	111.044	0	0	101.856	96.565	0.79386	0	1	1	0	0	0	0	0	0	0	0	118.667	73.3333	5.106	1.4125	1.17042	80	24.2123	5.273	4.186	4.46	15.8	0	7	0	0	0	0	11.1044	7.04361	0	0
22	1	0	0	0	0	0	0	0	94.7847	0	0	104.258	89.1451	0.75276	0	1	1	0	0	0	1	0	0	0	0	98	69.3333	4.773	1.13	1.1251	75	21.4691	5.254	3.955	4.68	14.5	0	5	0	0	0	0	9.47846	-18.2565	0	0
54	1	0	0	0	0	0	0	0	101.275	0	0	102.096	95.4646	0.74421	0	0	0	0	0	0	0	0	0	0	0	117.333	78.6667	4.4955	0.7232	1.39627	78	21.0498	4.875	3.628	4.65	13.8	0	6	0	0	0	0	10.1275	12.3436	1	0
30	0	0	0	0	0	0	0	0	116.638	0	0	94.3043	97.6574	0.88248	0	0	1	1	1	1	0	0	0	0	0	106.667	71.3333	5.217	0.5424	1.96089	76	24.4646	3.574	3.154	5.42	13.4	0	7	0	0	0	0	11.6638	4.56737	0	0
24	0	0	0	0	0	0	0	0	127.988	0	1	86.046	95.3588	0.99003	0	0	1	1	0	1	0	0	0	0	0	118.667	82	4.3845	0.5989	1.91556	62	16.7657	3.109	3.078	5.57	12.7	0	8	0	0	0	0	12.7988	11.397	0	0
36	0	0	0	0	0	0	0	0	95.1532	0	0	89.4958	83.5289	0.80725	0	0	1	0	0	0	1	0	1	0	0	102.667	64	5.1615	1.0961	1.53173	71	20.9321	2.895	2.337	4.33	14	0	5	0	0	0	0	9.51531	-12.3969	0	0
51	1	0	0	0	0	0	0	0	86.7581	0	0	108.876	110.101	0.8062	0	1	1	1	0	1	0	0	0	0	0	112.667	73.3333	5.3835	1.1978	1.21549	83	22.6627	5.547	4.472	5.12	15.3	0	1	0	0	0	0	8.67581	-4.43359	0	0
47	0	0	0	0	0	0	0	0	103.509	0	0	101.57	104.268	0.86196	0	0	0	0	0	1	0	0	0	0	0	111.333	70	5.328	1.2769	1.80264	68	20.3954	3.202	2.76	4.44	9.4	0	6	0	0	0	0	10.3509	4.24648	0	0
22	1	0	0	0	0	0	0	0	106.361	0	0	88.3696	92.1682	0.91795	0	0	0	0	0	1	0	0	1	0	0	112.667	72	5.328	0.8927	1.37374	74	21.2245	4.473	4.106	4.1	15.8	0	6	0	0	0	0	10.6361	-6.68031	0	0
39	1	0	0	0	0	0	0	0	75.7162	0	0	93.796	89.7318	0.79491	0	0	0	1	0	0	0	0	0	0	0	107.333	78	5.106	1.0848	1.21549	79	24.0569	4.676	3.717	4.86	14.8	0	2	0	0	0	0	7.57162	-24.5166	0	0
46	0	0	0	0	0	0	0	0	88.6984	0	0	87.2499	77.4206	0.75376	0	0	1	1	0	0	0	0	0	0	0	116	74	4.995	0.6215	1.98342	67	18.9866	2.924	2.204	5.07	12.8	0	1	0	0	0	0	8.86984	-11.3173	0	0
50	0	0	0	0	0	0	0	0	101.35	0	0	90.0753	85.9405	0.80278	0	1	0	1	0	1	0	0	0	0	0	113.333	73.3333	4.7175	0.7232	1.48666	70	18.5178	3.022	2.426	4.84	13.1	0	6	0	0	0	0	10.135	4.34827	0	0
42	0	0	0	0	0	0	0	0	107.209	.	0	90.5256	93.2412	0.88539	0	0	0	1	1	1	0	0	0	0	0	102	70.6667	5.4945	0.7345	1.53173	65	19.1467	2.923	2.588	5.51	12.9	0	6	0	0	0	0	10.7209	4.17948	0	0
33	0	0	0	0	0	0	0	0	120.147	0	1	86.199	71.5051	0.71681	0	0	0	1	0	0	1	0	1	0	0	112	74	5.0505	0.8927	1.48666	71	21.2183	3.111	2.23	3.19	11.8	0	8	0	0	0	0	12.0147	10.3368	0	0
46	0	0	0	0	0	0	0	0	104.238	0	0	91.1485	81.9752	0.74714	0	0	0	1	1	0	0	0	0	0	0	112	71.3333	4.995	1.0057	1.68972	76	22.0522	3.67	2.742	5.28	9.4	0	6	0	0	0	0	10.4238	4.22272	0	0
49	0	0	0	0	0	0	0	0	107.375	0	0	84.0428	86.4258	0.84979	0	0	0	0	0	0	0	0	0	0	0	118.667	79.3333	5.4945	0.8249	1.50919	67	22.5466	2.836	2.41	4.22	11	0	6	0	0	0	0	10.7375	9.61907	0	0
53	0	0	0	0	0	0	0	0	99.2368	0	0	97.7106	94.569	0.79932	0	0	1	1	1	0	1	0	0	0	0	110	74	4.44	0.5311	1.44134	72	19.721	3.518	2.812	3.4	13.3	0	5	0	0	0	0	9.92368	4.49507	0	0
32	0	0	0	0	0	0	0	0	115.011	0	0	91.0577	97.3289	0.92764	0	0	0	1	1	0	0	0	1	0	0	100	70	5.0505	0.5763	1.48666	70	20.0773	3.386	3.141	5.04	12.4	0	7	0	0	0	0	11.5011	4.44701	0	0
58	0	0	0	0	0	0	0	0	81.528	0	0	90.9383	94.5815	0.83548	0	0	0	0	1	0	0	0	0	0	0	101.333	64	5.439	1.2543	1.59958	76	22.3133	2.875	2.402	3.46	13.3	0	1	0	0	0	0	8.1528	-9.44659	0	0
51	0	0	0	0	0	0	0	0	100.641	0	0	100.61	95.3126	0.78576	0	0	0	1	1	0	0	0	0	0	0	96.6667	63.3333	5.2725	0.6328	1.37374	68	20.8117	3.146	2.472	4.51	11.8	0	6	0	0	0	0	10.0641	4.39225	0	0
40	0	0	0	0	0	0	0	0	114.382	0	0	87.3338	88.9114	0.87974	0	0	0	1	1	0	0	0	0	0	0	112	78	5.0505	0.7571	1.71251	68	17.6309	3.193	2.809	5.71	13.7	0	7	0	0	0	0	11.4382	9.84576	0	0
53	0	0	0	0	0	0	0	0	104.399	0	0	99.764	90.3838	0.74127	0	0	1	1	1	0	0	0	0	0	0	104.667	70.6667	5.3835	1.2204	1.91556	74	22.3478	3.092	2.292	5.53	14	0	6	0	0	0	0	10.4399	9.65773	0	0
37	1	0	0	0	0	0	0	0	108.728	0	0	118.366	125.584	0.87284	0	1	0	1	0	0	0	0	0	0	0	115.333	76.6667	5.0505	0.8814	1.30588	84	25.2801	6.37	5.56	5.31	14.6	0	6	0	0	0	0	10.8728	6.98827	0	0
36	0	0	0	0	0	0	0	0	117.642	0	0	90.5226	103.818	0.99337	0	0	0	1	1	0	0	0	0	0	0	98.6667	68.6667	4.8285	0.3616	1.55426	66	20.1348	3.017	2.997	5.09	12.7	0	7	0	0	0	0	11.7642	10.0916	0	0
38	0	0	0	0	0	0	0	0	110.264	0	0	118.308	118.317	0.84842	0	0	0	0	0	0	0	0	0	0	0	108	68.6667	5.328	0.6554	1.44134	73	23.4221	4.011	3.403	5.64	13.3	0	7	0	0	0	0	11.0264	4.22089	0	0
45	1	0	0	0	0	0	0	0	107.884	0	0	82.5649	78.7599	0.79391	0	1	1	0	.	0	0	0	0	0	0	121.333	78.6667	5.0505	1.5707	1.55426	74	22.3082	3.581	2.843	4.59	14.5	0	6	0	0	0	0	10.7884	12.1722	1	0
48	1	0	0	0	0	0	0	0	78.9621	0	0	100.671	93.472	0.75595	0	0	1	0	0	0	0	0	0	0	0	120	83.3333	5.439	1.3899	1.32841	82	23.4236	4.372	3.305	4.56	16.4	0	2	0	0	0	0	7.89621	-14.4899	0	0
41	0	0	0	0	0	0	0	0	107.965	0	0	87.2084	96.8048	0.95393	0	0	0	0	0	0	0	0	0	0	0	104	70.6667	5.0505	1.4012	1.64465	70	19.4734	2.887	2.754	4.52	13.1	0	6	0	0	0	0	10.7965	4.1818	0	0
25	0	0	0	0	0	0	0	0	102.797	0	0	98.6187	97.6212	0.8558	0	0	0	1	0	1	0	0	0	0	0	105.333	72	4.7175	1.0735	1.50919	75	22.9591	3.724	3.187	3.71	12.5	0	6	0	0	0	0	10.2797	-13.0405	0	0
26	1	0	0	0	0	0	0	0	117.463	0	0	90.26	93.1326	0.89085	0	0	0	0	1	1	0	0	1	0	0	104.667	76.6667	4.9395	1.0396	1.19295	80	23.939	4.416	3.934	5.48	16.2	0	7	0	0	0	0	11.7463	7.43516	0	0
35	0	0	0	0	0	0	0	0	112.612	.	0	88.1653	88.0857	0.86706	0	0	1	0	1	0	0	0	1	0	0	109.333	76	4.7175	0.791	1.35094	67	21.6206	2.708	2.348	4.81	12.8	0	7	0	0	0	0	11.2612	4.30894	0	0
28	1	0	0	0	0	0	0	0	115.824	0	0	91.0631	94.282	0.88415	0	0	1	1	0	0	0	0	0	0	0	110	80	5.217	0.8927	1.30588	83	24.6755	4.549	4.022	4.72	14.9	0	7	0	0	0	0	11.5824	7.3033	0	0
49	0	0	0	0	0	0	0	0	86.8487	0	0	72.5113	60.7755	0.70089	1	0	0	0	0	0	0	0	0	0	0	113.333	83.3333	5.0505	0.4859	1.8705	69	20.6905	2.347	1.645	4.36	13.6	0	1	0	0	0	0	8.68487	-10.9067	0	0
46	0	0	0	0	0	0	0	0	88.6984	.	0	81.4943	84.1628	0.85476	0	0	1	0	1	1	0	0	0	0	0	93.3333	75.3333	5.439	0.4407	1.48666	76	24.0346	2.761	2.36	5.68	12.2	0	1	0	0	0	0	8.86984	-11.3173	0	0
49	0	0	0	0	0	0	0	0	86.8487	0	0	102.117	96.2152	0.7729	0	1	0	0	0	0	0	0	0	0	0	124.667	80.6667	4.773	0.5085	1.44134	76	24.7768	3.21	2.481	4.9	13.4	0	1	0	0	0	0	8.68487	-10.9067	0	0
26	0	0	0	0	0	0	0	0	126.203	0	1	95.3195	104.494	0.94569	0	0	0	1	1	1	0	0	0	0	0	98	63.3333	4.9395	0.3616	1.53173	79	22.231	3.738	3.535	4.96	13.8	0	8	0	0	0	0	12.6203	11.1183	0	0
48	0	0	0	0	0	0	0	0	87.4609	0	0	125.89	114.787	0.76287	0	0	1	1	0	0	0	0	1	0	0	94	60.6667	4.7175	1.0396	1.4188	72	20.7031	4.272	3.259	5.35	12.9	0	1	0	0	0	0	8.74609	-11.0479	0	0
55	0	0	0	0	0	0	0	0	97.8523	0	0	50.0121	47.3109	0.76873	1	0	0	0	1	0	1	1	0	0	1	102.667	72.6667	4.7175	0.6328	1.53173	70	21.7192	1.695	1.303	5.43	13	0	5	0	0	0	0	9.78523	4.61748	0	0
42	1	0	0	0	0	0	0	0	104.975	0	0	87.8535	80.72	0.76672	0	0	0	0	0	0	0	0	0	0	0	112.667	74	5.2725	0.5424	1.66718	77	21.0667	4.471	3.428	5.65	15.1	0	6	0	0	0	0	10.4975	7.00285	0	0
51	0	0	0	0	0	0	0	0	100.641	0	0	84.4189	86.5277	0.85355	0	0	0	1	1	1	0	0	1	0	0	120.667	79.3333	5.0505	0.8136	1.53173	76	19.9792	2.622	2.238	3.99	14	0	6	0	0	0	0	10.0641	4.39225	0	0
69	1	0	0	0	0	0	0	0	61.3291	0	0	108.854	115.913	0.75059	0	1	0	0	0	0	0	0	0	0	0	114	79.3333	4.995	1.2656	1.21549	89	23.8281	4.242	3.184	5.79	14.4	0	3	0	0	0	0	6.13291	-16.3009	0	0
28	0	0	0	0	0	0	0	0	100.654	.	0	102.805	107.706	0.92131	0	0	1	0	0	1	0	0	0	0	0	102	69.3333	5.3835	1.0396	1.48666	65	18.1449	3.914	3.606	4.92	12.9	0	6	0	0	0	0	10.0654	-12.9239	0	0
56	1	0	0	0	0	0	0	0	105.496	0	0	51.4693	46.0682	0.74067	1	1	1	0	0	0	1	0	0	0	0	120.667	80.6667	5.106	0.9379	2.05128	64	16.6659	1.635	1.211	4.17	13.1	0	6	0	0	0	0	10.5496	18.0713	1	0
51	0	0	0	0	0	0	0	0	100.641	0	0	79.6145	88.9954	0.93259	1	0	0	0	0	0	0	0	0	0	0	90	60.6667	5.106	0.565	1.46387	76	20.4444	2.329	2.172	3.61	12	0	6	0	0	0	0	10.0641	4.39225	0	0
49	0	0	0	0	0	0	0	0	102.065	.	0	95.3916	91.0768	0.79669	0	0	0	0	0	1	0	0	0	0	0	116.667	74.6667	5.0505	0.7119	1.44134	75	20.4491	3.379	2.692	3.37	8.8	0	6	0	0	0	0	10.2065	4.30929	0	0
25	0	0	0	0	0	0	0	0	120.807	.	1	95.1936	96.974	0.88939	0	0	0	1	0	1	0	0	0	0	0	99.3333	66.6667	5.0505	0.3616	1.68972	73	22.0317	3.354	2.983	4.97	13.3	0	8	0	0	0	0	12.0807	4.96969	0	0
22	0	0	0	0	0	0	0	0	104.987	.	0	103.983	112.128	0.95084	0	0	0	1	0	1	0	0	0	0	0	102	72.6667	4.4955	0.4068	1.32841	68	19.5717	3.865	3.675	5.75	11.8	0	6	0	0	0	0	10.4987	-13.1115	0	0
44	0	0	0	0	0	0	0	0	105.713	0	0	88.9786	97.8693	0.94858	0	0	0	1	0	0	0	0	0	0	0	122.667	78	4.884	0.5311	1.8705	62	17.6693	2.859	2.712	4.21	12.9	0	6	0	0	0	0	10.5713	4.19067	0	0
40	0	0	0	0	0	0	0	0	108.726	0	0	109.388	103.449	0.80823	0	0	0	0	0	0	0	0	0	0	0	90	57.3333	5.439	0.5876	2.1642	73	22.0711	3.306	2.672	4.99	13.4	0	6	0	0	0	0	10.8726	4.18945	0	0
26	0	0	0	0	0	0	0	0	119.962	0	0	81.0156	87.6939	0.95013	0	0	0	1	0	1	0	0	0	0	0	99.3333	66	4.2735	0.791	1.68972	66	19.8141	2.968	2.82	5.69	13	0	7	0	0	0	0	11.9962	4.87747	0	0
50	0	0	0	0	0	0	0	0	106.623	0	0	112.013	114.718	0.84461	0	0	0	0	1	0	0	0	0	0	0	108.667	72.6667	4.4955	0.5424	1.68972	77	22.3133	3.636	3.071	5.19	14.3	0	6	0	0	0	0	10.6623	9.62088	0	0
57	0	0	0	0	0	0	0	0	71.2056	0	0	101.146	94.1051	0.75838	0	0	0	0	0	0	0	0	0	0	0	108.667	74.6667	4.884	0.7571	1.37374	66	19.8141	3.373	2.558	4.62	13.1	0	2	0	0	0	0	7.12056	-20.5224	0	0
45	0	0	0	0	0	0	0	0	77.4681	0	0	96.2597	93.745	0.8112	0	0	0	1	1	1	0	0	0	0	0	96.6667	66.6667	4.7175	1.0057	1.37374	73	23.7253	3.125	2.535	5.73	13.9	0	2	0	0	0	0	7.74681	-23.301	0	0
60	0	0	0	0	0	0	0	0	94.4751	0	0	103.47	109.192	0.84348	0	0	0	0	0	0	1	0	0	0	1	111.333	81.3333	4.6065	1.2882	1.48666	69	21.2306	3.252	2.743	5.78	13.5	0	5	0	0	0	0	9.44751	5.00741	0	0
53	0	0	0	0	0	0	0	0	99.2368	0	0	95.5657	95.4107	0.83181	0	0	0	0	0	1	0	0	0	0	0	126.667	81.3333	5.3835	0.6328	1.78011	66	18.4425	3.276	2.725	4.48	12.7	0	5	0	0	0	0	9.92368	4.49507	0	0
33	0	0	0	0	0	0	0	0	97.1797	0	0	96.9229	86.2775	0.77713	0	0	0	1	0	0	0	0	0	0	0	92.6667	65.3333	5.1615	1.0622	1.32841	66	19.7239	3.253	2.528	4.9	12.6	0	5	0	0	0	0	9.71797	-12.6306	0	0
31	0	0	0	0	0	0	0	0	121.847	.	1	91.2634	89.9561	0.86231	0	0	0	0	0	0	1	0	0	0	0	96	60.6667	5.328	0.7232	1.48666	66	19.9792	3.014	2.599	3.78	10.7	0	8	0	0	0	0	12.1847	10.5298	0	0
30	0	0	0	0	0	0	0	0	99.2494	0	0	105.171	114.198	0.95859	0	0	0	0	1	1	0	0	0	0	0	112	78.6667	4.995	0.2373	1.62212	67	17.5278	3.767	3.611	3.98	11.4	0	5	0	0	0	0	9.92493	-12.8212	0	0
35	0	0	0	0	0	0	0	0	83.1056	0	0	105.169	106.938	0.87527	0	1	1	0	0	1	0	0	0	0	0	89.3333	64.6667	3.996	0.678	2.66097	65	20.9644	3.64	3.186	4.6	13.1	0	1	0	0	0	0	8.31057	-25.1978	0	0
24	1	0	0	0	0	0	0	0	93.4623	.	0	90.4576	92.8739	0.88828	0	1	1	0	0	0	0	0	0	0	0	106.667	73.3333	4.551	0.9266	1.32841	74	22.6627	4.744	4.214	5.49	15.4	0	5	0	0	0	0	9.34623	-18.072	0	0
46	0	0	0	0	0	0	0	0	104.238	0	0	103.234	101.661	0.82687	0	0	0	0	0	1	0	0	0	0	0	109.333	70.6667	4.995	0.5198	1.57679	66	21.0938	3.535	2.923	4.55	12.4	0	6	0	0	0	0	10.4238	4.22272	0	0
44	0	0	0	0	0	0	0	0	105.713	0	0	93.1274	92.4806	0.83949	0	0	1	0	0	0	0	0	0	0	0	92.6667	71.3333	5.0505	0.5876	1.80264	68	21.0962	3.084	2.589	5.23	15	0	6	0	0	0	0	10.5713	4.19067	0	0
35	0	0	0	0	0	0	0	0	112.612	0	0	114.85	118.562	0.87396	0	1	0	0	1	0	0	0	0	0	0	116.667	76.6667	4.6065	1.4125	1.44134	79	24.9199	4.094	3.578	4.28	9	0	7	0	0	0	0	11.2612	4.30894	0	0
49	0	0	0	0	0	0	0	0	107.375	0	0	94.0665	82.4615	0.72109	0	0	0	0	0	0	0	0	0	0	0	100	70	4.8285	1.0283	1.50919	78	22.8624	3.277	2.363	5.2	11.8	0	6	0	0	0	0	10.7375	9.61907	0	0
23	1	0	0	0	0	0	0	0	94.1212	0	0	102.975	78.5586	0.66388	0	0	0	0	0	0	0	0	0	0	0	126.667	80.6667	4.884	0.9718	1.73504	83	23.3887	5.15	3.419	5.46	16.3	0	5	0	0	0	0	9.41212	-18.1666	0	0
40	0	0	0	0	0	0	0	0	80.2374	.	0	90.599	85.2607	0.80118	0	0	0	1	0	1	0	0	0	0	0	116	67.3333	5.217	0.7458	1.39627	72	20.6852	3.4	2.724	4.91	11.7	0	1	0	0	0	0	8.02374	-24.2989	0	0
31	0	0	0	0	0	0	0	0	115.822	0	0	100.33	92.7392	0.80372	0	0	0	1	0	1	0	0	0	0	0	91.3333	60	5.3835	0.3277	1.71251	62	19.9481	3.709	2.981	4.26	12.4	0	7	0	0	0	0	11.5822	4.50433	0	0
66	0	0	0	0	0	0	0	0	78.2538	0	0	90.422	94.529	0.807	0	0	0	0	0	0	0	0	0	0	0	120	79.3333	4.4955	0.8023	1.60642	79	22.6129	2.846	2.298	5.79	13.6	0	2	0	0	0	0	7.82538	-6.69335	0	0
41	0	0	0	0	0	0	0	0	111.773	0	0	107.993	94.769	0.747	0	0	0	0	0	0	0	0	0	0	0	99.3333	68.6667	4.884	0.8023	1.68039	63.3	22.2058	3.367	2.514	4.74	13.2	0	7	0	0	0	0	11.1773	7.98987	0	0
44	0	0	0	0	0	0	0	0	87.3076	0	0	99.602	98.841	0.83	0	0	0	0	1	0	0	0	0	0	0	101.333	69.3333	4.44	0.5876	1.77902	71.4	22.7598	3.573	2.964	5.5	14.6	0	1	0	0	0	0	8.73076	-14.215	0	0
57	0	0	0	0	0	0	0	0	80.8788	0	0	102.621	94.271	0.73	0	0	0	1	0	0	0	0	1	0	0	126	78	5.106	1.0509	1.50779	78.5	24.7176	3.764	2.747	3.69	14.1	0	1	0	0	0	0	8.08788	-10.8492	0	0
47	0	0	0	0	0	0	0	0	96.7831	0	0	81.399	85.261	0.862	0	0	0	0	0	0	0	0	0	0	0	116.667	64.6667	5.1615	0.4972	1.35985	75	25.6826	2.382	2.054	5.46	12.7	0	5	0	0	0	0	9.67831	-2.47919	0	0
42	0	0	0	0	0	0	0	0	118.223	0	0	104.439	103.75	0.84	0	0	0	1	0	0	0	0	0	0	0	91.3333	61.3333	4.7175	0.565	1.40917	74	22.4602	3.425	2.876	5.49	11.2	0	7	0	0	0	0	11.8223	15.1939	1	0
45	0	0	0	0	0	0	0	0	112.97	0	0	93.713	96.785	0.86	0	0	0	1	1	0	0	0	0	0	0	89.3333	55.3333	4.884	1.1865	1.3352	78.9	22.4549	3.555	3.058	5.31	11.1	0	7	0	0	0	0	11.297	12.2006	1	0
45	0	0	0	0	0	0	0	0	69.8892	0	0	94.241	92.488	0.822	0	0	0	1	0	0	0	0	0	0	0	105.333	74	5.328	0.8136	1.65573	77.1	23.1915	2.92	2.399	4.55	9.4	0	3	0	0	0	0	6.98892	-30.88	0	0
51	0	0	0	0	0	0	0	0	107.678	0	0	108.136	101.34	0.778	0	0	0	0	0	0	0	0	0	0	0	102	64	3.996	0.5537	1.72971	72.3	21.2483	3.124	2.43	4.36	13.6	0	6	0	0	0	0	10.7678	11.4298	0	0
42	1	0	0	0	0	0	0	0	91.315	0	0	109.738	105.41	0.799	0	0	0	0	1	0	1	0	0	0	0	110	76	4.9395	0.8362	1.13794	76.8	21.4651	5.619	4.491	5.43	14.1	0	5	0	0	0	0	9.1315	-6.65754	0	0
47	0	0	0	0	0	0	0	0	88.0775	0	0	106.196	103.832	0.82	0	0	1	0	0	1	0	0	0	0	0	116.667	80	5.106	1.3221	2.05024	72.8	21.2673	3.364	2.76	4.39	13.5	0	1	0	0	0	0	8.80775	-11.1848	0	0
50	0	0	0	0	0	0	0	0	93.2394	0	0	90.308	91.72	0.844	0	0	0	0	0	0	0	0	0	0	0	114.667	79.3333	4.6065	1.13	1.3352	72.6	20.6501	3.168	2.674	4.77	13.6	0	5	0	0	0	0	9.32394	-3.76262	0	0
60	1	0	0	0	0	0	0	0	94.2516	0	0	104.691	96.051	0.707	0	0	0	0	0	0	0	0	0	0	0	120	74	5.4945	1.6611	1.13794	76.7	21.4674	4.213	2.977	4.77	14	0	5	0	0	0	0	9.42516	9.84081	0	0
66	0	0	0	0	0	0	0	0	94.7713	0	0	92.681	88.823	0.716	0	0	0	0	1	0	0	0	0	0	0	95.3333	59.3333	5.1615	0.5989	1.40917	79.5	26.7565	2.403	1.72	4.26	13.3	0	5	0	0	0	0	9.47713	9.82414	0	0
44	0	0	0	0	0	0	0	0	106.726	0	0	102.072	95.178	0.788	0	0	0	0	0	0	0	0	0	0	0	116.667	73.3333	4.884	0.9605	1.72971	66.2	20.6014	3.608	2.844	4.17	13	0	6	0	0	0	0	10.6726	5.20367	0	0
54	0	0	0	0	0	0	0	0	102.556	0	0	106.527	113.545	0.87	0	0	0	0	0	0	0	0	0	0	0	90.6667	60	5.1615	0.9492	1.80368	69.2	22.0311	3.165	2.755	5.31	12.8	0	6	0	0	0	0	10.2556	8.56801	0	0
47	0	0	0	0	0	0	0	0	105.532	.	0	102.777	102.766	0.829	0	1	1	0	0	0	0	0	0	0	0	96.6667	66	4.8285	0.3729	1.75436	70.6	22.6989	3.728	3.09	3.8	10.6	0	6	0	0	0	0	10.5532	6.26978	0	0
60	0	0	0	0	0	0	0	0	81.6225	0	0	84.356	76.644	0.727	0	0	0	1	1	1	0	0	0	0	0	89.3333	65.3333	4.9395	1.3786	1.3352	75.2	21.2683	2.832	2.059	4.41	14.2	0	1	0	0	0	0	8.16225	-7.84522	0	0
48	0	0	0	0	0	0	0	0	97.6996	.	0	92.227	88.863	0.801	0	0	1	0	0	1	0	0	0	0	0	107.333	70.6667	5.106	0.4294	1.85299	78	21.8509	3.25	2.602	4.25	11.9	0	5	0	0	0	0	9.76996	-0.8093	0	0
47	0	0	0	0	0	0	0	0	93.7124	0	0	107.079	111.741	0.862	0	1	0	0	0	0	0	0	0	0	0	97.3333	67.3333	4.773	1.017	1.53245	78.5	23.3888	3.869	3.336	4.55	12.7	0	5	0	0	0	0	9.37124	-5.54989	0	0
53	1	0	0	0	0	0	0	0	95.8799	0	0	89.326	95.674	0.847	0	0	0	0	1	0	0	0	0	0	0	117.333	70.6667	4.884	1.1074	1.23657	83.2	23.6136	3.908	3.311	4.41	15.5	0	5	0	0	0	0	9.58799	6.19505	0	0
40	0	0	0	0	0	0	0	0	115.665	0	0	91.984	89.978	0.839	0	0	0	1	1	0	0	0	0	0	0	98	54	4.995	0.6441	1.97627	69.2	20.0402	3.148	2.641	3.41	13.4	0	7	0	0	0	0	11.5665	11.1287	0	0
65	1	0	0	0	0	0	0	0	93.2667	0	0	79.7	63.403	0.593	0	0	0	0	0	0	0	0	0	0	0	98.6667	66	4.8285	1.0283	1.70505	71.6	20.724	3.229	1.916	5.25	13.7	0	5	0	0	0	0	9.32667	12.623	1	0
66	0	0	0	0	0	0	0	0	96.9097	0	0	94.018	88.487	0.742	0	0	0	0	0	0	0	0	0	0	0	95.3333	63.3333	4.6065	0.6328	1.70505	61	18.5703	2.696	2	4.71	13.4	0	5	0	0	0	0	9.69097	11.9626	0	0
70	0	0	0	0	0	0	0	0	78.4813	0	0	116.291	116.464	0.751	0	0	0	0	0	0	0	0	0	0	0	117.333	82.6667	4.6065	0.8927	1.65573	75	22.8844	3.239	2.432	4.06	12.8	0	2	0	0	0	0	7.84813	-3.45211	0	0
40	0	0	0	0	0	0	0	0	92.5167	0	0	101.528	99.945	0.83	0	0	1	0	1	0	0	0	0	0	0	106.667	78	5.4945	1.4577	1.45848	77.1	23.3172	3.528	2.93	4.01	13.1	0	5	0	0	0	0	9.25167	-12.0196	0	0
77	1	0	0	0	0	0	0	0	74.9866	0	0	103.81	116.147	0.737	0	0	1	0	0	0	0	0	0	0	0	121.333	65.3333	5.328	1.0735	1.63108	79.9	21.322	3.908	2.88	4.25	13.5	0	2	0	0	0	0	7.49866	3.38406	0	0
69	1	0	0	0	0	0	0	0	77.388	0	0	101.994	84.126	0.591	0	1	1	0	0	0	0	0	0	0	0	111.333	78.6667	5.217	1.1074	1.1626	83.2	22.5424	4.695	2.773	3.99	14	0	2	0	0	0	0	7.7388	-0.241963	0	0
62	0	0	0	0	0	0	0	0	88.5487	0	0	112.77	108.725	0.768	0	0	0	1	0	0	0	0	0	0	0	115.333	72	4.995	0.8362	1.43382	68.6	20.45	3.466	2.661	4.64	13.1	0	1	0	0	0	0	8.85487	0.58784	0	0
51	0	0	0	0	0	0	0	0	81.9091	0	0	90.138	89.33	0.818	0	0	0	1	0	0	0	0	0	0	0	99.3333	68.6667	5.1615	0.8136	1.70505	77	21.4551	3.052	2.498	4.58	13.9	0	1	0	0	0	0	8.19091	-14.3394	0	0
43	0	0	0	0	0	0	0	0	109.644	0	0	105.755	101.528	0.803	0	0	0	0	0	0	0	0	0	0	0	115.333	76	4.9395	0.678	1.55711	77.8	23.3396	3.689	2.964	5.77	13.7	0	6	0	0	0	0	10.9644	7.36782	0	0
58	0	0	0	0	0	0	0	0	86.7439	0	0	88.179	85.122	0.784	0	0	0	0	1	0	0	0	0	0	0	101.333	70.6667	4.44	0.7006	1.58177	71.8	19.9506	2.923	2.292	3.87	12.1	0	1	0	0	0	0	8.67439	-4.23069	0	0
42	0	0	0	0	0	0	0	0	101.905	0	0	102.717	102.108	0.835	0	0	0	1	1	1	0	0	0	0	0	96	70.6667	5.1615	0.5085	1.68039	72	22.9757	3.67	3.063	5.79	13.5	0	6	0	0	0	0	10.1905	-1.12406	0	0
50	1	0	0	0	0	0	0	0	60.2438	0	0	106.899	94.116	0.711	0	1	0	1	1	0	0	0	0	0	0	105.333	76	4.4955	0.6215	1.75436	74.6	20.6422	5.656	4.023	4.43	15	0	3	0	0	0	0	6.02438	-31.7013	0	0
45	0	0	0	0	0	0	0	0	104.973	0	0	97.917	100.064	0.852	0	0	1	1	1	1	0	0	1	0	0	98	67.3333	5.217	1.0735	1.48314	67.7	23.4109	3.29	2.802	4.61	13.6	0	6	0	0	0	0	10.4973	4.20411	0	0
60	0	0	0	0	0	0	0	0	74.7091	0	0	92.395	92.638	0.797	0	0	0	0	1	0	0	0	0	0	0	108.667	72.6667	5.106	1.0057	1.58177	70.2	22.3997	2.973	2.37	5.5	12.9	0	2	0	0	0	0	7.47091	-14.7586	0	0
52	1	0	0	0	0	0	0	0	91.6624	0	0	111.519	108.061	0.782	0	1	1	1	0	0	0	0	0	0	0	103.333	75.3333	4.662	0.6667	2.0749	68.6	20.9624	5.037	3.941	4.54	13.6	0	5	0	0	0	0	9.16624	1.22418	0	0
43	0	0	0	0	0	0	0	0	106.964	.	0	95.316	93.555	0.826	0	0	0	0	0	0	0	0	0	0	0	103.333	64	4.7175	0.4633	1.55711	69	22.4206	3.229	2.668	5.16	12.2	0	6	0	0	0	0	10.6964	4.68761	0	0
66	0	0	0	0	0	0	0	0	91.4439	0	0	93.19	93.253	0.777	0	0	0	0	0	0	0	0	0	0	0	88	56.6667	5.0505	0.7571	1.38451	66.2	21.2562	2.73	2.121	3.69	12	0	5	0	0	0	0	9.14439	6.49678	0	0
41	0	0	0	0	0	0	0	0	102.624	0	0	95.517	91.616	0.817	0	0	0	0	0	0	0	0	0	0	0	99.3333	64	5.217	1.0735	1.35985	68.2	21.5052	3.14	2.564	4.28	11.8	0	6	0	0	0	0	10.2624	-1.15912	0	0
48	1	0	0	0	0	0	0	0	93.0886	0	0	81.914	81.289	0.807	0	0	0	0	0	0	0	0	0	0	0	105.333	82	5.328	0.8814	1.28588	79.5	23.0115	3.68	2.971	5.49	16.1	0	5	0	0	0	0	9.30886	-0.363413	0	0
53	0	0	0	0	0	0	0	0	103.279	0	0	94.244	83.628	0.726	0	0	0	0	1	0	0	0	0	0	0	99.3333	66.6667	5.328	1.6611	1.63108	78.2	21.8284	3.369	2.445	4.3	12.4	0	6	0	0	0	0	10.3279	8.53753	0	0
50	0	0	0	0	0	0	0	0	105.479	0	0	99.098	100.882	0.841	0	0	0	0	0	1	0	0	0	1	0	92	74.6667	4.7175	1.2882	1.50779	74.3	22.9411	2.897	2.435	4.62	13.2	0	6	0	0	0	0	10.5479	8.47683	0	0
53	0	0	0	0	0	0	0	0	94.3276	0	0	106.786	106.196	0.808	0	0	0	0	0	0	0	0	0	0	0	94	67.3333	4.6065	0.8927	1.38451	73.2	23.4932	3.502	2.829	4.95	13.5	0	5	0	0	0	0	9.43276	-0.414096	0	0
49	0	0	0	0	0	0	0	0	78.473	0	0	98.301	84.921	0.72	0	0	0	1	1	1	0	0	0	0	0	113.333	76	4.662	0.8249	1.70505	62.7	21.2949	3.086	2.223	4.03	13.4	0	2	0	0	0	0	7.8473	-19.2824	0	0
64	1	0	0	0	0	0	0	0	82.1567	0	0	83.359	80.96	0.738	0	0	0	0	1	0	0	0	0	0	0	96	66.6667	5.0505	0.7006	1.70505	73.2	19.2141	4.041	2.984	4.84	12	0	1	0	0	0	0	8.21567	0.759645	0	0
46	0	0	0	0	0	0	0	0	106.276	0	0	100.813	95.421	0.799	0	0	0	1	1	0	0	0	0	0	0	104	60	5.106	0.7797	1.48314	69.1	20.1004	3.416	2.73	5.45	8.7	0	6	0	0	0	0	10.6276	6.26028	0	0
63	1	0	0	0	0	0	0	0	89.3758	.	0	91.992	78.38	0.636	0	0	1	0	0	0	0	0	0	0	1	112	76.6667	4.995	0.452	1.21191	73	22.838	3.838	2.44	5.57	13.6	0	1	0	0	0	0	8.93758	7.22527	0	0
61	0	0	0	0	0	0	0	0	100.374	0	0	74.51	31.149	0.329	0	0	0	0	0	0	0	1	1	0	0	121.333	69.3333	4.662	0.791	1.77902	75.1	23.0824	2.13	0.701	5.66	13.9	0	6	0	0	0	0	10.0374	11.6597	0	0
44	1	0	0	0	0	0	0	0	103.511	0	0	99.788	90.834	0.762	0	1	1	0	1	0	0	0	0	0	0	98.6667	64.6667	5.0505	1.0848	1.85299	66.5	20.5937	4.713	3.59	5.73	14.5	0	6	0	0	0	0	10.3511	7.0452	0	0
42	0	0	0	0	0	0	0	0	89.8661	0	0	110.745	105.534	0.81	0	0	1	0	0	0	0	0	0	0	0	100.667	71.3333	5.4945	1.2995	1.80368	67.2	19.9719	4.131	3.346	3.82	12.9	0	1	0	0	0	0	8.98661	-13.1633	0	0
68	1	0	0	0	0	0	0	0	91.3218	0	0	97.286	105.778	0.767	0	0	0	0	0	0	0	0	0	0	0	108.667	63.3333	5.439	1.1752	1.08863	81.5	25.2093	4.102	3.145	5.38	14.4	0	5	0	0	0	0	9.13218	12.9384	1	0
44	1	0	0	0	0	0	0	0	103.987	0	0	89.094	84.827	0.789	0	1	0	1	1	1	0	0	0	0	0	106.667	68	4.9395	0.5989	1.11329	73	21.0974	4.483	3.539	5.72	14.6	0	6	0	0	0	0	10.3987	7.52164	0	0
42	0	0	0	0	0	0	0	0	86.0005	.	0	89.804	91.099	0.868	0	0	0	1	1	0	0	0	0	0	0	106.667	71.3333	4.8285	0.4972	1.43382	60	19.8726	2.934	2.548	3.73	11.4	0	1	0	0	0	0	8.60005	-17.029	0	0
57	1	0	0	0	0	0	0	0	91.9996	0	0	100.105	97.074	0.76	0	1	0	0	0	0	0	0	0	0	0	104.667	74	4.773	0.8023	1.80368	66.5	21.346	4.529	3.44	5.04	15.2	0	5	0	0	0	0	9.19996	5.32851	0	0
40	1	0	0	0	0	0	0	0	92.607	0	0	105.094	93.179	0.727	0	0	0	1	1	1	0	0	0	0	0	95.3333	68.6667	5.0505	1.3221	1.08863	85.5	23.7053	5.85	4.251	5.33	13.7	0	5	0	0	0	0	9.2607	-6.87244	0	0
50	0	0	0	0	0	0	0	0	109.719	0	0	97.668	98.616	0.836	0	0	0	0	1	0	0	0	0	0	0	122.667	76.6667	5.1615	0.8136	1.60642	78.1	21.7324	3.173	2.654	5.2	14	0	6	0	0	0	0	10.9719	12.7173	1	0
50	0	0	0	0	0	0	0	0	107.214	.	0	104.63	101.567	0.805	0	0	0	0	1	1	0	0	0	0	0	86.6667	61.3333	5.1615	0.5989	1.85299	69.1	20.8077	3.854	3.102	3.36	12.5	0	6	0	0	0	0	10.7214	10.2121	0	0
72	1	0	0	0	0	0	0	0	65.9855	0	0	79.647	86.377	0.738	1	0	0	0	0	0	0	0	0	0	0	100	64.6667	5.2725	1.4012	1.40917	83	24.7215	3.2	2.361	5.34	15.2	0	3	0	0	0	0	6.59855	-9.38412	0	0
40	0	0	0	0	0	0	0	0	98.4356	0	0	83.709	85.441	0.882	0	0	0	0	1	0	0	0	0	0	0	115.333	80	4.884	0.7797	1.72971	64.8	18.2205	2.944	2.596	3.65	12.5	0	5	0	0	0	0	9.84356	-6.10067	0	0
65	1	0	0	0	0	0	0	0	94.23	0	0	92.365	74.869	0.601	0	1	0	0	0	0	0	0	0	0	0	121.333	78.6667	5.3835	0.9718	1.35985	80.5	21.7028	4.117	2.475	5.63	14.6	0	5	0	0	0	0	9.423	13.5863	1	0
44	0	0	0	0	0	0	0	0	91.3318	0	0	114.199	107.084	0.8	0	0	0	1	0	0	0	0	0	0	0	95.3333	70.6667	4.884	0.5311	1.63108	69.5	18.5062	4.118	3.295	4.85	12.4	0	5	0	0	0	0	9.13317	-10.1908	0	0
57	1	0	0	0	0	0	0	0	105.379	0	0	90.699	94.191	0.826	0	0	0	1	1	0	0	0	0	0	0	94	70	4.9395	0.3842	1.75436	66.3	18.869	4.245	3.506	4.55	14.3	0	6	0	0	0	0	10.5379	18.7076	1	0
46	0	0	0	0	0	0	0	0	105.237	0	0	85.465	85.335	0.839	0	1	0	0	1	1	0	0	1	0	0	116	72.6667	4.9395	0.6441	1.3352	73.5	21.4362	2.765	2.32	4.95	13.6	0	6	0	0	0	0	10.5237	5.22159	0	0
62	0	0	0	0	0	0	0	0	93.5991	0	0	107.626	105.916	0.785	0	0	0	1	1	1	0	0	0	0	0	119.333	72.6667	4.8285	1.0396	1.43382	67.4	19.7349	2.975	2.336	5.01	13.9	0	5	0	0	0	0	9.35991	5.63829	0	0
41	0	0	0	0	0	0	0	0	83.0092	0	0	103.665	108.771	0.896	0	0	0	1	0	1	0	0	0	0	0	94.6667	62.6667	5.106	0.5763	1.70505	67.9	19.4038	3.935	3.524	4.43	12.5	0	1	0	0	0	0	8.30092	-20.7736	0	0
62	1	0	0	0	0	0	0	0	91.6362	0	0	82.915	83.362	0.771	0	1	1	0	0	0	0	0	0	0	0	103.333	71.3333	4.884	1.0848	1.3352	76.2	20.0559	3.535	2.724	5.39	14.5	0	5	0	0	0	0	9.16362	8.73221	0	0
42	0	0	0	0	0	0	0	0	83.5884	0	0	82.618	87.124	0.904	0	0	0	1	1	0	0	0	0	0	0	116.667	77.3333	4.995	0.8136	1.80368	66.8	18.8762	2.909	2.629	5.54	8.5	0	1	0	0	0	0	8.35884	-19.4411	0	0
44	0	0	0	0	0	0	0	0	87.3076	0	0	98.593	103.567	0.881	0	0	1	0	1	0	0	0	0	0	0	106.667	76	5.106	0.8249	1.95162	71.5	22.6839	3.281	2.892	5.65	12.7	0	1	0	0	0	0	8.73076	-14.215	0	0
49	1	0	0	0	0	0	0	0	106.556	0	0	112.598	109.311	0.797	0	0	0	1	1	1	0	0	0	0	0	110	78	4.773	0.6215	1.82833	72.1	20.3451	5.257	4.189	5.15	13.4	0	6	0	0	0	0	10.6556	13.8575	1	0
45	0	0	0	0	0	0	0	0	108.114	0	0	89.52	83.028	0.789	0	0	0	0	0	0	0	0	0	0	0	104.667	74.6667	5.3835	0.5537	2.22284	66	19.2215	3.026	2.387	4.79	14.4	0	6	0	0	0	0	10.8114	7.34504	0	0
70	1	0	0	0	0	0	0	0	75.9182	0	0	97.311	101.641	0.747	0	0	1	0	0	0	1	0	0	0	0	118	77.3333	5.439	1.1413	1.40917	83.8	20.436	3.778	2.822	5.42	14.7	0	2	0	0	0	0	7.59182	-0.958347	0	0
51	1	0	0	0	0	0	0	0	73.27	0	0	96.773	96.048	0.781	0	0	0	0	1	0	0	0	0	0	0	122.667	84	5.1615	1.3334	1.40917	85.2	24.2752	5.033	3.932	4.78	17.9	0	2	0	0	0	0	7.327	-17.9217	0	0
45	1	0	0	0	0	0	0	0	102.786	0	0	105.094	113.029	0.911	0	0	0	1	1	0	0	0	0	0	0	104	67.3333	4.662	0.9379	1.75436	69.5	18.8303	4.707	4.287	5.24	16.3	0	6	0	0	0	0	10.2786	7.07405	0	0
46	0	0	0	0	0	0	0	0	106.276	0	0	100.078	101.443	0.857	0	0	0	0	0	0	0	0	0	0	0	100.667	72.6667	4.8285	0.3164	1.80368	63	21.1206	2.894	2.48	5.6	14.7	0	6	0	0	0	0	10.6276	6.26028	0	0
40	0	0	0	0	0	0	0	0	118.416	0	0	85.079	86.178	0.862	0	0	1	1	0	0	0	0	0	0	0	97.3333	66.6667	4.773	0.3616	2.34613	70.8	21.2427	3.016	2.6	4.03	13	0	7	0	0	0	0	11.8416	13.8802	1	0
42	0	0	0	0	0	0	0	0	105.386	0	0	87.555	83.2	0.82	0	0	0	1	0	0	0	0	1	0	0	121.333	79.3333	4.7175	0.9492	1.68039	64.7	17.8898	2.934	2.407	4.26	13	0	6	0	0	0	0	10.5386	2.35661	0	0
49	0	0	0	0	0	0	0	0	104.06	.	0	101.004	100.857	0.827	0	0	0	0	0	0	0	0	0	0	0	104	60	4.3845	0.8927	1.70505	72.4	22.1349	3.404	2.816	5.08	11.4	0	6	0	0	0	0	10.406	6.30436	0	0
40	0	0	0	0	0	0	0	0	108.726	0	0	99.452	93.449	0.8	0	0	0	1	0	0	0	0	0	0	0	99.3333	68	3.885	0.452	1.65573	73.6	21.5527	3.377	2.703	5.45	13.7	0	6	0	0	0	0	10.8726	4.18945	0	0
44	0	0	0	0	0	0	0	0	106.215	0	0	90.446	90.775	0.846	0	0	0	1	1	1	0	0	1	0	0	100.667	68.6667	5.439	0.8588	1.92696	75.2	22.3771	2.817	2.383	5.33	13.9	0	6	0	0	0	0	10.6215	4.69229	0	0
54	0	0	0	0	0	0	0	0	99.4864	0	0	83.472	77.305	0.749	0	0	0	0	0	0	0	0	0	0	0	113.333	80	5.328	0.6441	2.05024	79.3	23.4362	2.852	2.137	3.87	14.3	0	5	0	0	0	0	9.94864	5.49812	0	0
56	1	0	0	0	0	0	0	0	103.692	0	0	80.319	88.291	0.884	0	0	1	0	0	0	0	0	0	0	0	108	78.6667	5.217	1.1865	1.60642	63.5	18.122	3.728	3.295	3.56	13.1	0	6	0	0	0	0	10.3692	16.2674	1	0
59	0	0	0	0	0	0	0	0	100.646	0	0	116.596	117.418	0.809	0	0	0	1	1	0	0	0	0	0	0	104.667	62.6667	4.7175	0.4407	1.75436	71.6	21.2351	3.463	2.801	4.53	13.7	0	6	0	0	0	0	10.0646	10.4245	0	0
62	1	0	0	0	0	0	0	0	91.2163	0	0	116.467	119.508	0.761	0	1	1	1	1	0	0	0	0	0	0	111.333	77.3333	4.773	0.7006	1.40917	80.1	24.5505	5.66	4.31	3.57	15.5	0	5	0	0	0	0	9.12163	8.31236	0	0
49	0	0	0	0	0	0	0	0	98.6471	0	0	88.911	90.372	0.855	0	0	0	1	1	0	0	0	0	0	0	110.667	76.6667	4.995	0.9379	1.77902	64.4	19.5465	2.789	2.385	5.26	13.5	0	5	0	0	0	0	9.86471	0.891643	0	0
66	0	0	0	0	0	0	0	0	92.3464	0	0	100.016	91.891	0.725	0	0	0	1	1	0	0	0	1	0	0	100	66.6667	5.328	0.6328	2.00093	69.4	18.7729	3.05	2.211	5.06	12.6	0	5	0	0	0	0	9.23465	7.39933	0	0
60	1	0	0	0	0	0	0	0	91.2793	0	0	92.658	94.935	0.786	0	0	1	0	0	1	0	0	0	0	0	126.667	70	5.4945	0.9266	1.80368	82.7	21.7677	3.99	3.138	5.44	14.6	0	5	0	0	0	0	9.12793	6.86846	0	0
55	0	0	0	0	0	0	0	0	98.79	0	0	97.051	98.414	0.834	0	0	0	0	1	0	0	0	0	0	0	106	75.3333	4.884	1.469	2.02559	69.1	19.6143	3.398	2.833	4.91	13.6	0	5	0	0	0	0	9.879	5.55515	0	0
51	0	0	0	0	0	0	0	0	98.9296	0	0	99.379	100.022	0.835	0	0	0	0	0	0	0	0	0	0	0	88.6667	61.3333	4.662	0.7119	1.60642	66.2	20.7716	3.204	2.676	5.18	14.1	0	5	0	0	0	0	9.89296	2.68105	0	0
58	0	0	0	0	0	0	0	0	85.3837	0	0	90.155	94.18	0.852	0	0	0	0	0	0	0	0	0	0	0	118.667	81.3333	4.7175	0.9266	1.43382	66.9	19.3122	2.777	2.365	3.15	12.8	0	1	0	0	0	0	8.53837	-5.59083	0	0
63	0	0	0	0	0	0	0	0	73.1512	0	0	89.09	87.274	0.76	0	0	0	0	0	0	0	0	1	0	0	106	76	5.439	0.9605	1.38451	77.4	23.9935	2.587	1.966	4.04	13.5	0	2	0	0	0	0	7.31512	-14.0563	0	0
42	0	0	0	0	0	0	0	0	105.386	0	0	93.091	99.978	0.916	0	0	0	0	0	0	0	0	0	0	0	108.667	84	5.439	1.2656	1.58177	70.6	19.0144	3.574	3.273	5.35	13.2	0	6	0	0	0	0	10.5386	2.35661	0	0
61	0	0	0	0	0	0	0	0	90.6724	0	0	113.091	91.328	0.648	0	0	0	0	1	0	0	1	0	0	0	125.333	84	5.2725	1.0735	1.38451	71.4	20.0679	3.889	2.52	5.56	11.6	0	5	0	0	0	0	9.06724	1.95815	0	0
47	0	0	0	0	0	0	0	0	86.7645	0	0	107.03	107.832	0.834	0	0	0	1	0	1	0	0	0	0	0	104	68	5.2725	0.565	1.48314	76.4	23.3881	3.671	3.062	5.13	13	0	1	0	0	0	0	8.67646	-12.4977	0	0
41	0	0	0	0	0	0	0	0	97.7466	0	0	100.439	98.925	0.834	0	0	0	1	0	0	0	0	1	0	0	94.6667	59.3333	4.884	0.791	1.60642	71.3	22.3569	3.414	2.846	4.28	11	0	5	0	0	0	0	9.77466	-6.03629	0	0
54	0	0	0	0	0	0	0	0	98.5421	0	0	72.151	58.361	0.662	0	0	0	0	0	1	1	0	0	0	0	102	68.6667	4.551	0.4407	1.55711	77.3	21.2363	2.507	1.659	3.95	12.2	0	5	0	0	0	0	9.85421	4.55384	0	0
46	0	0	0	0	0	0	0	0	104.238	0	0	102.566	97.86	0.8	0	0	0	1	0	0	0	0	0	0	0	93.3333	60.6667	5.0505	0.5763	1.60642	70.6	21.6017	3.448	2.758	4.92	13.6	0	6	0	0	0	0	10.4238	4.22272	0	0
47	1	0	0	0	0	0	0	0	117.354	0	0	109.652	105.031	0.785	0	0	1	0	0	1	0	0	0	0	0	122	84	5.0505	0.6554	1.82833	76.2	21.1037	5.445	4.277	5.51	13.5	0	7	0	0	0	0	11.7354	23.1488	1	0
40	0	0	0	0	0	0	0	0	95.3924	0	0	99.325	100.473	0.853	0	0	0	1	0	0	0	0	0	0	0	107.333	64.6667	4.8285	0.4294	1.75436	79.9	23.0808	3.567	3.042	5.7	11.7	0	5	0	0	0	0	9.53924	-9.14394	0	0
51	0	0	0	0	0	0	0	0	78.4674	0	0	95.49	87.603	0.756	0	0	0	1	0	0	0	0	0	0	0	118.667	70.6667	4.551	0.5198	1.97627	74.1	22.4773	2.899	2.191	4.26	11.6	0	2	0	0	0	0	7.84674	-17.7812	0	0
54	1	0	0	0	0	0	0	0	84.9489	0	0	115.901	108.135	0.74	0	0	0	1	0	0	0	0	0	0	0	105.333	75.3333	5.106	0.6441	1.65573	76.7	22.6741	4.815	3.565	4.98	14.8	0	1	0	0	0	0	8.49489	-3.9825	0	0
50	0	0	0	0	0	0	0	0	104.383	0	0	86.826	77.506	0.736	0	0	0	1	0	0	0	0	0	0	0	104	70.6667	4.4955	0.7571	1.60642	78.4	22.4502	2.893	2.13	5.46	12.7	0	6	0	0	0	0	10.4383	7.3808	0	0
58	0	0	0	0	0	0	0	0	95.8118	0	0	93.681	95.904	0.827	0	0	0	0	1	0	0	0	0	0	0	122.667	82	5.439	0.9831	1.9023	77.5	20.8985	3.018	2.497	5.21	12.6	0	5	0	0	0	0	9.58118	4.83722	0	0
45	1	0	0	0	0	0	0	0	96.2823	0	0	89.54	82.307	0.761	0	0	0	1	1	0	0	0	0	0	0	103.333	71.3333	4.9395	0.8023	1.43382	74.2	20.2357	4.652	3.54	5.33	15.3	0	5	0	0	0	0	9.62823	0.57008	0	0
45	0	0	0	0	0	0	0	0	90.6924	0	0	90.897	87.645	0.817	0	0	0	1	1	0	0	0	0	0	0	98	63.3333	4.2735	0.4746	1.68039	72.3	19.4725	3.22	2.632	4.01	11.3	0	5	0	0	0	0	9.06924	-10.0767	0	0
49	0	0	0	0	0	0	0	0	75.3217	0	0	92.604	82.004	0.734	0	0	0	1	1	0	0	0	0	0	0	102.667	62.6667	5.2725	0.5876	1.43382	77.3	21.6701	3.294	2.418	4.63	13.3	0	2	0	0	0	0	7.53217	-22.4337	0	0
56	1	0	0	0	0	0	0	0	86.9059	0	0	96.057	104.622	0.839	0	0	0	1	1	0	0	0	0	0	0	108.667	74	4.773	0.4181	1.43382	86.7	24.3326	4.696	3.938	4.94	15.2	0	1	0	0	0	0	8.69059	-0.518646	0	0
67	1	0	0	0	0	0	0	0	88.8853	0	0	86.292	82.83	0.713	0	0	0	0	0	0	0	0	0	0	0	120	78.6667	5.0505	0.5876	1.68039	73.6	19.4473	3.812	2.718	4.12	14.7	0	1	0	0	0	0	8.88853	9.74852	0	0
67	0	0	0	0	0	0	0	0	57.0543	0	0	101.711	104.88	0.795	0	0	0	1	0	0	0	0	0	0	0	110	64	5.328	0.5876	1.80368	78.5	22.1824	3.208	2.549	4.51	12	0	4	0	0	0	1	5.70543	-27.1394	0	0
40	1	0	0	0	0	0	0	0	94.8736	.	0	107.877	104.345	0.82	0	1	0	1	0	0	0	0	0	0	0	108	78	5.3835	1.4351	1.28588	72.3	21.3772	5.009	4.106	5.51	15.6	0	5	0	0	0	0	9.48736	-4.60583	0	0
47	1	0	0	0	0	0	0	0	101.819	0	0	80.294	76.116	0.772	0	0	1	1	1	0	0	0	0	0	0	123.333	84.6667	4.7175	1.017	1.21191	83.8	22.5835	3.879	2.995	4.89	15.1	0	6	0	0	0	0	10.1819	7.61344	0	0
42	0	0	0	0	0	0	0	0	82.4282	0	0	93.147	94.05	0.849	0	0	0	1	1	0	0	0	0	0	0	108	73.3333	4.995	0.7684	1.68039	76.7	22.5678	3.342	2.838	4.41	12.3	0	1	0	0	0	0	8.24282	-20.6013	0	0
46	1	0	0	0	0	0	0	0	85.6979	0	0	118.172	111.729	0.78	0	0	0	1	1	0	0	0	1	0	0	103.333	75.3333	5.1615	0.9831	1.11329	75.5	20.5125	6.005	4.683	5.57	13.1	0	1	0	0	0	0	8.56979	-9.26088	0	0
55	0	0	0	0	0	0	0	0	98.79	0	0	98.683	92.222	0.774	0	0	0	1	0	0	0	0	0	0	0	100	66.6667	5.2725	1.0057	1.77902	66.9	18.7108	2.922	2.261	5.47	11.9	0	5	0	0	0	0	9.879	5.55515	0	0
47	0	0	0	0	0	0	0	0	108.303	0	0	89.516	86.632	0.812	0	0	0	0	0	1	0	0	0	0	0	96.6667	68.6667	4.44	0.8701	1.53245	68.1	20.5253	3.12	2.534	3.47	12.6	0	6	0	0	0	0	10.8303	9.04081	0	0
47	0	0	0	0	0	0	0	0	107.16	0	0	120.875	111.853	0.766	0	0	0	1	1	0	0	0	0	0	0	106.667	72	4.995	1.0396	1.48314	72.7	23.3208	4.193	3.212	4.98	11.7	0	6	0	0	0	0	10.716	7.89738	0	0
71	0	0	0	0	0	0	0	0	70.1502	0	0	97.817	98.098	0.753	0	0	0	0	0	0	1	0	0	0	0	97.3333	64	5.3835	0.9831	1.40917	68.2	21.3967	2.649	1.994	5.01	13.5	0	2	0	0	0	0	7.01502	-11.0298	0	0
72	1	0	0	0	0	0	0	0	73.9639	0	0	99.263	105.689	0.736	0	0	1	1	0	0	0	0	0	0	0	116.667	73.3333	5.2725	0.6441	1.55711	85.5	23.1018	4.124	3.034	4.75	14.7	0	2	0	0	0	0	7.39639	-1.40578	0	0
45	1	0	0	0	0	0	0	0	97.5221	0	0	100.935	102.356	0.83	0	0	0	0	0	1	0	0	0	0	0	104.667	72	4.8285	0.6328	1.31054	76.4	23.2892	4.822	4.004	4.96	15.1	0	5	0	0	0	0	9.75221	1.80981	0	0
69	0	0	0	0	0	0	0	0	93.8183	0	0	132.267	142.16	0.781	0	0	0	0	0	0	0	0	0	0	0	96	58.6667	4.662	1.1074	1.40917	74.5	26.6947	3.123	2.44	5.66	12.3	0	5	0	0	0	0	9.38183	11.1315	0	0
58	0	0	0	0	0	0	0	0	69.7688	0	0	99.912	103.304	0.814	0	0	0	0	0	0	0	0	0	0	0	124.667	77.3333	5.439	1.4916	1.50779	78.1	25.6281	2.964	2.414	5.13	13	0	3	0	0	0	0	6.97688	-21.2057	0	0
70	0	0	0	0	0	0	0	0	79.7315	0	0	114.405	114.237	0.754	0	0	0	0	0	1	0	0	0	0	0	106.667	61.3333	4.107	0.8701	1.9023	75	22.2889	3.373	2.544	5.61	12.8	0	2	0	0	0	0	7.97315	-2.20193	0	0
55	0	0	0	0	0	0	0	0	98.79	0	0	114.811	109.455	0.794	0	0	0	0	1	0	0	0	0	0	0	108.667	79.3333	4.8285	0.8588	1.35985	65.3	17.5808	3.637	2.886	4.83	13	0	5	0	0	0	0	9.879	5.55515	0	0
49	1	0	0	0	0	0	0	0	99.9384	0	0	86.23	92.279	0.851	0	0	0	1	0	1	0	0	0	0	0	112	78	4.329	0.904	1.18726	86.1	23.8535	4.546	3.87	5.74	16.7	0	5	0	0	0	0	9.99384	7.23983	0	0
56	0	0	0	0	0	0	0	0	83.9485	0	0	114.305	113.735	0.819	0	0	0	0	0	0	0	0	0	0	0	116	70	4.1625	0.7458	1.82833	66.6	18.9286	3.457	2.833	5.06	12.6	0	1	0	0	0	0	8.39485	-8.53295	0	0
62	0	0	0	0	0	0	0	0	94.978	0	0	95.369	91.402	0.762	0	0	0	1	0	0	0	0	0	0	0	105.333	65.3333	5.217	1.0509	1.70505	67	20.6425	2.884	2.198	4.62	13.7	0	5	0	0	0	0	9.4978	7.0172	0	0
67	0	0	0	0	0	0	0	0	89.9419	0	0	98.698	92.58	0.718	0	0	0	1	0	0	0	0	1	0	0	127.333	74	5.217	0.678	1.31054	77.2	23.3196	3.102	2.227	4.49	12.8	0	1	0	0	0	0	8.99419	5.74823	0	0
62	0	0	0	0	0	0	0	0	83.018	0	0	86.332	86.665	0.781	0	0	1	0	1	0	0	0	0	0	0	112	70	4.2735	0.7684	1.65573	78.3	24.3695	2.522	1.97	5.23	13.2	0	1	0	0	0	0	8.3018	-4.94286	0	0
74	1	0	0	0	0	0	0	0	63.6753	0	0	109.344	100.734	0.64	0	0	0	1	0	0	0	0	0	0	0	120.667	74	5.328	0.7797	1.18726	80.2	21.1435	4.976	3.183	4.94	13.9	0	3	0	0	0	0	6.36753	-10.1875	0	0
54	0	0	0	0	0	0	0	0	87.8169	0	0	93.385	94.507	0.824	0	0	0	1	1	1	0	0	0	0	0	98.6667	71.3333	4.995	1.6046	1.3352	72.2	21.8751	3.422	2.821	5.17	13.1	0	1	0	0	0	0	8.78169	-6.17137	0	0
48	0	0	0	0	0	0	0	0	108.131	0	0	87.471	91.207	0.87	0	0	0	1	1	0	0	0	1	0	0	104.667	78.6667	5.217	0.5085	1.95162	73.6	21.7138	2.786	2.424	3.59	13.8	0	6	0	0	0	0	10.8131	9.62256	0	0
75	1	0	0	0	0	0	0	0	63.9127	0	0	96.404	92.638	0.64	0	0	0	0	0	0	0	0	0	0	1	100	58	4.995	0.6893	1.08863	78.6	23.6299	3.889	2.49	3.73	12.7	0	3	0	0	0	0	6.39127	-9.19663	0	0
54	0	0	0	0	0	0	0	0	86.4576	0	0	100.901	102.733	0.847	0	0	0	1	0	0	0	0	1	0	0	85.3333	58	4.8285	0.4407	2.49407	62.2	18.3388	3.329	2.818	5.18	13.2	0	1	0	0	0	0	8.64576	-7.5307	0	0
43	0	0	0	0	0	0	0	0	104.648	0	0	81.284	82.368	0.871	0	0	0	0	0	0	0	0	0	0	0	94	65.3333	4.884	0.678	1.77513	64.4	17.2785	2.985	2.601	5.22	13	0	6	0	0	0	0	10.4648	2.37233	0	0
74	0	0	0	0	0	0	0	0	72.8609	0	0	85.192	87.169	0.745	0	0	0	1	.	0	0	0	0	0	0	124	76	5.328	0.6441	1.56586	79.6	23.6837	2.401	1.789	5.08	13.9	0	2	0	0	0	0	7.28609	-6.05877	0	0
56	0	0	0	0	0	0	0	0	104.569	0	0	105.032	104.749	0.81	0	0	1	0	1	0	0	0	0	0	0	106.667	68.6667	4.884	0.6328	1.64434	71.5	21.6534	2.854	2.311	4.59	12.4	0	6	0	0	0	0	10.4569	12.0878	0	0
59	0	0	0	0	0	0	0	0	95.5926	0	0	75.174	71.028	0.749	1	0	0	0	0	1	0	0	0	0	0	116	68	5.1615	0.9153	1.48738	79.1	23.6134	2.215	1.659	3.67	12.4	0	5	0	0	0	0	9.55926	5.37142	0	0
56	0	0	0	0	0	0	0	0	76.8381	0	0	111.268	111.296	0.801	0	0	0	1	1	0	0	0	0	0	0	96.6667	74.6667	4.8285	0.9379	1.35659	76.2	24.2142	3.492	2.796	4.09	12.1	0	2	0	0	0	0	7.68381	-15.6433	0	0
55	0	0	0	0	0	0	0	0	99.7651	0	0	97.239	100.047	0.844	0	0	0	0	0	1	0	0	0	0	0	108	68	4.884	0.5989	1.6705	70.4	20.4238	2.953	2.492	4.41	11.8	0	5	0	0	0	0	9.97651	6.53021	0	0
63	0	0	0	0	0	0	0	0	92.9439	0	0	106.245	105.747	0.786	0	0	0	0	0	0	0	0	1	0	0	128.667	80.6667	4.884	0.8023	1.46123	67	20.7499	2.974	2.337	5.17	13.4	0	5	0	0	0	0	9.29439	5.73652	0	0
73	1	0	0	0	0	0	0	0	92.5431	0	0	84.959	90.131	0.708	0	0	0	0	0	0	1	0	0	0	0	114.667	73.3333	5.1615	0.9153	1.17348	85	25.7263	3.38	2.394	5.25	13.9	0	5	0	0	0	0	9.25432	17.9269	1	0
55	0	0	0	0	0	0	0	0	98.79	0	0	91.353	90.785	0.813	0	0	0	1	1	0	0	0	0	0	0	106.667	73.3333	5.328	1.1865	1.40891	72.8	20.6754	3.14	2.552	4.5	14.1	0	5	0	0	0	0	9.879	5.55515	0	0
67	0	0	0	0	0	0	0	0	89.9419	0	0	109.155	101.495	0.718	0	0	0	0	0	0	0	0	0	0	0	128.667	78	3.9405	0.9379	2.06288	70.8	21.3949	3.201	2.297	3.89	14.2	0	1	0	0	0	0	8.99419	5.74823	0	0
43	0	0	0	0	0	0	0	0	97.9388	0	0	112.166	108.725	0.818	0	0	0	1	1	0	0	0	0	0	0	113.333	74	4.4955	0.6667	1.64434	75.9	21.6123	3.958	3.236	5.35	12.3	0	5	0	0	0	0	9.79388	-4.33724	0	0
58	0	0	0	0	0	0	0	0	91.072	0	0	90.737	89.363	0.797	0	0	0	0	1	0	0	0	0	0	0	116.667	74	5.0505	0.6667	1.38275	67.6	20.6943	2.86	2.279	5.09	13.2	0	5	0	0	0	0	9.10721	0.097486	0	0
40	0	0	0	0	0	0	0	0	109.768	0	0	96.79	96.729	0.848	0	0	0	1	1	0	0	0	0	0	0	118	75.3333	5.106	0.6328	1.5397	69.7	21.8627	3.429	2.908	2.85	13.1	0	6	0	0	0	0	10.9768	5.23132	0	0
44	1	0	0	0	0	0	0	0	85.9107	0	0	93.676	93.086	0.818	0	0	1	1	1	1	0	0	0	0	0	120	84	5.439	0.452	1.64434	79.9	23.5008	4.379	3.581	4.53	16.3	0	1	0	0	0	0	8.59107	-10.555	0	0
48	0	0	0	0	0	0	0	0	83.6536	0	0	94.782	96.941	0.854	0	0	0	1	1	0	0	1	0	0	0	110	74	4.995	0.5989	1.6705	72.4	21.8002	2.97	2.535	4.98	13.4	0	1	0	0	0	0	8.36536	-14.8553	0	0
49	1	0	0	0	0	0	0	0	102.314	0	0	95.117	104.053	0.887	0	1	1	1	1	1	0	0	1	0	0	108.667	77.3333	4.773	0.7006	1.95825	76.3	21.9346	4.6	4.078	4.6	14.1	0	6	0	0	0	0	10.2314	9.61539	0	0
45	1	0	0	0	0	0	0	0	97.5221	0	0	101.17	102.087	0.808	0	0	0	1	1	0	0	0	0	0	0	116.667	79.3333	4.884	1.2882	1.095	86.8	27.1612	4.812	3.886	4.74	15	0	5	0	0	0	0	9.75221	1.80981	0	0
68	0	0	0	0	0	0	0	0	92.9505	0	0	80.269	81.733	0.784	0	0	0	0	1	0	0	0	0	0	0	101.333	58.6667	4.662	1.1074	1.6705	70.6	21.0836	2.435	1.91	3.52	14.1	0	5	0	0	0	0	9.29505	9.51025	0	0
51	1	0	0	0	0	0	0	0	99.4585	0	0	101.149	100.604	0.792	0	1	1	0	0	0	0	0	0	0	0	112	73.3333	5.439	0.9379	1.59202	87.6	23.7456	4.678	3.704	5.69	14	0	5	0	0	0	0	9.94585	8.26686	0	0
44	0	0	0	0	0	0	0	0	106.726	0	0	85.181	88.525	0.88	0	0	0	0	0	1	0	0	0	0	0	107.333	73.3333	4.884	1.243	1.61818	69	20.3455	2.977	2.62	5.73	13.1	0	6	0	0	0	0	10.6726	5.20367	0	0
41	0	0	0	0	0	0	0	0	113.581	0	0	102.864	103.326	0.863	0	0	0	1	1	0	0	0	0	0	0	116	76.6667	4.44	0.4181	1.72282	66.3	18.0255	3.913	3.377	3.57	12.1	0	7	0	0	0	0	11.3581	9.79852	0	0
66	1	0	0	0	0	0	0	0	80.0122	0	0	81.428	92.992	0.829	0	0	1	1	0	0	0	0	0	0	0	103.333	64	5.0505	1.3108	1.04268	78.7	23.6115	3.594	2.98	4.69	15.2	0	1	0	0	0	0	8.00122	0.122	0	0
40	1	0	0	0	0	0	0	0	98.4696	0	0	93.866	98.202	0.863	0	0	0	1	1	0	0	0	1	0	0	112.667	74.6667	5.439	1.2995	1.30427	89.2	24.0957	4.811	4.152	5.44	15.7	0	5	0	0	0	0	9.84696	-1.00978	0	0
43	0	0	0	0	0	0	0	0	97.9388	0	0	92.644	91.924	0.84	0	0	0	1	1	0	0	0	0	0	0	111.333	74	5.439	0.9266	1.40891	70.3	21.1879	3.172	2.664	3.91	13	0	5	0	0	0	0	9.79388	-4.33724	0	0
43	1	0	0	0	0	0	0	0	95.2158	0	0	96.4	90.393	0.766	0	0	0	1	1	1	0	0	1	0	0	116.667	64.6667	5.0505	1.2091	1.22579	83.8	23.1481	5.152	3.948	4.21	15.7	0	5	0	0	0	0	9.52158	-2.00334	0	0
42	0	0	0	0	0	0	0	0	95.5404	0	0	93.316	93.522	0.861	0	0	0	1	1	1	0	0	0	0	0	96	67.3333	4.884	1.017	1.80129	64.3	18.9871	3.1	2.669	3.76	12	0	5	0	0	0	0	9.55404	-7.48902	0	0
66	1	0	0	0	0	0	0	0	96.6579	0	0	91.67	91.738	0.749	0	0	0	0	1	0	0	0	1	0	0	108	70.6667	5.1615	0.791	1.77513	78.1	19.468	3.989	2.986	3.54	15.1	0	5	0	0	0	0	9.66579	16.7677	1	0
56	0	0	0	0	0	0	0	0	80.2496	0	0	80.023	74.157	0.755	0	0	0	0	0	0	1	0	0	0	0	101.333	67.3333	5.328	0.5424	1.43507	72.5	20.8984	2.633	1.987	4.44	12.9	0	1	0	0	0	0	8.02496	-12.2318	0	0
56	0	0	0	0	0	0	0	0	89.3912	0	0	102.901	107.395	0.846	0	0	0	0	0	0	0	0	0	0	0	116.667	72	4.8285	1.0057	1.95825	73	21.8838	3.317	2.805	5.29	12.6	0	1	0	0	0	0	8.93912	-3.0902	0	0
46	0	0	0	0	0	0	0	0	102.466	0	0	105.323	106.957	0.845	0	0	0	0	1	0	0	0	0	0	0	100.667	65.3333	5.2725	0.6328	1.59202	78.4	23.3507	3.413	2.885	4.4	13	0	6	0	0	0	0	10.2466	2.45036	0	0
46	0	0	0	0	0	0	0	0	106.811	0	0	102.877	96.666	0.794	0	1	1	1	0	1	0	0	0	0	0	109.333	68.6667	4.9395	0.7119	1.48738	70.5	20.0546	3.458	2.745	5.46	12.3	0	6	0	0	0	0	10.6811	6.79545	0	0
58	0	0	0	0	0	0	0	0	95.8118	0	0	88.744	82.227	0.757	0	0	0	0	1	0	0	0	0	0	0	112.667	80.6667	4.4955	0.8136	1.48738	71	18.8298	3.083	2.334	5.18	12	0	5	0	0	0	0	9.58118	4.83722	0	0
75	1	0	0	0	0	0	0	0	63.9127	0	0	89.585	94.12	0.701	0	0	0	0	0	0	0	0	1	0	0	122.667	71.3333	5.3835	1.5707	1.14732	84	23.577	3.651	2.56	5.28	13.5	0	3	0	0	0	0	6.39127	-9.19663	0	0
43	0	0	0	0	0	0	0	0	106.964	0	0	86.055	83.405	0.832	0	0	0	0	0	0	0	0	0	0	0	105.333	67.3333	4.6065	0.8249	1.74897	68.9	18.0795	3.027	2.518	3.77	12.9	0	6	0	0	0	0	10.6964	4.68761	0	0
43	0	0	0	0	0	0	0	0	91.9756	0	0	90.29	89.415	0.823	0	0	0	1	1	1	0	0	0	0	0	113.333	71.3333	5.328	0.5198	1.35659	77.2	24.2685	3.29	2.709	5.21	10.8	0	5	0	0	0	0	9.19756	-10.3004	0	0
44	0	0	0	0	0	0	0	0	95.7082	0	0	94.014	89.835	0.813	0	0	1	1	1	0	0	1	1	1	0	119.333	82.6667	4.9395	0.7345	2.27216	70.8	19.4437	3.254	2.646	3.99	13.5	0	5	0	0	0	0	9.57082	-5.81434	0	0
56	0	0	0	0	0	0	0	0	80.2496	0	0	113.935	98.548	0.713	0	0	0	1	1	0	0	0	0	0	0	101.333	74	4.8285	0.7345	1.95825	63.1	18.7534	3.289	2.346	3.9	12.6	0	1	0	0	0	0	8.02496	-12.2318	0	0
51	0	0	0	0	0	0	0	0	102.102	0	0	85.817	90.424	0.878	0	0	1	0	0	1	0	0	0	0	0	108	76	4.9395	0.6215	1.85361	70.8	19.8464	2.836	2.49	4.61	13.3	0	6	0	0	0	0	10.2102	5.85309	0	0
40	1	0	0	0	0	0	0	0	79.1561	0	0	87.217	80.331	0.759	0	0	0	1	0	1	0	0	1	0	0	105.333	76.6667	4.995	0.9153	1.22579	85	24.5131	4.439	3.367	5.5	15.5	0	2	0	0	0	0	7.91561	-20.3233	0	0
45	0	0	0	0	0	0	0	0	105.979	0	0	80.064	72.663	0.759	0	0	0	1	1	0	0	0	0	0	0	88.6667	65.3333	4.3845	0.7345	1.85361	75	23.502	2.474	1.877	5.74	12.8	0	6	0	0	0	0	10.5979	5.21001	0	0
42	0	0	0	0	0	0	0	0	81.2971	0	0	93.645	87.771	0.803	0	0	1	1	1	0	0	0	0	0	0	115.333	64.6667	4.551	0.5876	1.30427	72	19.4865	3.123	2.508	5.63	12.4	0	1	0	0	0	0	8.12971	-21.7324	0	0
48	0	0	0	0	0	0	0	0	94.5586	0	0	97.686	94.507	0.814	0	0	0	0	0	0	1	0	1	0	0	94.6667	67.3333	5.328	1.0283	1.56586	69.1	19.4928	3.409	2.774	4.81	11.8	0	5	0	0	0	0	9.45586	-3.95029	0	0
68	0	0	0	0	0	0	0	0	92.9505	0	0	119.154	111.203	0.706	0	0	1	0	0	0	0	0	0	0	0	101.333	65.3333	5.328	0.5876	2.06288	76	23.073	3.248	2.294	4.41	13.3	0	5	0	0	0	0	9.29505	9.51025	0	0
54	0	0	0	0	0	0	0	0	81.385	0	0	110.209	102.926	0.763	0	0	0	0	0	0	0	0	0	0	0	110	73.3333	5.439	0.6215	1.77513	73.2	21.6557	3.662	2.794	4.83	11.8	0	1	0	0	0	0	8.1385	-12.6033	0	0
76	1	0	0	0	0	0	0	0	63.4653	0	0	91.916	99.12	0.723	0	0	0	0	0	0	0	0	0	0	1	123.333	69.3333	5.0505	0.6328	1.14732	82.7	22.6183	3.961	2.863	5.48	14.4	0	3	0	0	0	0	6.34653	-8.89059	0	0
43	0	0	0	0	0	0	0	0	108.004	0	0	81.14	81.943	0.861	0	0	1	0	0	0	0	0	0	0	0	99.3333	70	5.2725	0.7684	1.6705	70.5	19.8639	2.706	2.331	4.5	9.4	0	6	0	0	0	0	10.8004	5.72774	0	0
47	0	0	0	0	0	0	0	0	98.3883	0	0	89.402	88.236	0.838	0	0	0	1	0	1	0	0	0	0	0	92.6667	60	4.995	0.5989	1.87977	66.3	18.4887	2.974	2.493	4.65	13.3	0	5	0	0	0	0	9.83883	-0.874012	0	0
44	0	0	0	0	0	0	0	0	106.215	0	0	89.733	76.273	0.728	0	0	0	1	1	1	0	0	1	0	0	82	56.6667	4.9395	0.4294	1.98441	67.9	18.8797	2.858	2.081	5.7	12.8	0	6	0	0	0	0	10.6215	4.69229	0	0
53	0	0	0	0	0	0	0	0	89.8447	0	0	109.656	104.002	0.788	0	0	0	1	1	1	0	0	1	0	0	118.667	80.6667	4.8285	0.7006	1.74897	68.1	18.907	3.903	3.074	4.67	12.7	0	1	0	0	0	0	8.98447	-4.89699	0	0
49	0	0	0	0	0	0	0	0	105.665	0	0	114.001	103.545	0.75	0	0	0	1	0	0	0	0	0	0	0	121.333	83.3333	4.995	0.7006	1.69666	76	22.2934	4.119	3.09	5.3	13.6	0	6	0	0	0	0	10.5665	7.90926	0	0
59	0	0	0	0	0	0	0	0	96.0528	0	0	77.073	72.718	0.77	1	0	0	1	1	0	0	0	0	0	0	110	66.6667	4.3845	0.3277	1.69666	63.5	18.4866	2.382	1.833	3	13.1	0	5	0	0	0	0	9.60528	5.83166	0	0
58	0	0	0	0	0	0	0	0	96.2664	0	0	80.325	87.328	0.873	0	0	0	1	1	1	0	0	0	0	0	115.333	74.6667	5.0505	1.1074	1.6705	72.8	22.0206	2.447	2.137	3.92	14.4	0	5	0	0	0	0	9.62664	5.29186	0	0
41	0	0	0	0	0	0	0	0	109.532	0	0	91.739	87.173	0.822	0	0	0	1	0	0	0	0	0	0	0	109.333	75.3333	4.551	0.4294	1.6705	61.9	17.2896	3.317	2.725	3.78	12.8	0	6	0	0	0	0	10.9532	5.74895	0	0
65	0	0	0	0	0	0	0	0	95.9598	0	0	129.752	127.92	0.751	0	0	0	0	0	0	0	0	0	0	0	118.667	77.3333	5.2725	1.0622	1.56586	76.4	24.0939	3.249	2.441	5.53	12.3	0	5	0	0	0	0	9.59598	10.2592	0	0
47	0	0	0	0	0	0	0	0	103.509	0	0	82.615	82.76	0.844	0	1	1	1	0	0	0	0	0	1	0	115.333	77.3333	4.44	0.8136	1.51354	72.1	20.3813	2.663	2.247	5.3	13.5	0	6	0	0	0	0	10.3509	4.24648	0	0
50	0	0	0	0	0	0	0	0	107.819	0	0	97.409	97.948	0.827	0	0	0	0	1	0	0	0	0	0	0	106.667	74	4.329	0.8136	1.45843	74.7	23.3968	3.049	2.521	4.49	11	0	6	0	0	0	0	10.7819	10.8168	0	0
61	0	0	0	0	0	0	0	0	93.8138	0	0	88.934	86.386	0.766	0	0	0	0	1	1	0	0	0	0	0	122	81.3333	5.1615	1.1978	1.35975	73.7	22.6987	2.478	1.898	5.64	12.5	0	5	0	0	0	0	9.38138	5.09951	0	0
43	0	0	0	0	0	0	0	0	108.004	0	0	93.683	83.94	0.757	0	0	0	1	.	0	0	0	1	0	0	114.667	80	4.884	0.5876	1.92696	70.3	22.8675	2.807	2.125	4.93	12.7	0	6	0	0	0	0	10.8004	5.72774	0	0
62	0	0	0	0	0	0	0	0	93.1571	0	0	75.18	71.102	0.739	1	0	0	0	0	0	0	0	0	0	0	112	75.3333	5.3835	0.6667	1.55711	76.3	23.6837	2.275	1.682	4.43	13	0	5	0	0	0	0	9.31571	5.19625	0	0
41	1	0	0	0	0	0	0	0	109.838	0	0	109.625	105.524	0.794	0	0	0	0	1	0	0	0	0	0	0	114	72	4.44	0.3729	1.80368	80.1	23.5869	5.565	4.421	4.78	14.9	0	6	0	0	0	0	10.9838	11.1125	0	0
40	0	0	0	0	0	0	0	0	109.242	0	0	116.203	116.602	0.846	0	0	0	0	1	0	0	0	1	0	0	113.333	72.6667	4.9395	0.9605	1.31054	73.1	23.9459	3.9	3.298	5.36	12.8	0	6	0	0	0	0	10.9242	4.70537	0	0
75	1	0	0	0	0	0	0	0	81.0723	0	0	77.56	83.976	0.729	1	0	0	0	0	0	0	0	0	0	0	118	58	5.4945	1.4238	1.38461	84.5	22.5715	3.171	2.311	4.67	12.1	0	1	0	0	0	0	8.10723	7.96293	0	0
46	1	0	0	0	0	0	0	0	95.6084	0	0	98.087	91.065	0.762	0	0	1	0	0	0	0	0	0	0	0	123.333	70.6667	5.1615	1.0057	1.28594	75.3	21.7234	4.851	3.696	4.76	15.5	0	5	0	0	0	0	9.56084	0.649533	0	0
44	0	0	0	0	0	0	0	0	91.3318	0	0	94.868	95.553	0.851	0	0	1	1	0	1	0	0	0	0	0	109.333	71.3333	5.4945	1.6385	1.65579	70.7	21.2976	3.185	2.709	3.88	12.3	0	5	0	0	0	0	9.13317	-10.1908	0	0
40	0	0	0	0	0	0	0	0	93.9344	0	0	83.814	80.145	0.81	0	0	0	1	0	0	0	0	0	0	0	108.667	70.6667	4.7175	0.7345	1.33515	72.3	22.0018	3.057	2.475	3.68	13.4	0	5	0	0	0	0	9.39344	-10.6019	0	0
47	0	0	0	0	0	0	0	0	86.7645	.	0	87.891	82.834	0.796	0	0	0	1	0	0	0	0	0	0	0	99.3333	72	4.9395	0.8814	1.85289	70.4	19.4235	2.965	2.361	4.51	13.8	0	1	0	0	0	0	8.67646	-12.4977	0	0
45	0	0	0	0	0	0	0	0	98.1524	.	0	100.961	93.247	0.772	0	0	0	0	0	0	0	0	0	0	0	108	72.6667	5.439	1.1187	1.43382	71.8	22.3328	3.598	2.777	4.63	13.1	0	5	0	0	0	0	9.81524	-2.61672	0	0
41	0	0	0	0	0	0	0	0	89.167	0	0	113.777	105.415	0.776	0	1	0	1	1	1	0	0	0	0	0	104.667	70.6667	4.7175	0.6328	1.5079	78	23.8833	4.157	3.224	3.38	11.7	0	1	0	0	0	0	8.9167	-14.6159	0	0
41	0	0	0	0	0	0	0	0	115.514	0	0	94.235	98.79	0.902	0	0	0	1	1	1	0	0	0	0	0	126.667	82	4.7175	0.7006	1.43382	61.4	18.2478	3.383	3.053	4.26	11.2	0	7	0	0	0	0	11.5514	11.7315	0	0
70	1	0	0	0	0	0	0	0	90.9778	0	0	86.698	92.647	0.787	0	0	0	0	1	1	0	0	0	0	0	114	78.6667	5.3835	0.6554	1.31054	66.3	17.7319	3.912	3.077	3.56	12.3	0	5	0	0	0	0	9.09778	14.1013	1	0
40	1	0	0	0	0	0	0	0	97.2436	0	0	102.302	86.054	0.724	0	0	0	1	1	0	0	0	0	0	0	94	68.6667	4.773	0.6328	1.33515	68.2	19.0167	4.699	3.402	4.23	14.4	0	5	0	0	0	0	9.72436	-2.23577	0	0
61	1	0	0	0	0	0	0	0	87.1547	0	0	109.637	114.994	0.802	0	0	0	1	1	0	0	0	0	0	0	112.667	73.3333	5.106	0.6328	1.58171	70.1	21.5025	4.488	3.598	2.51	14.8	0	1	0	0	0	0	8.71547	3.49733	0	0
41	0	0	0	0	0	0	0	0	111.773	0	0	84.324	88.482	0.894	0	0	0	1	1	0	0	0	0	0	0	100	74	5.106	0.5876	1.77907	73.3	20.7168	2.954	2.64	4.13	13.3	0	7	0	0	0	0	11.1773	7.98987	0	0
50	1	0	0	0	0	0	0	0	99.6956	0	0	100.073	100.051	0.818	0	1	0	0	0	0	0	0	0	0	0	118.667	69.3333	5.217	1.0283	1.08858	74.5	20.8217	4.412	3.608	4.25	13.4	0	5	0	0	0	0	9.96956	7.75047	0	0
53	0	0	0	0	0	0	0	0	100.677	.	0	94.159	94.954	0.842	0	1	0	1	.	1	0	0	.	0	0	114.667	70.6667	4.551	1.0735	1.40922	69	18.6222	2.69	2.266	4.31	13.4	0	6	0	0	0	0	10.0677	5.93553	0	0
51	0	0	0	0	0	0	0	0	102.608	0	0	100.92	90.48	0.74	0	0	0	0	0	0	0	0	.	0	0	120	84	5.0505	0.9266	1.31054	69.6	21.3171	3.656	2.704	4.94	14	0	6	0	0	0	0	10.2608	6.35949	0	0
47	0	0	0	0	0	0	0	0	98.3883	0	0	109.592	103.42	0.791	0	0	1	0	1	0	0	0	0	0	0	113.333	81.3333	4.6065	0.678	1.43382	67.4	20.7164	3.809	3.014	4.66	13.9	0	5	0	0	0	0	9.83883	-0.874012	0	0
49	0	0	0	0	0	0	0	0	111.162	0	0	112.328	105.572	0.767	0	0	0	0	0	0	0	0	0	0	0	103.333	66	5.0505	1.0735	1.33515	78.3	25.2749	3.736	2.865	5.05	12.8	0	7	0	0	0	0	11.1162	13.4063	1	0
62	1	0	0	0	0	0	0	0	87.671	0	0	76.428	63.288	0.622	0	0	0	1	1	0	1	0	0	0	0	91.3333	70	5.106	1.2091	1.26133	85.8	22.7944	3.552	2.21	5.06	14.6	0	1	0	0	0	0	8.7671	4.76702	0	0
41	0	0	0	0	0	0	0	0	110.075	0	0	99.196	100.008	0.851	0	0	1	1	1	0	0	0	0	0	0	92.6667	58.6667	5.328	0.6554	1.85289	74.8	22.6953	3.479	2.959	3.96	12.8	0	7	0	0	0	0	11.0075	6.2922	0	0
41	0	0	0	0	0	0	0	0	119.82	0	0	101.4	88.214	0.753	0	0	0	1	1	1	0	0	0	0	0	93.3333	60.6667	4.7175	0.5424	1.97617	66.6	18.4207	3.224	2.428	5.22	13.5	0	7	0	0	0	0	11.982	16.0369	1	0
44	1	0	0	0	0	0	0	0	99.4877	0	0	100.3	91.507	0.753	0	0	1	1	1	1	0	0	0	0	0	102.667	64.6667	5.106	0.4746	1.23647	80.8	24.8445	4.197	3.16	5.06	13.4	0	5	0	0	0	0	9.94877	3.022	0	0
70	0	0	0	0	0	0	0	0	50.9905	0	0	92.408	105.671	0.881	0	0	0	0	1	0	0	0	0	0	0	118	60	5.328	0.5424	2.07485	69.1	19.6096	2.889	2.545	3.9	10.2	0	4	0	0	0	1	5.09905	-30.9429	0	0
40	0	0	0	0	0	0	0	0	96.8922	0	0	92.719	88.788	0.815	0	0	0	1	0	1	0	0	0	0	0	107.333	75.3333	4.44	0.5876	1.77907	73.3	20.8793	3.416	2.783	4.65	12.9	0	5	0	0	0	0	9.68922	-7.64413	0	0
57	0	0	0	0	0	0	0	0	87.3554	0	0	90.058	79.319	0.708	0	0	0	0	1	0	1	1	0	0	0	120.667	78	5.439	0.8814	1.5079	79.3	22.5234	2.956	2.094	3.49	12.4	0	1	0	0	0	0	8.73554	-4.37263	0	0
52	0	0	0	0	0	0	0	0	108.844	0	0	94.112	81.959	0.723	0	0	0	0	1	0	0	0	0	0	0	104	74	4.773	0.5424	1.65579	70.2	19.7033	3.178	2.299	2.78	13.4	0	6	0	0	0	0	10.8844	13.3485	1	0
57	0	0	0	0	0	0	0	0	94.8466	0	0	92.049	90.613	0.807	0	0	0	1	1	1	0	0	0	0	0	118.667	71.3333	4.995	0.9379	1.38461	70.4	19.0597	2.873	2.318	3.32	12.6	0	5	0	0	0	0	9.48466	3.11863	0	0
41	0	0	0	0	0	0	0	0	110.075	0	0	91.425	85.19	0.782	0	0	0	1	1	1	0	0	0	0	0	102.667	71.3333	4.9395	0.8701	1.38461	77.2	24.3913	3.029	2.369	5.51	13.4	0	7	0	0	0	0	11.0075	6.2922	0	0
49	0	0	0	0	0	0	0	0	106.792	.	0	97.553	95.955	0.81	0	0	0	0	1	1	0	0	0	0	0	106.667	70	4.218	0.4859	1.58171	76.1	22.8659	3.509	2.843	4.23	12.4	0	6	0	0	0	0	10.6792	9.03674	0	0
49	1	0	0	0	0	0	0	0	77.5561	0	0	90.566	89.52	0.793	0	0	0	1	0	0	0	0	0	0	0	120	81.3333	4.8285	1.4803	1.60632	80.2	24.0691	4.191	3.324	4.6	14.9	0	2	0	0	0	0	7.75561	-15.1424	0	0
40	1	0	0	0	0	0	0	0	85.4002	0	0	89.061	78.535	0.741	0	0	0	1	0	0	0	0	0	0	0	110.667	78.6667	4.995	0.9605	1.13805	82	22.8774	4.128	3.058	4.77	16.2	0	1	0	0	0	0	8.54002	-14.0792	0	0
49	0	0	0	0	0	0	0	0	67.9527	0	0	92.466	87.494	0.785	0	0	0	0	1	0	0	0	1	0	0	110.667	62	4.8285	0.8136	1.40922	74	21.9206	3.08	2.418	2.91	11.6	0	3	0	0	0	0	6.79527	-29.8027	0	0
47	1	0	0	0	0	0	0	0	73.8034	0	0	80.299	86.228	0.873	0	0	0	1	1	0	0	0	0	0	0	112	76	5.0505	1.0057	1.23647	77.8	23.1436	3.79	3.31	3.84	14	0	2	0	0	0	0	7.38034	-20.402	0	0
72	0	0	0	0	0	0	0	0	88.0982	0	0	80.718	87.399	0.81	0	0	1	0	1	0	0	0	0	0	0	127.333	52	4.9395	0.791	1.63118	74.8	22.0317	2.39	1.936	4.49	10.9	0	1	0	0	0	0	8.80982	7.67166	0	0
46	1	0	0	0	0	0	0	0	105.002	0	0	107.438	95.252	0.736	0	1	0	1	1	0	1	0	0	0	0	92	62	4.7175	1.4012	1.03937	75.4	20.2983	5.119	3.77	5.59	14.2	0	6	0	0	0	0	10.5002	10.0436	0	0
42	0	0	0	0	0	0	0	0	92.624	.	0	93.298	85.725	0.796	0	0	1	1	0	0	0	0	0	0	0	118.667	81.3333	4.662	1.1074	1.63118	64.4	16.1964	3.417	2.721	4.85	15.7	0	5	0	0	0	0	9.26239	-10.4055	0	0
51	0	0	0	0	0	0	0	0	83.1183	0	0	83.387	82.018	0.813	0	0	0	0	0	0	0	0	0	0	1	120	80.6667	4.6065	1.4125	1.38461	72.3	21.9296	2.539	2.063	4.2	13.9	0	1	0	0	0	0	8.31183	-13.1303	0	0
50	0	0	0	0	0	0	0	0	111.763	0	0	102.377	97.887	0.801	0	0	0	0	0	0	0	0	0	0	0	124	79.3333	4.44	0.791	1.45843	64.1	19.7865	3.131	2.509	4.73	12.1	0	7	0	0	0	0	11.1763	14.7607	1	0
62	0	0	0	0	0	0	0	0	85.7019	0	0	124.197	110.61	0.716	0	0	0	1	1	1	0	0	0	0	0	106	68.6667	4.7175	0.6441	1.7296	70.3	18.8428	3.962	2.837	3.9	12.2	0	1	0	0	0	0	8.57019	-2.25896	0	0
54	0	0	0	0	0	0	0	0	83.8513	0	0	103.386	90.382	0.719	0	1	0	1	1	0	0	0	0	0	0	109.333	74	4.8285	1.0735	1.82828	71.7	20.6213	3.28	2.357	4.01	14.4	0	1	0	0	0	0	8.38513	-10.137	0	0
43	1	0	0	0	0	0	0	0	73.6183	0	0	98.322	99.355	0.839	0	1	0	1	0	1	0	0	0	0	0	110.667	77.3333	4.995	1.6498	1.26133	83.1	22.1661	4.731	3.971	5.3	15.2	0	2	0	0	0	0	7.36183	-23.6008	0	0
48	1	0	0	0	0	0	0	0	95.4884	0	0	87.838	84.67	0.78	0	0	0	0	0	0	0	0	0	0	0	98	70	4.218	0.8927	1.08858	77.4	22.8875	4.272	3.331	5.21	15.1	0	5	0	0	0	0	9.54884	2.03644	0	0
42	0	0	0	0	0	0	0	0	92.624	0	0	89.112	85.618	0.805	0	0	0	0	0	1	0	0	0	0	0	91.3333	62.6667	5.0505	0.8475	1.38461	76.5	22.6245	3.409	2.745	4.42	14.4	0	5	0	0	0	0	9.26239	-10.4055	0	0
72	1	0	0	0	0	0	0	0	89.7086	0	0	92.974	89.185	0.673	0	0	0	0	0	0	0	0	0	0	0	90.6667	52	4.329	0.6441	1.28594	70.5	20.3203	3.567	2.401	3.94	13.3	0	1	0	0	0	0	8.97086	14.3389	1	0
69	1	0	0	0	0	0	0	0	89.3372	0	0	82.158	87.603	0.771	0	0	0	0	1	1	0	0	0	0	0	120.667	70.6667	4.773	0.8249	1.11318	74	20.7054	3.439	2.651	4.41	13.7	0	1	0	0	0	0	8.93372	11.7072	0	0
49	0	0	0	0	0	0	0	0	102.549	0	0	91.148	80.351	0.735	0	0	1	0	0	0	0	0	0	0	0	128	83.3333	4.9395	1.469	1.55711	74.3	20.4463	3.286	2.415	4.68	12	0	6	0	0	0	0	10.2549	4.7936	0	0
70	0	0	0	0	0	0	0	0	63.2869	0	0	98.474	109.463	0.841	0	0	0	0	0	0	0	0	0	0	0	127.333	82.6667	5.4945	1.5142	1.705	66.5	21.5889	2.796	2.352	5.24	13.4	0	3	0	0	0	0	6.32869	-18.6465	0	0
43	0	0	0	0	0	0	0	0	89.2371	0	0	83.394	86.739	0.877	0	0	0	1	0	0	0	0	0	0	0	113.333	80	5.2725	0.9718	1.33515	69.7	21.2267	3.081	2.702	4.82	12.4	0	1	0	0	0	0	8.92371	-13.0389	0	0
67	0	0	0	0	0	0	0	0	78.912	0	0	67.661	63.519	0.724	1	0	0	0	0	0	0	0	0	0	1	116.667	66	5.1615	0.7232	1.43382	69.7	21.1431	1.895	1.372	4.23	14	0	2	0	0	0	0	7.8912	-5.28165	0	0
59	0	0	0	0	0	0	0	0	72.146	0	0	73.53	69.785	0.769	1	0	0	0	0	0	0	0	0	0	0	118	78.6667	5.4945	0.7684	1.5325	68	19.7549	2.208	1.697	3.57	12.6	0	2	0	0	0	0	7.2146	-18.0752	0	0
42	0	0	0	0	0	0	0	0	98.6292	0	0	104.095	101.146	0.818	0	0	0	1	1	0	0	0	0	0	0	102	72.6667	5.439	0.8701	1.55711	77.9	23.272	3.437	2.811	5.55	13.4	0	5	0	0	0	0	9.86292	-4.40027	0	0
85	1	0	0	0	0	0	0	0	77.6078	0	0	70.385	65.701	0.572	0	0	1	0	0	0	0	0	0	0	0	124.667	66.6667	4.884	0.8249	1.48303	77.5	19.3191	2.75	1.574	5.36	15.3	0	2	0	0	0	0	7.76078	12.0327	0	0
44	0	0	0	0	0	0	0	0	84.8007	0	0	101.571	105.559	0.879	0	0	0	0	0	0	0	0	1	0	0	92.6667	70.6667	5.3835	0.5311	1.45843	71.3	21.4912	3.261	2.865	4.59	14.6	0	1	0	0	0	0	8.48007	-16.7219	0	0
48	0	0	0	0	0	0	0	0	102.784	0	0	81.062	77.23	0.796	0	0	0	1	1	0	0	0	0	0	0	111.333	76.6667	5.328	0.7006	1.40922	72	21.2314	2.654	2.113	4.52	13.6	0	6	0	0	0	0	10.2784	4.27535	0	0
44	0	0	0	0	0	0	0	0	92.7493	0	0	74.546	74.161	0.851	1	0	0	1	1	0	0	0	0	0	0	90	60	4.4955	0.904	1.38461	63.2	18.6054	2.491	2.121	3.75	12	0	5	0	0	0	0	9.27493	-8.77329	0	0
75	0	0	0	0	0	0	0	0	72.3509	0	0	98.187	103.061	0.771	0	0	0	0	0	0	0	0	0	0	0	124.667	70	4.773	0.6215	1.63118	67.2	20.2894	2.573	1.983	3.87	12.4	0	2	0	0	0	0	7.23509	-5.81536	0	0
51	0	0	0	0	0	0	0	0	101.118	0	0	104.077	101.136	0.804	0	0	0	1	0	0	0	0	0	1	0	107.333	78.6667	4.44	0.4972	1.33515	70.5	21.2449	3.373	2.713	3.77	14.3	0	6	0	0	0	0	10.1118	4.8698	0	0
74	1	0	0	0	0	0	0	0	82.7297	0	0	94.446	93.456	0.672	0	0	0	1	0	1	1	0	0	0	0	101.333	64.6667	5.439	1.1639	1.08858	83.2	22.8713	3.934	2.645	5.36	12.3	0	1	0	0	0	0	8.27297	8.86695	0	0
60	0	0	0	0	0	0	0	0	74.7091	0	0	103.338	98.364	0.757	0	0	0	1	0	0	0	0	0	0	0	119.333	82.6667	5.0505	0.565	1.5325	70.5	22.2478	3.098	2.345	5.36	11.8	0	2	0	0	0	0	7.47091	-14.7586	0	0
58	0	0	0	0	0	0	0	0	88.1441	0	0	91.657	92.337	0.812	0	0	1	0	0	0	0	0	0	0	0	115.333	80.6667	5.106	0.9831	1.33515	79.8	21.3795	3.001	2.437	4.79	12.8	0	1	0	0	0	0	8.81441	-2.83044	0	0
51	0	0	0	0	0	0	0	0	102.608	0	0	78.046	75.37	0.793	1	0	0	0	1	0	0	0	1	0	0	108	64.6667	5.0505	1.0622	1.45843	75	23.0224	2.442	1.936	5.7	13.9	0	6	0	0	0	0	10.2608	6.35949	0	0
58	1	0	0	0	0	0	0	0	87.8794	0	0	101.671	103.674	0.782	0	0	0	1	1	0	1	0	0	0	0	126	84.6667	5.217	1.1865	1.63118	78.5	23.4672	4.689	3.668	5.05	14.7	0	1	0	0	0	0	8.78794	1.96169	0	0
56	1	0	0	0	0	0	0	0	85.8349	0	0	93.511	96.166	0.799	0	1	0	1	0	0	0	0	0	0	0	120.667	78.6667	4.9395	0.5085	1.90236	75.2	23.28	4.314	3.448	4.02	13.9	0	1	0	0	0	0	8.58349	-1.58963	0	0
49	0	0	0	0	0	0	0	0	98.6471	0	0	94.278	90.277	0.783	0	0	0	1	0	0	0	0	0	0	0	127.333	81.3333	5.2725	1.0057	1.77907	79.2	24.5585	3.285	2.572	3.74	12.6	0	5	0	0	0	0	9.86471	0.891643	0	0
46	1	0	0	0	0	0	0	0	83.7469	0	0	102.791	98.194	0.77	0	0	1	1	0	0	0	0	0	0	0	96.6667	59.3333	5.0505	1.243	1.28594	87.2	25.0333	4.96	3.819	5.4	15	0	1	0	0	0	0	8.37469	-11.2119	0	0
48	1	0	0	0	0	0	0	0	85.4953	0	0	101.914	101.971	0.799	0	0	1	1	1	1	0	0	0	0	0	108	75.3333	5.439	1.1187	1.06397	84.5	24.4898	5.137	4.105	5.26	15.9	0	1	0	0	0	0	8.54953	-7.95671	0	0
40	1	0	0	0	0	0	0	0	105.048	0	0	92.257	86.363	0.771	0	1	1	1	1	0	1	0	0	0	0	105.333	64	4.9395	0.8023	1.48303	83.8	23.7054	4.894	3.774	5.7	13.4	0	6	0	0	0	0	10.5048	5.56844	0	0
46	0	0	0	0	0	0	0	0	102.466	0	0	99.773	92.418	0.787	0	0	0	1	1	0	0	0	0	0	0	104	73.3333	4.8285	0.3164	1.43382	65.7	18.3246	3.65	2.871	4.64	9.9	0	6	0	0	0	0	10.2466	2.45036	0	0
54	0	0	0	0	0	0	0	0	99.9725	0	0	81.753	65.612	0.658	0	0	0	0	0	0	0	0	0	0	0	112.667	59.3333	4.1625	0.4181	1.5325	68	21.2974	2.441	1.606	4.25	13.8	0	5	0	0	0	0	9.99725	5.98422	0	0
41	0	0	0	0	0	0	0	0	111.195	0	0	80.06	81.572	0.856	0	0	0	0	1	0	0	0	1	0	0	102	71.3333	5.106	1.4125	1.40922	77.2	24.183	2.664	2.28	4.41	14	0	7	0	0	0	0	11.1195	7.41225	0	0
52	0	0	0	0	0	0	0	0	96.59	0	0	98.083	105.119	0.88	0	0	0	0	1	0	0	0	1	0	0	112.667	70.6667	4.7175	0.8814	2.2476	72.5	22.1825	3.099	2.728	3.03	13.3	0	5	0	0	0	0	9.659	1.09481	0	0
64	0	0	0	0	0	0	0	0	93.1908	0	0	107.678	110.276	0.809	0	0	0	0	1	0	0	0	0	0	0	106.667	68.6667	4.773	0.6215	2.22274	67.9	20.2146	3.247	2.626	4.53	13.3	0	5	0	0	0	0	9.31908	6.73682	0	0
63	0	0	0	0	0	0	0	0	72.124	0	0	87.05	92.235	0.856	0	0	0	0	0	0	0	0	0	0	0	120	72	5.106	1.6159	1.75447	60.7	17.1578	2.609	2.232	4.5	12.5	0	2	0	0	0	0	7.2124	-15.0834	0	0
42	0	0	0	0	0	0	0	0	82.4282	.	0	107.742	117.78	0.932	0	0	0	0	0	1	0	0	0	0	0	124	83.3333	4.7175	0.565	2.02564	68.6	20.4061	3.648	3.399	3.91	13.9	0	1	0	0	0	0	8.24282	-20.6013	0	0
61	0	0	0	0	0	0	0	0	90.6724	0	0	97.148	104.228	0.835	0	0	0	0	0	0	0	0	0	0	0	126	72.6667	4.995	1.1752	1.35975	78.2	24.7531	2.53	2.112	4.76	12.1	0	5	0	0	0	0	9.06724	1.95815	0	0
63	0	0	0	0	0	0	0	0	75.2876	0	0	92.558	92.774	0.794	0	0	0	1	0	0	0	0	0	0	0	97.3333	62.6667	4.773	1.3447	1.48303	73.6	20.0775	2.577	2.047	4	11.8	0	2	0	0	0	0	7.52876	-11.9198	0	0
40	0	0	0	0	0	0	0	0	84.771	0	0	89.303	93.646	0.892	0	0	0	1	0	0	0	0	1	0	0	96.6667	70.6667	5.0505	0.6893	1.58171	70.3	21.516	3.095	2.762	3.81	12.1	0	1	0	0	0	0	8.4771	-19.7653	0	0
55	0	0	0	0	0	0	0	0	70.3194	0	0	102.855	104.242	0.822	0	0	0	0	1	0	0	0	0	0	0	112.667	75.3333	4.662	0.9944	1.31054	67.1	22.5044	2.963	2.437	4.93	14.3	0	2	0	0	0	0	7.03194	-22.9154	0	0
77	1	0	0	0	0	0	0	0	81.0045	0	0	91.081	87.075	0.647	0	1	0	1	1	0	0	0	0	0	0	120.667	62.6667	5.328	1.0848	1.21186	76.1	19.9337	3.842	2.486	5.68	15.2	0	1	0	0	0	0	8.10046	9.40205	0	0
74	1	0	0	0	0	0	0	0	67.2564	0	0	77.951	82.015	0.715	1	0	0	0	0	0	0	0	0	0	1	127.333	68	5.217	0.6667	1.23647	81	21.9208	3.035	2.171	4.93	14.2	0	3	0	0	0	0	6.72564	-6.60643	0	0
47	1	0	0	0	0	0	0	0	102.293	0	0	91.016	83.783	0.743	0	0	0	0	0	1	0	0	0	0	0	120.667	84.6667	5.0505	0.7458	1.40922	83.9	25.4935	3.956	2.94	5.76	15.5	0	6	0	0	0	0	10.2293	8.0874	0	0
59	1	0	0	0	0	0	0	0	93.5878	0	0	69.216	73.373	0.811	1	1	1	0	0	0	0	0	0	0	0	104	74.6667	5.1615	1.2204	1.11318	80	23.2199	2.912	2.363	5.42	15.9	0	5	0	0	0	0	9.35878	8.42354	0	0
47	0	0	0	0	0	0	0	0	64.8904	0	0	123.68	115.771	0.78	0	0	0	0	1	0	0	0	1	0	0	118	70.6667	4.8285	0.4972	2.07485	67.5	22.122	4.286	3.341	3.78	12.3	0	3	0	0	0	0	6.48904	-34.3719	0	0
42	0	0	0	0	0	0	0	0	84.7787	0	0	81.457	84.718	0.886	0	0	0	0	1	0	0	0	1	0	0	102.667	64.6667	4.995	0.3955	1.48303	66.6	20.3593	2.786	2.469	4.42	13.1	0	1	0	0	0	0	8.47787	-18.2507	0	0
60	1	0	0	0	0	0	0	0	75.9029	0	0	81.813	81.009	0.747	0	0	0	0	0	0	0	0	1	0	0	110	70.6667	5.439	1.4012	1.18726	89.5	24.2057	3.543	2.648	4.37	16.4	0	2	0	0	0	0	7.59029	-8.5079	0	0
52	1	0	0	0	0	0	0	0	91.6624	0	0	94.531	90.394	0.765	0	0	0	1	1	1	0	0	1	0	0	104	70	5.439	1.0961	1.03937	81.1	22.4271	4.284	3.276	5.28	14.4	0	5	0	0	0	0	9.16624	1.22418	0	0
47	0	0	0	0	0	0	0	0	114.875	0	0	90.393	90.825	0.848	0	0	0	0	1	0	0	0	0	0	0	124.667	84	4.9395	1.017	1.31054	73	19.434	3.105	2.634	4.4	13.3	0	7	0	0	0	0	11.4875	15.6123	1	0
67	1	0	0	0	0	0	0	0	62.1968	0	0	96.515	94.706	0.714	0	0	0	0	0	1	0	0	0	0	0	113.333	70.6667	4.9395	0.5876	1.40922	82.4	22.2826	4.339	3.099	5.13	14.3	0	3	0	0	0	0	6.21968	-16.94	0	0
63	0	0	0	0	0	0	0	0	81.1608	0	0	88.043	99.634	0.874	0	0	0	0	0	0	0	0	0	0	0	106.667	62.6667	4.995	0.6893	1.35975	75.4	24.4948	2.438	2.131	5.28	14.6	0	1	0	0	0	0	8.11608	-6.04661	0	0
49	0	0	0	0	0	0	0	0	102.549	0	0	94.614	93.879	0.832	0	0	0	1	1	1	0	0	0	0	0	116.667	82.6667	4.7175	0.3616	1.55426	63	20.3428	2.854	2.374	4.84	12.1	0	6	0	0	0	0	10.2549	4.7936	0	0
49	0	0	0	0	0	0	0	0	103.043	0	0	100.799	100.248	0.812	0	0	0	0	0	1	0	0	0	0	0	126	80	5.217	1.0622	1.53173	77	24.9199	3.445	2.799	5.6	13.7	0	6	0	0	0	0	10.3043	5.28733	0	0
60	0	0	0	0	0	0	0	0	86.9144	0	0	99.848	100.131	0.799	0	1	0	0	.	0	0	0	0	0	0	123.333	74.6667	5.106	0.5763	2.00596	77	21.9261	2.98	2.38	4.43	13.3	0	1	0	0	0	0	8.69144	-2.55328	0	0
43	1	0	0	0	0	0	0	0	85.5305	0	0	104.726	103.034	0.798	0	0	0	1	1	0	0	0	0	0	0	113.333	84	5.106	1.2656	1.23802	89	25.6489	5.075	4.052	5.01	15.2	0	1	0	0	0	0	8.55305	-11.6886	0	0
56	1	0	0	0	0	0	0	0	98.8538	0	0	82.734	69.587	0.652	0	0	0	0	0	0	1	0	0	0	0	120	72	5.217	0.7684	1.17042	83	24.2424	3.565	2.323	4.55	14.3	0	5	0	0	0	0	9.88538	11.4292	0	0
66	0	0	0	0	0	0	0	0	93.7707	0	0	100.023	96.634	0.753	0	0	0	0	0	0	0	0	0	0	0	122	72.6667	4.773	0.5311	1.64465	71	20.5049	2.837	2.136	4.06	11.1	0	5	0	0	0	0	9.37707	8.82357	0	0
41	0	0	0	0	0	0	0	0	100.949	0	0	91.665	91.96	0.853	0	0	1	0	0	0	1	0	0	0	0	123.333	78.6667	5.328	0.8136	1.50919	75	20.4382	3.474	2.963	4.07	11.5	0	6	0	0	0	0	10.0949	-2.8334	0	0
54	0	0	0	0	0	0	0	0	95.2424	0	0	102.011	103.853	0.835	0	0	0	0	0	0	0	0	0	0	0	116.667	78.6667	5.0505	0.9379	1.48666	73	21.2279	3.147	2.627	3.71	13.4	0	5	0	0	0	0	9.52424	1.25415	0	0
56	1	0	0	0	0	0	0	0	91.4451	0	0	99.641	92.903	0.731	0	0	0	0	0	0	1	0	1	0	0	124.667	80	4.884	0.4068	1.37374	72	22.0581	4.511	3.297	4.74	14.9	0	5	0	0	0	0	9.14451	4.02055	0	0
66	1	0	0	0	0	0	0	0	74.4655	0	0	87.217	85.592	0.723	0	0	1	1	0	0	0	0	0	0	0	126	84	5.2725	0.9944	1.73504	74	21.5139	3.719	2.688	5.5	15.4	0	2	0	0	0	0	7.44656	-5.42468	0	0
58	0	0	0	0	0	0	0	0	96.2664	0	0	103.324	97.2	0.747	0	0	0	1	0	0	0	0	0	0	0	106.667	74.6667	4.884	0.904	1.37374	75	24.0882	3.582	2.676	3.79	13.7	0	5	0	0	0	0	9.62664	5.29186	0	0
40	1	0	0	0	0	0	0	0	107.448	0	0	106.172	109.269	0.859	0	0	0	1	0	0	0	0	0	0	0	118	84.6667	5.0505	1.0848	1.66718	73	21.3669	5.676	4.875	4.43	14.9	0	6	0	0	0	0	10.7448	7.96908	0	0
41	0	0	0	0	0	0	0	0	93.2769	0	0	86.578	90.334	0.869	0	0	0	1	0	0	0	0	0	0	0	103.333	81.3333	5.106	0.4633	1.37374	79	26.6667	2.716	2.361	5.18	12.6	0	5	0	0	0	0	9.32769	-10.506	0	0
53	1	0	0	0	0	0	0	0	94.6213	0	0	90.248	95.393	0.838	0	0	0	1	0	0	0	0	0	0	0	110.667	73.3333	4.884	0.8814	1.17042	83	22.0243	4.52	3.786	5.32	15.4	0	5	0	0	0	0	9.46213	4.93649	0	0
45	0	0	0	0	0	0	0	0	101.458	0	0	97.3	93.798	0.822	0	0	0	0	1	0	0	0	0	0	0	116	70	4.218	0.9718	1.46387	64	19.4771	2.972	2.443	3.76	13.5	0	6	0	0	0	0	10.1458	0.689063	0	0
67	1	0	0	0	0	0	0	0	85.7588	0	0	88.983	88.958	0.724	0	0	0	0	0	0	1	0	0	0	0	120	76.6667	5.217	0.7232	1.17042	81	22.7583	3.945	2.858	5.38	15.6	0	1	0	0	0	0	8.57588	6.62195	0	0
46	1	0	0	0	0	0	0	0	105.521	0	0	107.425	105.084	0.808	0	0	0	0	1	0	0	0	1	0	0	108.667	70	5.2725	0.7458	1.4188	74	22.1367	4.74	3.832	3.77	14.5	0	6	0	0	0	0	10.5521	10.5617	0	0
46	0	0	0	0	0	0	0	0	110.269	0	0	87.873	89.74	0.856	0	1	0	0	1	0	0	0	0	0	0	104	69.3333	5.439	0.6893	1.37374	76	21.6311	2.932	2.51	5.3	12.7	0	7	0	0	0	0	11.0269	10.2536	0	0
41	0	0	0	0	0	0	0	0	109.532	.	0	108.996	101.191	0.783	0	0	1	0	0	0	0	0	0	0	0	110.667	83.3333	5.0505	1.0622	1.35094	72	22.7615	3.871	3.03	3.8	13.6	0	6	0	0	0	0	10.9532	5.74895	0	0
62	1	0	0	0	0	0	0	0	75.7066	0	0	117.962	104.887	0.664	0	0	.	0	1	0	0	0	0	0	0	103.333	70	4.329	0.6328	1.62212	74	23.7387	5.25	3.485	4.8	15.9	0	2	0	0	0	0	7.57066	-7.19733	0	0
54	0	0	0	0	0	0	0	0	102.556	0	0	90.665	88.071	0.802	0	0	1	0	1	1	0	0	0	0	0	92.6667	66	4.773	0.9379	1.82543	67	19.8178	2.753	2.209	3.05	10.7	0	6	0	0	0	0	10.2556	8.56801	0	0
42	1	0	0	0	0	0	0	0	107.995	0	0	99.292	100.296	0.856	0	1	0	0	0	0	0	0	0	0	0	98.6667	68	4.2735	0.7006	1.91556	65	19.6052	4.692	4.016	5.3	10.7	0	6	0	0	0	0	10.7995	10.0221	0	0
40	1	0	0	0	0	0	0	0	107.954	0	0	99.928	95.199	0.813	0	0	1	0	0	0	0	0	0	0	0	119.333	81.3333	4.6065	0.4746	1.50919	72	20.5499	4.515	3.672	4.56	15.1	0	6	0	0	0	0	10.7954	8.47498	0	0
64	0	0	0	0	0	0	0	0	92.2933	0	0	96.794	97.36	0.803	0	0	0	0	0	0	0	0	0	0	0	122	79.3333	5.217	0.9153	1.57679	67	18.4265	2.94	2.36	4.74	14	0	5	0	0	0	0	9.22933	5.83935	0	0
70	0	0	0	0	0	0	0	0	82.3441	0	0	71.289	57.46	0.624	0	0	0	0	0	0	1	1	0	0	0	122.667	71.3333	4.884	0.904	1.71251	59	18.026	2.079	1.298	5.58	12.9	0	1	0	0	0	0	8.23441	0.410659	0	0
58	1	0	0	0	0	0	0	0	76.1079	0	0	114.081	97.545	0.658	0	0	0	1	1	0	0	0	0	0	0	121.333	80	4.773	1.2995	1.0575	79	22.2826	5.959	3.92	5.36	15	0	2	0	0	0	0	7.61079	-9.80977	0	0
40	0	0	0	0	0	0	0	0	101.661	0	0	95.653	95.89	0.856	0	0	0	1	1	1	0	0	0	0	0	97.3333	69.3333	4.9395	0.8588	1.48666	62	21.3675	3.177	2.719	4.84	13.2	0	6	0	0	0	0	10.1661	-2.8752	0	0
63	0	0	0	0	0	0	0	0	96.7896	0	0	100.733	104.371	0.809	0	0	0	0	0	0	0	0	0	0	0	105.333	72.6667	4.3845	0.6893	1.50919	71	22.9398	2.893	2.34	3.49	12.3	0	5	0	0	0	0	9.67896	9.58223	0	0
60	0	0	0	0	0	0	0	0	95.8465	0	0	95.802	89.032	0.747	0	0	0	0	1	0	1	0	0	0	0	101.333	70.6667	4.44	0.4633	1.78011	61	20.3428	2.751	2.056	3.84	12.7	0	5	0	0	0	0	9.58465	6.37875	0	0
46	0	0	0	0	0	0	0	0	109.661	0	0	116.076	108.869	0.798	0	0	0	0	1	0	0	0	0	0	0	119.333	73.3333	4.9395	0.5876	2.11888	71	19.4771	3.548	2.832	3.72	13	0	6	0	0	0	0	10.9661	9.64559	0	0
69	0	0	0	0	0	0	0	0	75.4655	0	0	88.001	97.218	0.83	0	0	0	0	0	0	0	0	0	0	0	122.667	69.3333	4.8285	1.243	1.30588	79	24.0344	2.53	2.101	4.43	13.3	0	2	0	0	0	0	7.54655	-7.22134	0	0
50	1	0	0	0	0	0	0	0	87.3697	0	0	94.136	90.359	0.784	0	0	0	1	1	0	0	0	0	0	0	110	74.6667	5.2725	0.8136	1.32841	77	20.2812	4.449	3.486	5.56	14.9	0	1	0	0	0	0	8.73697	-4.57544	0	0
62	1	0	0	0	0	0	0	0	95.7406	0	0	96.773	93.24	0.73	0	0	0	0	0	0	0	0	0	0	0	124	80	5.0505	1.2656	1.46387	79	21.6333	4.482	3.273	5.51	13.9	0	5	0	0	0	0	9.57406	12.8367	1	0
76	1	0	0	0	0	0	0	0	82.6727	0	0	88.214	92.728	0.705	0	0	0	0	0	0	0	0	0	0	0	123.333	80.6667	4.995	1.1074	1.17042	80	20.5761	3.347	2.36	5.81	14.5	0	1	0	0	0	0	8.26727	10.3167	0	0
58	0	0	0	0	0	0	0	0	95.8118	0	0	93.368	80.094	0.701	0	0	0	1	0	0	0	0	0	0	0	108.667	66.6667	4.7175	0.6554	1.37374	71	19.052	3.093	2.168	5.13	13.6	0	5	0	0	0	0	9.58118	4.83722	0	0
43	0	0	0	0	0	0	0	0	90.5874	0	0	84.679	87.077	0.879	0	0	0	0	0	0	0	0	1	0	0	98.6667	68	4.551	0.6102	1.37374	59	19.7239	2.745	2.412	5.78	13.2	0	5	0	0	0	0	9.05874	-11.6886	0	0
45	1	0	0	0	0	0	0	0	107.884	0	0	99.017	84.505	0.721	0	1	0	0	0	0	0	0	0	0	0	100	68.6667	4.3845	1.6837	1.19295	73	17.7557	4.86	3.503	5.64	15.2	0	6	0	0	0	0	10.7884	12.1722	1	0
60	1	0	0	0	0	0	0	0	81.4429	0	0	99.715	99.565	0.777	0	0	1	0	.	0	0	0	0	0	0	122	80	4.551	0.904	1.55426	81	19.7232	4.434	3.446	4.83	14.3	0	1	0	0	0	0	8.14429	-2.96792	0	0
62	1	0	0	0	0	0	0	0	91.2163	0	0	96.999	78.37	0.613	0	1	0	0	0	0	0	0	0	0	0	121.333	80	4.8285	1.2204	1.26081	81	21.3578	4.316	2.647	5.32	13.9	0	5	0	0	0	0	9.12163	8.31236	0	0
58	0	0	0	0	0	0	0	0	95.8118	0	0	107.053	109.356	0.815	0	0	0	0	0	0	0	0	0	0	0	96.6667	66.6667	4.7175	1.4012	1.50919	74	23.1385	2.893	2.357	4.38	13.9	0	5	0	0	0	0	9.58118	4.83722	0	0
72	0	0	0	0	0	0	0	0	91.3553	0	0	95.657	93.192	0.747	0	0	0	0	0	1	0	0	1	0	0	93.3333	60	4.8285	1.0848	1.30588	63	17.9688	2.843	2.124	4.74	12.8	0	5	0	0	0	0	9.13553	10.9288	0	0
50	0	0	0	0	0	0	0	0	101.35	0	0	124.342	114.95	0.764	0	0	0	0	0	1	0	0	0	0	0	94	60.6667	5.106	1.2656	1.30588	74	22.3674	3.717	2.84	3.93	12.2	0	6	0	0	0	0	10.135	4.34827	0	0
75	1	0	0	0	0	0	0	0	44.895	0	0	57.238	40.835	0.482	0	0	0	0	0	0	1	1	0	0	0	125.333	64	5.328	0.8701	1.21549	88	21.2183	2.177	1.049	5.06	12.1	0	4	0	0	1	1	4.4895	-28.2144	0	0
71	0	0	0	0	0	0	0	0	56.8176	0	0	113.465	124.408	0.832	0	0	0	0	0	0	0	0	0	0	0	113.333	70	5.3835	1.017	1.35094	73	20.1348	3.24	2.697	2.32	10.1	0	4	0	0	0	1	5.68176	-24.3624	0	0
57	1	0	0	0	0	0	0	0	94.477	0	0	99.399	94.433	0.741	0	1	1	0	0	0	0	0	0	0	0	123.333	84	5.0505	1.5368	1.62212	86	22.1453	4.562	3.381	4.44	14.5	0	5	0	0	0	0	9.4477	7.80594	0	0
46	0	0	0	0	0	0	0	0	88.6984	0	0	89.569	86.045	0.792	0	0	0	1	0	1	0	0	0	0	0	103.333	66.6667	5.0505	0.4294	1.30588	77	24.6094	3.122	2.474	5.04	12.5	0	1	0	0	0	0	8.86984	-11.3173	0	0
55	1	0	0	0	0	0	0	0	84.3543	0	0	98.492	90.695	0.75	0	0	0	0	0	0	0	0	0	0	0	119.333	80	5.2725	1.2882	1.21549	71	17.301	4.373	3.281	3.87	14.8	0	1	0	0	0	0	8.43543	-3.82371	0	0
51	0	0	0	0	0	0	0	0	100.641	0	0	84.828	84.053	0.808	0	0	0	0	0	0	0	0	1	0	0	99.3333	68	4.995	0.8362	2.14141	76	23.8751	3.088	2.494	3.25	12.8	0	6	0	0	0	0	10.0641	4.39225	0	0
54	0	0	0	0	0	0	0	0	98.5421	0	0	111.517	97.758	0.728	0	0	0	1	0	0	0	0	0	0	0	90	68	4.9395	1.0057	1.78011	60	18.8271	3.58	2.605	4.87	14.3	0	5	0	0	0	0	9.85421	4.55384	0	0
62	1	0	0	0	0	0	0	0	80.3067	0	0	82.276	87.008	0.794	0	0	0	1	0	0	0	0	0	0	0	122	81.3333	5.439	1.6046	1.23802	76	23.03	3.628	2.879	5.52	14	0	1	0	0	0	0	8.03067	-2.59726	0	0
55	0	0	0	0	0	0	0	0	63.5762	0	0	104.707	106.425	0.833	0	0	0	0	1	1	0	0	1	0	0	98.6667	71.3333	4.884	0.9944	1.66718	67	20.4467	3.479	2.897	4.69	12.6	0	3	0	0	0	0	6.35762	-29.6586	0	0
55	1	0	0	0	0	0	0	0	95.8137	0	0	83.623	74.721	0.689	0	0	1	0	0	0	0	0	0	0	0	128	81.3333	5.106	1.5933	1.26081	86	25.7657	3.743	2.58	4.08	16.3	0	5	0	0	0	0	9.58137	7.63577	0	0
52	0	0	0	0	0	0	0	0	99.9363	0	0	108.914	103.268	0.79	0	0	0	0	0	0	0	0	0	0	0	111.333	76	4.662	0.9605	1.62212	68	19.7239	3.422	2.702	4.24	13	0	5	0	0	0	0	9.99363	4.44119	0	0
55	1	0	0	0	0	0	0	0	84.3543	0	0	111.461	118.342	0.857	0	0	0	0	0	0	0	0	0	0	0	114.667	80	4.995	0.7684	1.19295	69	19.7777	4.281	3.669	4.79	14.9	0	1	0	0	0	0	8.43543	-3.82371	0	0
42	0	0	0	0	0	0	0	0	91.226	0	0	96.487	86.795	0.75	0	0	1	0	0	0	0	0	0	0	0	103.333	70	4.8285	1.3786	2.34473	76	24.5243	3.349	2.511	5.09	14.4	0	5	0	0	0	0	9.1226	-11.8034	0	0
54	0	0	0	0	0	0	0	0	72.7221	0	0	97.5	95.111	0.795	0	0	0	0	0	1	0	0	0	0	0	110	74.6667	4.662	1.2204	1.39627	72	22.9874	2.674	2.125	3.39	13.9	0	2	0	0	0	0	7.27221	-21.2662	0	0
54	0	0	0	0	0	0	0	0	98.5421	0	0	72.695	73.332	0.822	1	0	0	1	1	0	0	0	0	0	0	90	60.6667	4.8285	1.2882	1.39627	73	22.4766	2.272	1.868	3.91	12.2	0	5	0	0	0	0	9.85421	4.55384	0	0
64	1	0	0	0	0	0	0	0	79.1863	0	0	86.52	88.24	0.769	0	0	0	0	1	0	0	0	1	0	0	124	76	4.884	0.8249	1.44134	83	20.1092	4.186	3.22	5.17	13.3	0	2	0	0	0	0	7.91863	-2.21076	0	0
40	0	0	0	0	0	0	0	0	114.382	0	0	107.098	107.908	0.855	0	0	0	0	0	0	1	0	0	0	0	122.667	76.6667	4.8285	0.6215	1.4188	68	22.7694	3.488	2.983	4.02	12.6	0	7	0	0	0	0	11.4382	9.84576	0	0
48	0	0	0	0	0	0	0	0	91.5973	0	0	89.017	83.447	0.766	0	0	0	0	1	0	0	0	0	0	0	106.667	69.3333	4.3845	1.0396	1.3828	79.2	25.0529	3.245	2.485	4.46	13.2	0	5	0	0	0	0	9.15973	-6.91156	0	0
56	1	0	0	0	0	0	0	0	78.9657	0	0	93.839	96.156	0.781	0	0	0	1	1	1	0	0	0	0	0	116.667	75.3333	4.884	0.8475	1.3828	89.2	26.4552	4.194	3.276	5.43	14.8	0	2	0	0	0	0	7.89657	-8.45886	0	0
53	0	0	0	0	0	0	0	0	85.7364	0	0	104.187	106.479	0.832	0	0	0	0	1	0	0	0	0	0	0	128	80.6667	5.106	1.4238	1.87982	78.3	23.0212	3.464	2.882	5.5	12.6	0	1	0	0	0	0	8.57364	-9.00535	0	0
61	0	0	0	0	0	0	0	0	74.1861	0	0	89.975	97.415	0.843	0	0	0	0	0	0	0	0	0	0	0	124.667	80.6667	5.1615	0.5989	1.35664	73.3	24.8786	2.457	2.071	3.88	11.4	0	2	0	0	0	0	7.41861	-14.5281	0	0
75	0	0	0	0	0	0	0	0	70.2229	0	0	96.415	101.01	0.747	0	0	0	0	1	0	0	0	0	0	0	120.667	70	5.328	1.0396	1.8275	75	23.7721	2.396	1.789	4.42	13.3	0	2	0	0	0	0	7.02229	-7.94336	0	0
59	0	0	0	0	0	0	0	0	93.5234	0	0	93.681	91.772	0.794	0	0	0	1	1	0	0	0	0	0	0	101.333	64.6667	5.106	1.0396	1.35664	70.4	19.6768	3.235	2.568	3.91	12.4	0	5	0	0	0	0	9.35234	3.30228	0	0
41	0	0	0	0	0	0	0	0	106.129	0	0	124.661	121.534	0.829	0	0	0	0	0	1	0	0	0	0	0	106.667	80.6667	4.4955	0.6667	1.72287	63.5	20.7148	4.466	3.704	5.76	13.1	0	6	0	0	0	0	10.6129	2.34608	0	0
49	1	0	0	0	0	0	0	0	97.3177	0	0	80.165	78.522	0.807	0	0	0	0	0	0	0	0	0	0	0	114	84.6667	4.9395	0.8701	1.46128	73.1	19.0034	3.959	3.196	4.63	15.4	0	5	0	0	0	0	9.73177	4.61919	0	0
44	0	0	0	0	0	0	0	0	115.135	.	0	91.676	83.231	0.77	0	0	0	0	0	0	0	0	1	0	0	99.3333	61.3333	4.995	0.5424	2.16757	66.6	21.193	2.834	2.182	5.77	13.5	0	7	0	0	0	0	11.5135	13.6129	1	0
54	0	0	0	0	0	0	0	0	103.106	0	0	104.179	108.47	0.849	0	0	0	1	1	0	0	0	0	0	0	119.333	84	4.773	1.5255	1.33048	72	22.0262	3.353	2.848	4.07	14.1	0	6	0	0	0	0	10.3106	9.11812	0	0
45	0	0	0	0	0	0	0	0	108.114	0	0	111.009	101.083	0.762	0	0	0	1	0	0	0	0	0	0	0	114.667	74.6667	4.884	1.3786	1.53975	76.4	22.3371	3.887	2.96	5.44	12.5	0	6	0	0	0	0	10.8114	7.34504	0	0
44	0	0	0	0	0	0	0	0	81.2782	0	0	90.72	93.92	0.866	0	0	0	0	0	0	0	0	0	0	0	107.333	73.3333	4.773	0.6554	1.64439	79.4	22.3612	3.361	2.91	4.26	13.3	0	1	0	0	0	0	8.12782	-20.2444	0	0
40	0	0	0	0	0	0	0	0	100.025	0	0	97.872	97.597	0.855	0	0	1	1	1	0	0	0	0	0	0	126	84.6667	4.3845	0.7571	1.46128	64.7	19.3439	3.595	3.073	5.41	13.7	0	6	0	0	0	0	10.0025	-4.51168	0	0
48	0	0	0	0	0	0	0	0	97.6996	0	0	103.284	109.297	0.868	0	0	0	1	1	0	0	0	0	0	0	101.333	69.3333	3.996	0.6441	1.74903	73.4	24.3738	3.701	3.212	4.33	11.4	0	5	0	0	0	0	9.76996	-0.8093	0	0
62	1	0	0	0	0	0	0	0	91.6362	0	0	98.699	93.434	0.725	0	0	1	1	0	0	0	0	0	0	0	120.667	79.3333	5.2725	1.0622	1.59207	73.3	20.1476	4.294	3.113	5.1	14.1	0	5	0	0	0	0	9.16362	8.73221	0	0
43	0	0	0	0	0	0	0	0	90.5874	0	0	58.251	58.229	0.863	1	0	0	1	1	0	0	0	0	0	0	103.333	72	4.8285	0.8701	1.85366	60.9	17.4745	1.939	1.673	4.78	11.9	0	5	0	0	0	0	9.05874	-11.6886	0	0
42	0	0	0	0	0	0	0	0	94.0615	0	0	105.497	96.254	0.772	0	0	1	1	1	0	0	0	1	0	0	120	81.3333	5.0505	0.8475	2.63843	76.8	21.1298	3.851	2.973	4.52	13.1	0	5	0	0	0	0	9.40615	-8.9679	0	0
53	0	0	0	0	0	0	0	0	94.3276	0	0	72.165	73.028	0.824	1	0	0	0	1	0	0	0	0	0	0	116.667	80	4.662	0.9605	1.72287	79.2	23.0106	2.396	1.974	5.19	12.2	0	5	0	0	0	0	9.43276	-0.414096	0	0
59	1	0	0	0	0	0	0	0	88.3878	0	0	85.823	84.392	0.758	0	0	0	1	1	1	0	0	0	0	0	123.333	74	4.551	1.2543	1.72287	78.6	22.0544	3.691	2.799	5.14	16.7	0	1	0	0	0	0	8.83878	3.22357	0	0
51	0	0	0	0	0	0	0	0	72.3233	0	0	97.655	94.705	0.794	0	0	0	1	1	0	0	0	0	0	0	127.333	75.3333	4.6065	0.4746	1.72287	76.4	22.9123	3.493	2.773	3.59	12.6	0	2	0	0	0	0	7.23233	-23.9253	0	0
55	0	0	0	0	0	0	0	0	91.4942	0	0	96.317	96.813	0.824	0	0	0	1	1	0	0	0	0	0	0	112	73.3333	4.773	0.4972	1.67055	68	20.4337	2.997	2.47	5.02	12.6	0	5	0	0	0	0	9.14942	-1.74066	0	0
52	0	0	0	0	0	0	0	0	87.6808	0	0	98.6	100.902	0.836	0	0	0	0	1	1	0	0	0	0	0	109.333	71.3333	4.773	0.6554	1.64439	72.5	23.3942	2.938	2.457	4.25	11.9	0	1	0	0	0	0	8.76808	-7.81433	0	0
41	0	0	0	0	0	0	0	0	91.8691	0	0	97.111	93.578	0.831	0	0	0	0	1	1	0	0	0	0	0	107.333	67.3333	4.773	0.5989	1.80134	65	18.2068	3.422	2.842	4.71	11.9	0	5	0	0	0	0	9.18691	-11.9138	0	0
61	0	0	0	0	0	0	0	0	76.3528	0	0	89.802	92.715	0.816	0	0	0	0	0	0	0	0	0	0	0	124.667	82	4.551	1.4803	1.5136	76	22.6349	2.7	2.202	5	13.9	0	2	0	0	0	0	7.63528	-12.3615	0	0
40	0	0	0	0	0	0	0	0	105.085	0	0	93.826	91.34	0.833	0	0	0	0	0	0	0	0	0	0	0	119.333	79.3333	4.662	0.6554	1.77519	73.2	21.3345	3.017	2.512	5.09	12.7	0	6	0	0	0	0	10.5085	0.548757	0	0
55	0	0	0	0	0	0	0	0	107.905	0	0	106.234	106.408	0.804	0	0	0	0	0	0	0	0	0	0	0	110	76	5.4945	0.4407	1.90598	76.8	24.5571	3.042	2.446	4.77	13	0	6	0	0	0	0	10.7905	14.6706	1	0
42	0	0	0	0	0	0	0	0	107.718	0	0	109.305	116.287	0.888	0	0	0	0	0	1	0	0	0	0	0	116	72.6667	5.3835	0.7458	1.5136	77.1	25.1823	3.58	3.178	4.9	10.7	0	6	0	0	0	0	10.7718	4.6882	0	0
76	0	0	0	0	0	0	0	0	71.8444	0	0	67.586	55.897	0.597	0	0	0	0	1	0	0	0	0	0	0	119.333	73.3333	5.3835	1.3786	1.33048	71.9	19.5828	1.571	0.938	5.49	12.8	0	2	0	0	0	0	7.18444	-5.56839	0	0
55	0	0	0	0	0	0	0	0	70.3194	0	0	87.171	84.878	0.782	0	0	0	0	0	1	0	0	1	0	0	120.667	83.3333	5.328	1.0283	1.35664	79.5	24.1431	2.864	2.241	4.58	13	0	2	0	0	0	0	7.03194	-22.9154	0	0
41	1	0	0	0	0	0	0	0	107.199	0	0	87.682	85.951	0.807	0	1	1	0	0	1	0	0	0	0	0	98.6667	70	4.662	0.9266	1.22585	82.1	24.6468	4.313	3.479	5.55	16.3	0	6	0	0	0	0	10.7199	8.47273	0	0
59	0	0	0	0	0	0	0	0	79.7505	0	0	68.635	72.162	0.842	1	0	0	0	0	0	0	0	0	0	0	123.333	78.6667	5.2725	0.7345	1.8275	74.9	21.7964	2.16	1.819	4.51	14.2	0	2	0	0	0	0	7.97505	-10.4707	0	0
52	1	0	0	0	0	0	0	0	97.8543	0	0	91.854	90.373	0.784	0	1	1	0	1	1	0	0	0	0	0	121.333	76.6667	5.0505	0.7571	1.33048	77.7	23.3494	4.014	3.147	5.03	14.7	0	5	0	0	0	0	9.78543	7.41607	0	0
53	0	0	0	0	0	0	0	0	91.295	0	0	116.634	88.173	0.621	0	0	0	0	1	1	0	0	0	0	0	102.667	68	5.217	0.7571	1.85366	67	21.5605	3.416	2.123	5.31	14.7	0	5	0	0	0	0	9.1295	-3.44668	0	0
53	1	0	0	0	0	0	0	0	89.8758	0	0	107.692	103.049	0.779	0	1	1	0	0	1	0	0	0	0	0	111.333	80.6667	4.884	0.7345	1.90598	70	19.8927	4.391	3.42	4.44	15.2	0	1	0	0	0	0	8.98758	0.190933	0	0
53	0	0	0	0	0	0	0	0	70.3883	0	0	95.454	92.746	0.799	0	0	0	0	1	0	0	1	0	0	0	117.333	80	5.217	1.2995	1.59207	71.1	21.5398	2.766	2.21	4.65	13.2	0	2	0	0	0	0	7.03883	-24.3534	0	0
44	0	0	0	0	0	0	0	0	107.248	0	0	96.102	101.577	0.891	0	0	0	0	0	0	0	0	0	0	0	114	69.3333	4.995	0.8023	1.72287	73.4	21.2202	3.344	2.981	4.86	13	0	6	0	0	0	0	10.7248	5.72514	0	0
48	0	0	0	0	0	0	0	0	86.1572	0	0	112.697	107.842	0.8	0	0	1	1	1	1	0	0	0	0	0	103.333	71.3333	4.884	0.678	1.74903	70.2	21.2309	3.645	2.916	3.64	13.6	0	1	0	0	0	0	8.61572	-12.3517	0	0
74	0	0	0	0	0	0	0	0	88.6464	0	0	95.619	102.542	0.795	0	0	0	0	1	0	0	0	0	0	1	121.333	62	4.8285	1.356	1.67055	73.4	19.9609	2.523	2.006	3.62	12.1	0	1	0	0	0	0	8.86464	9.72672	0	0
49	0	0	0	0	0	0	0	0	103.546	.	0	104.529	101.525	0.812	0	0	0	1	1	1	0	0	0	0	0	96.6667	64.6667	4.773	1.2543	1.64439	69.2	19.836	3.761	3.055	3.66	11.9	0	6	0	0	0	0	10.3546	5.7908	0	0
62	0	0	0	0	0	0	0	0	87.104	0	0	88.47	87.937	0.801	0	0	0	1	1	0	0	0	0	0	0	108	70	5.0505	1.1074	1.98446	66.8	18.4792	2.832	2.268	5.5	13.1	0	1	0	0	0	0	8.7104	-0.856804	0	0
55	1	0	0	0	0	0	0	0	102.709	0	0	80.783	80.677	0.779	0	0	0	1	1	0	0	0	0	0	0	106	72	5.106	0.9379	1.14737	79.1	23.4256	3.818	2.974	5.12	15.9	0	6	0	0	0	0	10.2709	14.5307	1	0
55	0	0	0	0	0	0	0	0	94.5757	0	0	93.803	92.606	0.806	0	0	0	1	1	0	0	0	0	0	0	120.667	70.6667	5.1615	0.4068	2.5338	70.2	21.3036	2.825	2.277	3.46	13.2	0	5	0	0	0	0	9.45757	1.34088	0	0
49	0	0	0	0	0	0	0	0	104.06	0	0	107.786	103.016	0.8	0	0	0	0	0	0	0	0	0	0	0	104.667	72	5.0505	0.6667	1.77519	72.6	20.3813	3.448	2.759	4.23	11.8	0	6	0	0	0	0	10.406	6.30436	0	0
43	0	0	0	0	0	0	0	0	89.2371	0	0	81.277	78.983	0.813	0	0	0	1	0	0	0	0	0	0	0	90	59.3333	5.217	0.4972	1.5136	76.8	23.6736	2.76	2.244	4.77	11.7	0	1	0	0	0	0	8.92371	-13.0389	0	0
60	0	0	0	0	0	0	0	0	102.276	0	0	79.874	77.405	0.783	1	0	0	0	0	1	0	0	0	0	0	127.333	72.6667	5.217	0.9266	1.72287	73.4	19.4097	2.504	1.961	3.06	11.8	0	6	0	0	0	0	10.2276	12.8087	1	0
44	1	0	0	0	0	0	0	0	100.797	0	0	95.442	96.945	0.829	0	1	0	1	0	0	0	0	0	0	0	110	73.3333	4.995	0.8249	1.06889	80.4	25.0154	4.406	3.654	4.82	16.7	0	6	0	0	0	0	10.0797	4.33088	0	0
59	0	0	0	0	0	0	0	0	95.1411	0	0	92.274	93.028	0.808	0	0	0	0	.	1	0	0	0	0	0	108.667	77.3333	5.217	0.6441	2.14141	74.5	21.752	2.838	2.292	5.54	13.2	0	5	0	0	0	0	9.51411	4.91997	0	0
58	0	0	0	0	0	0	0	0	97.6846	0	0	90.105	90.471	0.801	0	0	0	0	1	0	0	0	0	0	0	125.333	80	4.551	0.7119	1.30432	78.4	23.2142	3.076	2.465	4.15	12.1	0	5	0	0	0	0	9.76846	6.71006	0	0
61	0	0	0	0	0	0	0	0	76.3528	0	0	82.463	89.906	0.864	0	0	0	1	1	0	0	0	0	0	0	113.333	78.6667	5.4945	0.9605	2.42916	76.2	22.3289	2.746	2.372	3.62	13.1	0	2	0	0	0	0	7.63528	-12.3615	0	0
40	0	0	0	0	0	0	0	0	98.4356	0	0	101.063	92.514	0.783	0	0	0	1	1	1	0	0	0	0	0	96	60.6667	4.218	1.0622	1.77519	72.4	19.8006	3.752	2.936	3.28	13.4	0	5	0	0	0	0	9.84356	-6.10067	0	0
50	0	0	0	0	0	0	0	0	94.7649	0	0	97.355	98.154	0.833	0	1	1	1	1	0	0	0	0	0	0	90	62.6667	4.551	0.7797	1.48744	77.7	22.732	2.929	2.439	4.98	12.5	0	5	0	0	0	0	9.47649	-2.23715	0	0
54	1	0	0	0	0	0	0	0	97.3845	0	0	110.639	92.528	0.65	0	0	1	1	1	0	0	0	0	0	0	126.667	84	5.1615	0.7797	1.93214	86.4	24.2218	5.591	3.635	4.17	14.6	0	5	0	0	0	0	9.73845	8.4531	0	0
54	0	0	0	0	0	0	0	0	87.8169	0	0	72.568	58.513	0.675	0	0	0	0	1	0	1	0	0	0	0	100.667	70	5.0505	0.8475	1.80134	64.3	16.8994	2.451	1.655	4.33	14.1	0	1	0	0	0	0	8.78169	-6.17137	0	0
55	0	0	0	0	0	0	0	0	91.4942	0	0	84.183	88.587	0.843	0	0	0	0	0	0	0	0	0	0	0	106	74.6667	4.8285	1.0848	1.43512	76.3	24.7909	2.628	2.216	4.89	14	0	5	0	0	0	0	9.14942	-1.74066	0	0
40	1	0	0	0	0	0	0	0	89.3871	0	0	104.569	93.534	0.748	0	1	0	0	0	0	0	0	0	0	0	104.667	72	4.8285	0.8362	1.04273	77.5	22.5126	5.13	3.839	5.81	14.9	0	1	0	0	0	0	8.93871	-10.0923	0	0
49	0	0	0	0	0	0	0	0	85.5541	0	0	110.626	106.728	0.804	0	0	0	0	1	0	0	0	0	0	0	92	65.3333	4.44	0.8814	1.46128	69.2	20.7361	3.916	3.147	4.88	14.5	0	1	0	0	0	0	8.55541	-12.2013	0	0
64	1	0	0	0	0	0	0	0	76.4064	0	0	105.134	92.356	0.629	0	0	1	1	1	0	0	0	0	0	0	118	79.3333	5.3835	0.7119	2.06293	84	27.8654	4.736	2.977	3.75	14.9	0	2	0	0	0	0	7.64065	-4.99064	0	0
59	0	0	0	0	0	0	0	0	79.7505	0	0	91.32	89.935	0.792	0	0	0	1	1	0	0	0	0	0	0	100.667	72	4.662	0.8701	1.67055	67.1	20.9945	2.781	2.203	5.67	14.4	0	2	0	0	0	0	7.97505	-10.4707	0	0
40	0	0	0	0	0	0	0	0	110.851	.	0	79.38	78.841	0.834	1	0	0	1	1	1	1	0	1	0	0	108	80	4.9395	1.3673	1.67055	72.6	23.4377	2.966	2.474	4.59	13.8	0	7	0	0	0	0	11.0851	6.31473	0	0
63	0	0	0	0	0	0	0	0	75.2876	0	0	90.044	88.405	0.767	0	0	0	1	1	0	0	0	1	0	0	98	70	4.44	1.0961	1.56591	79.1	23.4548	3.174	2.435	5.81	14.1	0	2	0	0	0	0	7.52876	-11.9198	0	0
47	0	0	0	0	0	0	0	0	112.735	0	0	94.501	94.486	0.822	0	0	0	1	1	0	0	0	.	0	0	119.333	81.3333	4.995	0.7232	1.48744	77.4	24.7748	3.311	2.72	5.43	13.8	0	7	0	0	0	0	11.2735	13.4722	1	0
53	0	0	0	0	0	0	0	0	99.7077	0	0	101.7	102.1	0.816	0	0	0	0	1	0	0	0	0	0	0	114	68.6667	5.217	0.5085	2.48148	75.6	23.2207	3.403	2.778	3.27	12.9	0	5	0	0	0	0	9.97077	4.96596	0	0
51	0	0	0	0	0	0	0	0	102.102	0	0	96.873	97.041	0.817	0	0	0	0	0	0	0	0	0	0	0	106.667	68	5.106	0.7232	1.87982	76.2	23.6467	3.513	2.869	3.84	13.3	0	6	0	0	0	0	10.2102	5.85309	0	0
53	0	0	0	0	0	0	0	0	81.9587	0	0	86.432	72.599	0.694	0	0	0	1	0	0	0	0	0	0	0	112.667	75.3333	5.217	1.6498	1.74903	72.3	20.2524	2.832	1.965	4.23	13	0	1	0	0	0	0	8.19587	-12.783	0	0
40	1	0	0	0	0	0	0	0	99.7242	0	0	96.862	92.015	0.808	0	0	0	1	1	0	0	0	0	0	0	121.333	80	4.4955	1.3108	1.35664	78.4	22.0582	4.217	3.406	4.66	14.3	0	5	0	0	0	0	9.97242	0.244751	0	0
50	0	0	0	0	0	0	0	0	105.479	0	0	95.564	102.677	0.886	0	0	0	0	0	0	0	0	0	0	0	128.667	81.3333	4.9395	0.791	1.64439	76.7	22.5466	3.207	2.84	3.51	12.1	0	6	0	0	0	0	10.5479	8.47683	0	0
53	1	0	0	0	0	0	0	0	86.5935	0	0	94.537	100.232	0.831	0	1	0	0	0	0	1	0	0	0	0	109.333	70.6667	4.9395	0.5989	1.19969	86	24.0568	4.628	3.845	5.09	14.1	0	1	0	0	0	0	8.65935	-3.09128	0	0
68	1	0	0	0	0	0	0	0	78.896	0	0	94.351	71.496	0.548	0	0	1	0	0	0	0	0	0	0	0	110	70	5.0505	1.4916	1.5136	85.5	22.0026	4.084	2.237	4.14	14	0	2	0	0	0	0	7.8896	0.512609	0	0
48	0	0	0	0	0	0	0	0	96.1056	0	0	88.467	84.813	0.79	0	0	0	1	0	1	0	0	0	0	0	105.333	68	4.8285	0.3955	1.72287	71.4	23.6907	3.056	2.414	4.43	11.4	0	5	0	0	0	0	9.61056	-2.40324	0	0
58	0	0	0	0	0	0	0	0	100.25	0	0	93.09	82.487	0.717	0	0	0	0	0	0	1	1	1	0	0	118	76	5.2725	0.5424	1.53975	66.1	20.7033	2.787	1.998	4.85	13.3	0	6	0	0	0	0	10.025	9.27504	0	0
49	0	0	0	0	0	0	0	0	90.9561	0	0	86.829	86.079	0.819	0	0	0	0	1	0	1	0	1	0	0	116.667	72.6667	4.995	0.8475	1.35664	78.2	22.8407	2.852	2.336	5.08	12.1	0	5	0	0	0	0	9.09561	-6.79931	0	0
26	0	0	0	0	0	0	0	0	119.962	0	0	96.0464	83.1431	0.77065	0	0	0	1	0	0	0	0	1	0	0	90.6667	67.3333	4.6065	0.5085	1.66718	66	19.8189	2.978	2.295	5.73	14.8	0	7	0	0	0	0	11.9962	4.87747	0	0
45	0	0	0	0	0	0	0	0	89.3236	0	0	123.967	114.057	0.7732	0	0	0	0	0	0	0	0	0	0	0	106	66.6667	5.1615	1.0622	1.82543	75	20.5499	4.687	3.624	4.88	13.2	0	1	0	0	0	0	8.93236	-11.4455	0	0
39	0	0	0	0	0	0	0	0	109.492	0	0	85.6308	75.5719	0.75587	0	0	0	1	0	0	0	0	0	0	0	99.3333	77.3333	5.217	0.565	2.00596	67	19.487	3.277	2.477	3.55	10.7	0	6	0	0	0	0	10.9492	4.20247	0	0
38	1	0	0	0	0	0	0	0	113.322	0	0	91.964	85.0437	0.76889	0	1	1	0	0	1	0	1	0	0	0	107.333	76	4.9395	0.7345	1.44134	82	21.9138	5.175	3.979	5.63	13.9	0	7	0	0	0	0	11.3322	12.3357	1	0
28	0	0	0	0	0	0	0	0	100.654	0	0	88.5922	77.4494	0.7649	0	0	1	1	0	1	0	0	0	0	0	94.6667	69.3333	4.2735	0.7345	1.4188	70	19.2336	3.39	2.593	2.86	12.2	0	6	0	0	0	0	10.0654	-12.9239	0	0
57	0	0	0	0	0	0	0	0	82.1027	0	0	113.024	115.2	0.82045	0	0	0	0	0	0	0	0	0	0	0	118	78.6667	5.1615	0.7345	1.4188	75	22.3478	3.442	2.824	4.18	13.1	0	1	0	0	0	0	8.21027	-9.6253	0	0
41	0	0	0	0	0	0	0	0	113.581	0	0	110.408	76.395	0.59406	0	0	0	1	0	0	0	0	1	0	0	106.667	69.3333	3.9405	0.7458	1.57679	68	19.9792	3.567	2.119	4.6	11	0	7	0	0	0	0	11.3581	9.79852	0	0
52	0	0	0	0	0	0	0	0	105.135	0	0	82.871	77.3786	0.76963	0	0	0	0	0	0	0	0	1	0	0	110	70	4.6065	0.6441	1.64465	77	21.3593	2.509	1.931	2.75	12.5	0	6	0	0	0	0	10.5135	9.64024	0	0
76	1	0	0	0	0	0	0	0	82.6727	0	0	100.574	113.179	0.74972	0	0	0	0	0	0	0	0	0	0	0	112	74.6667	4.995	1.2543	1.23802	87	23.597	4.471	3.352	5.62	14.2	0	1	0	0	0	0	8.26727	10.3167	0	0
33	0	0	0	0	0	0	0	0	114.206	0	0	98.8561	95.1162	0.83153	0	0	0	1	0	0	0	0	1	0	0	100.667	48	4.6065	1.1526	1.53173	70	22.806	3.14	2.611	4.21	12.6	0	7	0	0	0	0	11.4206	4.39536	0	0
53	1	0	0	0	0	0	0	0	101.989	0	0	92.9873	84.7326	0.71445	0	1	1	1	0	0	0	0	1	0	0	110	72	4.2735	0.9944	1.26081	89	24.3375	4.479	3.2	5.64	14.4	0	6	0	0	0	0	10.1989	12.3041	1	0
47	0	0	0	0	0	0	0	0	108.894	.	0	106.369	105.739	0.8287	0	0	0	0	0	1	0	0	0	0	0	110	74.6667	5.0505	0.6554	1.64465	77	22.151	3.596	2.98	3.55	12.4	0	6	0	0	0	0	10.8894	9.63139	0	0
28	0	0	0	0	0	0	0	0	118.288	0	0	83.436	78.0779	0.83359	0	0	0	1	0	0	0	0	0	0	0	99.3333	62.6667	4.9395	0.7232	1.62212	61	18.6667	2.596	2.164	4.34	13.1	0	7	0	0	0	0	11.8288	4.71075	0	0
54	1	0	0	0	0	0	0	0	96.4892	0	0	106.274	102.998	0.74747	0	0	1	0	0	0	0	0	0	0	0	122.667	78.6667	5.106	0.7232	1.53173	87	25.4327	5.243	3.919	4.87	14.2	0	5	0	0	0	0	9.64892	7.55777	0	0
65	0	0	0	0	0	0	0	0	91.2144	0	0	106.259	111.091	0.81861	0	0	0	0	0	0	0	0	0	0	0	98.6667	54.6667	4.3845	1.469	1.66718	75	19.8791	3.159	2.586	4.72	11.7	0	5	0	0	0	0	9.12144	5.5139	0	0
61	1	0	0	0	0	0	0	0	101.855	0	0	65.1466	81.4154	0.95958	1	0	0	0	0	0	0	0	0	0	0	116	66.6667	4.218	0.5198	1.14789	74	20.9042	2.845	2.73	5.21	13.6	0	6	0	0	0	0	10.1855	18.1975	1	0
34	1	0	0	0	0	0	0	0	111.044	0	0	109.703	112.775	0.86817	0	0	0	1	0	0	0	0	0	0	0	119.333	73.3333	5.106	0.9605	1.14789	89	22.2222	5.909	5.13	4	14.8	0	7	0	0	0	0	11.1044	7.04361	0	0
52	0	0	0	0	0	0	0	0	73.751	0	0	94.9224	88.9866	0.76998	0	0	0	0	0	0	0	0	0	0	0	108	68.6667	4.884	0.8249	1.46387	72	22.0604	2.991	2.303	3.57	13.1	0	2	0	0	0	0	7.3751	-21.7442	0	0
54	0	0	0	0	0	0	0	0	98.5421	0	0	88.3765	84.8818	0.78358	0	0	0	0	0	0	0	0	0	0	0	119.333	70	5.0505	0.7006	1.82543	74	22.3478	2.717	2.129	4.46	13.9	0	5	0	0	0	0	9.85421	4.55384	0	0
27	0	0	0	0	0	0	0	0	119.122	0	0	88.808	85.4318	0.84719	0	0	0	1	0	0	0	0	0	0	0	102	70.6667	4.6065	1.1413	1.32841	64	18.8189	3.272	2.772	3.58	11.2	0	7	0	0	0	0	11.9122	4.79117	0	0
40	0	0	0	0	0	0	0	0	114.382	0	0	101.695	103.085	0.87258	0	0	0	0	0	0	0	0	0	0	0	91.3333	58.6667	5.0505	0.9379	1.37374	70	19.8178	3.249	2.835	4.34	12.1	0	7	0	0	0	0	11.4382	9.84576	0	0
26	0	0	0	0	0	0	0	0	102.078	.	0	81.5301	73.6817	0.78972	0	1	0	0	0	0	0	0	0	0	0	104.667	70	4.3845	0.4633	1.80264	66	19.9594	3.153	2.49	5.13	15.1	0	6	0	0	0	0	10.2078	-13.0067	0	0
31	0	0	0	0	0	0	0	0	115.822	.	0	105.79	110.123	0.88913	0	1	0	1	0	0	0	0	0	0	0	109.333	66.6667	4.551	0.7119	1.8705	76	22.9481	4.131	3.673	4.89	13.4	0	7	0	0	0	0	11.5822	4.50433	0	0
67	1	0	0	0	0	0	0	0	92.4363	0	0	85.957	94.5795	0.80067	0	0	0	0	0	0	0	0	0	0	0	111.333	77.3333	4.662	0.8927	1.0575	84	22.5981	4.179	3.346	4.69	14.7	0	5	0	0	0	0	9.24363	13.2995	1	0
54	0	0	0	0	0	0	0	0	98.5421	0	0	102.931	99.08	0.786	0	0	0	0	0	1	0	0	0	0	0	106	64	4.7175	0.452	1.46387	77	21.7784	3.229	2.538	4.49	13.6	0	5	0	0	0	0	9.85421	4.55384	0	0
51	0	0	0	0	0	0	0	0	85.6371	0	0	95.1526	92.222	0.80773	0	0	0	1	0	1	0	0	0	0	0	112	78	5.3835	0.8475	1.75757	68	20.2395	2.949	2.382	3.88	13.2	0	1	0	0	0	0	8.56371	-10.6115	0	0
41	0	0	0	0	0	0	0	0	107.965	.	0	99.1692	85.0375	0.73374	0	0	1	0	1	1	0	0	0	0	0	99.3333	62	4.8285	0.9379	1.37374	76	20.5457	3.26	2.392	4.99	12.6	0	6	0	0	0	0	10.7965	4.1818	0	0
57	0	0	0	0	0	0	0	0	82.1027	0	0	124.33	117.241	0.75852	0	0	0	0	0	0	0	0	0	0	0	122.667	76.6667	5.106	1.3447	1.32841	77	22.3478	3.756	2.849	5.2	13.4	0	1	0	0	0	0	8.21027	-9.6253	0	0
63	1	0	0	0	0	0	0	0	90.5778	0	0	106.627	102.292	0.72101	0	1	1	0	0	1	0	0	0	0	0	108.667	76	5.3835	1.0735	1.39627	81	21.7738	4.527	3.264	4.92	14.2	0	5	0	0	0	0	9.05778	8.42728	0	0
54	0	0	0	0	0	0	0	0	104.831	0	0	90.333	99.144	0.878	0	0	0	0	0	1	0	0	0	0	0	116	62.6667	4.995	0.4972	1.97627	79.2	26.1664	2.508	2.201	5.03	12.9	0	6	0	0	0	0	10.4831	10.8431	0	0
44	0	0	0	0	0	0	0	0	106.726	0	0	94.867	92.866	0.808	0	0	0	0	0	0	0	0	0	0	0	102	68.6667	4.9395	0.5085	1.53245	79.7	24.7094	3.608	2.917	2.9	13.1	0	6	0	0	0	0	10.6726	5.20367	0	0
53	0	0	0	0	0	0	0	0	102.737	0	0	96.759	102.841	0.864	0	0	0	0	1	0	0	0	0	0	0	100.667	76.6667	4.4955	0.4972	1.95162	73.3	23.8714	2.77	2.392	4.11	14.2	0	6	0	0	0	0	10.2737	7.99529	0	0
65	1	0	0	0	0	0	0	0	82.6102	0	0	91.152	101.169	0.807	0	0	0	0	0	0	0	0	0	0	0	107.333	70	5.3835	0.9718	1.21191	88.5	24.5089	4.104	3.312	5.41	14.8	0	1	0	0	0	0	8.26102	1.96651	0	0
52	0	0	0	0	0	0	0	0	107.549	0	0	97.3	100.207	0.851	0	0	0	0	0	0	0	0	0	0	0	107.333	78	4.8285	0.7006	1.60642	74.3	20.8195	3.215	2.736	3.71	13.1	0	6	0	0	0	0	10.7549	12.054	0	0
51	0	0	0	0	0	0	0	0	101.118	0	0	92.778	93.271	0.827	0	0	0	0	0	0	0	0	0	0	0	117.333	70.6667	4.9395	0.7119	2.29681	73.9	22.7858	2.85	2.356	4.29	12	0	6	0	0	0	0	10.1118	4.8698	0	0
42	0	0	0	0	0	0	0	0	107.718	0	0	99.774	91.848	0.779	0	0	0	1	1	0	1	0	0	0	0	98	66.6667	4.4955	0.3503	1.60642	69.3	21.6494	3.488	2.716	4.81	13.1	0	6	0	0	0	0	10.7718	4.6882	0	0
56	0	0	0	0	0	0	0	0	87.9712	0	0	107.144	113.311	0.832	0	0	0	0	0	0	0	0	0	0	0	118	79.3333	5.3835	1.1752	1.45848	79	27.4796	2.715	2.258	4.18	13.5	0	1	0	0	0	0	8.79712	-4.51026	0	0
60	1	0	0	0	0	0	0	0	95.6371	0	0	80.418	84.639	0.827	0	0	0	0	0	0	0	0	1	0	0	101.333	62	4.551	1.2543	1.48314	68.2	18.0961	3.82	3.158	3.5	13.9	0	5	0	0	0	0	9.56371	11.2263	0	0
52	0	0	0	0	0	0	0	0	106.925	0	0	85.927	88.884	0.851	0	0	0	0	1	0	0	0	0	0	0	100.667	70.6667	5.1615	1.0622	1.31054	76.3	21.7946	2.717	2.313	4.7	13.8	0	6	0	0	0	0	10.6925	11.4295	0	0
53	0	0	0	0	0	0	0	0	100.677	0	0	106.353	110.649	0.846	0	0	0	0	1	0	0	0	0	0	0	125.333	68.6667	5.217	0.7797	1.40917	79.6	23.3172	3.532	2.987	4.79	13.7	0	6	0	0	0	0	10.0677	5.93553	0	0
63	0	0	0	0	0	0	0	0	103.334	0	0	104.135	109.369	0.824	0	0	0	0	1	0	0	1	0	0	0	104.667	71.3333	5.328	1.1639	1.48314	79.5	22.1082	3.066	2.526	5.02	12.7	0	6	0	0	0	0	10.3334	16.1261	1	0
55	1	0	0	0	0	0	0	0	106.87	0	0	105.899	110.744	0.812	0	0	0	0	1	1	0	0	0	0	0	128	83.3333	4.6065	1.2543	1.53245	89.2	23.9219	5.081	4.128	5.73	13.9	0	6	0	0	0	0	10.687	18.6917	1	0
54	0	0	0	0	0	0	0	0	99.0097	0	0	105.269	92.911	0.719	0	0	1	0	1	0	0	0	0	0	0	112	76	5.1615	1.243	1.55711	79	22.3319	3.249	2.337	5.11	14	0	5	0	0	0	0	9.90097	5.02144	0	0
49	0	0	0	0	0	0	0	0	105.119	0	0	100.668	93.521	0.784	0	0	1	0	0	1	0	0	0	0	0	110	74	4.551	0.7797	2.22284	67.2	19.4108	2.98	2.335	5.31	13.2	0	6	0	0	0	0	10.5119	7.3632	0	0
50	0	0	0	0	0	0	0	0	94.7649	0	0	85.841	81.035	0.784	0	0	1	0	0	1	0	0	0	0	0	102	72	5.217	0.9153	1.80368	71.7	21.4908	2.683	2.103	3.83	14.1	0	5	0	0	0	0	9.47649	-2.23715	0	0
48	1	0	0	0	0	0	0	0	73.2868	0	0	97.181	109.69	0.931	0	0	0	0	0	0	0	0	0	0	0	102.667	74	5.217	0.5311	1.63108	73.4	21.7909	4.058	3.778	5.05	15.8	0	2	0	0	0	0	7.32868	-20.1652	0	0
57	1	0	0	0	0	0	0	0	86.2975	0	0	81.565	81.224	0.777	0	0	0	0	1	0	0	0	0	0	0	116	82.6667	4.551	0.8701	1.13794	80.2	22.1586	3.487	2.711	4.94	15.9	0	1	0	0	0	0	8.62975	-0.373557	0	0
57	0	0	0	0	0	0	0	0	84.6546	0	0	106.775	98.695	0.758	0	0	0	0	0	0	0	0	0	0	0	111.333	71.3333	4.551	0.9831	1.55711	67.5	18.9558	3.233	2.451	4.13	13.8	0	1	0	0	0	0	8.46547	-7.07334	0	0
54	0	0	0	0	0	0	0	0	105.433	0	0	107.703	95.575	0.726	0	0	0	1	1	0	0	0	0	0	0	106.667	72	4.662	1.2543	1.50779	76.4	21.6835	3.194	2.319	4.93	12.7	0	6	0	0	0	0	10.5433	11.4447	0	0
43	0	0	0	0	0	0	0	0	107.479	0	0	93.658	92.106	0.838	0	0	0	1	1	0	0	0	1	0	0	98.6667	59.3333	5.217	0.7119	2.09956	69.4	21.3053	2.788	2.335	5.11	13.2	0	6	0	0	0	0	10.7479	5.20259	0	0
55	0	0	0	0	0	0	0	0	94.5757	0	0	118.677	116.25	0.795	0	0	0	0	1	1	0	0	0	0	0	111.333	69.3333	5.1615	0.7458	1.87765	72.8	22.4419	3.659	2.908	3.97	12.9	0	5	0	0	0	0	9.45757	1.34088	0	0
52	0	0	0	0	0	0	0	0	87.6808	0	0	102.393	97.722	0.78	0	0	0	1	1	0	0	0	0	0	0	128	84.6667	5.217	0.6667	1.82833	75.8	23.2635	3.158	2.463	4.73	14	0	1	0	0	0	0	8.76808	-7.81433	0	0
61	0	0	0	0	0	0	0	0	95.6476	0	0	106.061	105.936	0.801	0	0	0	0	0	0	0	0	0	0	0	110.667	56	5.3835	0.6215	2.06288	75.2	20.1284	3.387	2.712	5.56	12.4	0	5	0	0	0	0	9.56476	6.9333	0	0
59	0	0	0	0	0	0	0	0	106.278	0	0	88.34	87.131	0.772	0	0	0	0	1	0	0	0	0	0	0	109.333	71.3333	3.9405	1.4577	1.82745	78.2	25.7413	2.431	1.877	5.81	12.4	0	6	0	0	0	0	10.6278	16.0571	1	0
57	1	0	0	0	0	0	0	0	95.3537	0	0	92.673	93.253	0.76	0	1	1	0	0	0	0	0	1	0	0	112	80	5.106	0.5989	1.17348	89.5	26.4321	4.545	3.454	5.8	15.1	0	5	0	0	0	0	9.53537	8.6826	0	0
50	1	0	0	0	0	0	0	0	84.3025	0	0	87.715	81.143	0.738	0	0	1	0	0	0	0	0	0	0	0	114	80.6667	5.3835	1.2995	1.40891	84.5	23.7316	4.194	3.097	5.75	13.5	0	1	0	0	0	0	8.43025	-7.6426	0	0
57	0	0	0	0	0	0	0	0	84.6546	0	0	99.681	96.665	0.786	0	0	0	1	1	0	0	0	0	0	0	117.333	68.6667	4.995	0.7232	2.14136	71	21.1104	3.168	2.49	5.26	13.5	0	1	0	0	0	0	8.46547	-7.07334	0	0
48	0	0	0	0	0	0	0	0	91.5973	0	0	110.875	99.382	0.744	0	0	1	0	1	0	0	0	0	0	0	98	62.6667	4.773	0.4181	1.90593	72	21.9899	3.974	2.956	3.87	12.6	0	5	0	0	0	0	9.15973	-6.91156	0	0
65	0	0	0	0	0	0	0	0	56.5189	0	0	93.521	95.311	0.795	0	0	0	0	0	0	0	0	0	0	1	114.667	72.6667	4.995	0.5537	2.29831	72.5	21.6315	2.943	2.341	4.53	11.8	0	4	0	0	0	1	5.65189	-29.1816	0	0
52	0	0	0	0	0	0	0	0	102.403	0	0	107.766	107.864	0.824	0	0	1	0	0	0	0	0	0	0	0	116	77.3333	5.2725	1.3786	1.48738	67.6	21.7011	3.344	2.757	3.08	13.8	0	6	0	0	0	0	10.2403	6.90774	0	0
43	0	0	0	0	0	0	0	0	110.795	.	0	111.603	108.722	0.821	0	0	0	1	0	0	0	0	0	0	0	98	67.3333	4.995	1.5707	1.72282	76.6	22.6642	3.617	2.969	4.93	13.1	0	7	0	0	0	0	11.0795	8.51909	0	0
52	0	0	0	0	0	0	0	0	110.91	0	0	85.264	78.469	0.771	0	0	0	1	1	0	0	0	0	0	0	95.3333	59.3333	4.44	0.5989	1.51354	63	18.5224	2.631	2.028	5.03	12.2	0	7	0	0	0	0	11.091	15.4147	1	0
64	1	0	0	0	0	0	0	0	100.322	0	0	116.332	128.262	0.832	0	1	1	0	0	0	0	0	0	0	0	117.333	72.6667	4.9395	1.0735	1.17042	84	20.2865	5.815	4.839	3.44	8.3	0	6	0	0	0	0	10.0322	18.9253	1	0
49	0	0	0	0	0	0	0	0	103.043	0	0	103.327	105.433	0.856	0	0	0	0	0	0	0	0	1	0	0	108	71.3333	5.3835	0.791	1.35094	74	19.8791	3.346	2.865	3.69	12.8	0	6	0	0	0	0	10.3043	5.28733	0	0
42	1	0	0	0	0	0	0	0	106.955	0	0	82.104	83.634	0.851	0	1	1	0	0	0	0	0	0	0	0	106	72	5.106	0.8136	1.1251	84	22.6757	3.771	3.211	4.3	13.7	0	6	0	0	0	0	10.6955	8.98276	0	0
56	1	0	0	0	0	0	0	0	101.99	0	0	85.707	87.574	0.791	0	1	0	0	0	0	0	0	0	0	0	96	61.3333	4.773	0.9379	1.28334	85	23.8754	3.989	3.156	5.41	15.4	0	6	0	0	0	0	10.199	14.5652	1	0
40	1	0	0	0	0	0	0	0	106.951	0	0	110.952	111.166	0.825	0	1	1	1	1	0	0	0	0	0	0	112.667	74	5.1615	1.0283	1.39627	85	24.2587	5.76	4.751	5.36	16.6	0	6	0	0	0	0	10.6951	7.47124	0	0
43	0	0	0	0	0	0	0	0	111.997	0	0	106.138	103.399	0.816	0	0	1	0	1	1	0	0	0	0	0	110.667	67.3333	5.328	0.4746	1.44134	79	23.7253	3.468	2.831	5.35	12.2	0	7	0	0	0	0	11.1997	9.7208	0	0
45	1	0	0	0	0	0	0	0	107.884	0	0	103.137	92.211	0.739	0	1	1	0	1	1	0	0	0	0	0	127.333	76	4.44	0.452	1.75757	82	23.3355	4.413	3.261	5.28	16.2	0	6	0	0	0	0	10.7884	12.1722	1	0
44	0	0	0	0	0	0	0	0	105.713	0	0	103.871	98.489	0.794	0	0	1	0	0	0	0	0	0	0	0	129.333	74	4.884	0.3277	1.59958	78	22.3082	3.787	3.006	3.59	12	0	6	0	0	0	0	10.5713	4.19067	0	0
47	0	0	0	0	0	0	0	0	103.509	0	0	98.221	94.478	0.797	0	0	0	1	1	0	0	0	0	0	0	98	72.6667	4.773	1.0396	1.55426	73	22.6757	3.742	2.982	4.02	13.3	0	6	0	0	0	0	10.3509	4.24648	0	0
67	0	0	0	0	0	0	0	0	94.621	0	0	82.302	87.616	0.815	0	0	0	0	0	0	0	0	0	0	0	114	76.6667	5.4945	1.0283	1.44134	77	23.3355	2.698	2.198	5.29	12.1	0	5	0	0	0	0	9.4621	10.4273	0	0
43	1	0	0	0	0	0	0	0	66.828	0	0	110.619	112.088	0.827	0	0	0	0	1	0	1	0	0	0	0	114	74	5.0505	0.6441	1.19295	81	22.9926	6.134	5.07	4.21	15.4	0	3	0	0	0	0	6.6828	-30.3911	0	0
48	0	0	0	0	0	0	0	0	75.8526	0	0	95.973	95.792	0.834	0	0	0	1	0	0	0	0	0	0	0	109.333	70	4.4955	0.565	1.78011	74	20.6852	3.515	2.931	4.47	13.7	0	2	0	0	0	0	7.58526	-22.6562	0	0
62	0	0	0	0	0	0	0	0	93.5991	0	0	92.577	90.949	0.792	0	0	1	0	0	1	0	0	0	0	0	118	79.3333	5.2725	1.0509	1.67055	69.8	18.2796	2.795	2.213	4.66	13.7	0	5	0	0	0	0	9.35991	5.63829	0	0
55	1	0	0	0	0	0	0	0	78.6162	0	0	106.845	107.016	0.766	0	0	0	1	1	0	0	0	0	0	0	116.667	84.6667	4.7175	0.5537	1.72287	86.8	26.7655	4.829	3.7	4	15.7	0	2	0	0	0	0	7.86162	-9.56174	0	0
48	1	0	0	0	0	0	0	0	91.9296	0	0	94.616	95.19	0.813	0	0	0	1	1	0	0	0	0	0	0	112.667	76	4.9395	0.9944	1.33048	83.4	21.3571	5.221	4.246	5.24	17.1	0	5	0	0	0	0	9.19296	-1.52241	0	0
55	0	0	0	0	0	0	0	0	102.943	0	0	98.885	90.956	0.76	0	0	0	0	0	0	0	0	0	0	0	119.333	80.6667	4.884	1.0622	1.46128	70.3	19.3934	2.612	1.984	5.75	13.1	0	6	0	0	0	0	10.2943	9.70811	0	0
47	1	0	0	0	0	0	0	0	92.5776	0	0	96.778	105.907	0.885	0	0	0	1	0	0	1	0	0	0	0	116.667	76	5.328	1.0848	1.33048	86.3	22.9899	4.933	4.366	4.45	15	0	5	0	0	0	0	9.25776	-1.62779	0	0
49	0	0	0	0	0	0	0	0	77.3962	0	0	99.623	97.058	0.805	0	0	0	0	0	0	0	1	0	0	0	101.333	64	4.44	0.4633	1.90598	78.3	22.3224	3.498	2.817	5.01	13.5	0	2	0	0	0	0	7.73962	-20.3592	0	0
56	0	0	0	0	0	0	0	0	93.9137	0	0	97.922	98.38	0.813	0	0	0	1	0	0	0	0	0	0	0	113.333	74.6667	4.6065	1.3108	1.5136	73.7	22.3183	2.908	2.363	3.79	13.2	0	5	0	0	0	0	9.39137	1.43228	0	0
41	0	0	0	0	0	0	0	0	87.8698	.	0	98.023	97.507	0.865	0	1	0	1	1	1	0	0	0	0	0	102.667	72.6667	4.7175	0.7684	1.61823	64.4	17.5008	3.14	2.715	5.79	12.7	0	1	0	0	0	0	8.78698	-15.913	0	0
78	1	0	0	0	0	0	0	0	51.7796	0	0	91.761	96.631	0.697	0	0	1	1	0	0	0	0	0	0	0	110.667	66.6667	5.328	1.0396	1.53975	85.3	22.4827	4.123	2.872	5.35	12.6	0	4	0	0	0	1	5.17796	-19.0695	0	0
67	1	0	0	0	0	0	0	0	67.6073	0	0	93.975	98.979	0.758	0	0	0	1	1	0	0	0	0	0	0	109.333	72.6667	4.995	1.469	1.30432	85	23.1728	3.635	2.754	5.06	13.2	0	3	0	0	0	0	6.76073	-11.5295	0	0
44	0	0	0	0	0	0	0	0	72.1584	0	0	91.624	85.05	0.778	0	0	0	0	1	0	0	0	0	0	0	116	80.6667	4.884	0.6893	1.67055	73	22.4314	3.212	2.499	3.95	13	0	2	0	0	0	0	7.21584	-29.3642	0	0
42	1	0	0	0	0	0	0	0	107.995	0	0	90.917	92.726	0.842	0	0	0	1	0	1	0	0	0	0	0	110	74	4.3845	1.6724	1.25201	89.3	23.1601	4.534	3.819	5.33	17	0	6	0	0	0	0	10.7995	10.0221	0	0
47	0	0	0	0	0	0	0	0	107.725	0	0	101.876	99.568	0.818	0	0	0	1	1	1	0	0	1	0	0	98.6667	64.6667	5.3835	1.3899	1.53975	76.1	21.3613	3.422	2.799	4.42	13	0	6	0	0	0	0	10.7725	8.46297	0	0
41	0	0	0	0	0	0	0	0	89.167	0	0	105.21	108.185	0.873	0	0	1	1	1	1	0	0	0	0	0	102	71.3333	4.995	0.9153	1.74903	72.9	21.4372	3.634	3.174	3.36	13.9	0	1	0	0	0	0	8.9167	-14.6159	0	0
63	1	0	0	0	0	0	0	0	82.7359	0	0	88.051	89.919	0.758	0	0	0	0	0	0	0	0	0	0	0	110.667	70	5.106	1.3334	1.14737	82.2	23.5912	3.823	2.898	3.61	13	0	1	0	0	0	0	8.27359	0.585366	0	0
49	0	0	0	0	0	0	0	0	105.665	.	0	88.147	86.3	0.811	0	0	0	0	1	0	0	0	0	0	0	104	62	5.106	0.9944	1.72287	75.6	22.3538	2.888	2.342	3.43	12.8	0	6	0	0	0	0	10.5665	7.90926	0	0
49	0	0	0	0	0	0	0	0	103.043	0	0	105.885	108.696	0.839	0	0	0	0	0	0	0	0	1	0	0	108	72.6667	4.551	0.8927	1.64439	75.9	24.0519	3.994	3.352	4.19	12.6	0	6	0	0	0	0	10.3043	5.28733	0	0
50	1	0	0	0	0	0	0	0	104.701	0	0	104.269	100.863	0.783	0	1	1	0	1	0	0	0	0	0	0	117.333	80	4.995	0.9831	1.82828	81.9	22.7266	4.479	3.508	5.02	15.3	0	6	0	0	0	0	10.4701	12.7558	1	0
45	0	0	0	0	0	0	0	0	108.114	0	0	82.405	83.003	0.836	0	0	0	1	1	0	0	0	0	0	0	109.333	68	4.7175	0.5424	1.5079	78.5	23.9544	2.876	2.404	5.81	8.8	0	6	0	0	0	0	10.8114	7.34504	0	0
66	0	0	0	0	0	0	0	0	80.7178	0	0	110.136	110.894	0.77	0	0	0	1	1	0	0	0	0	0	0	107.333	69.3333	4.551	0.7006	1.38461	75	23.8433	3.205	2.467	3.54	12.4	0	1	0	0	0	0	8.07178	-4.22935	0	0
57	0	0	0	0	0	0	0	0	91.714	0	0	105.068	97.19	0.754	0	0	0	1	1	1	0	0	0	0	0	96	73.3333	4.9395	0.4859	2.00103	69	19.9353	3.706	2.794	4.1	14.5	0	5	0	0	0	0	9.17141	-0.013946	0	0
45	0	0	0	0	0	0	0	0	109.835	0	0	92.71	94.155	0.857	0	0	0	1	1	0	0	0	1	0	0	118	78	4.4955	0.7571	1.75447	70.1	20.35	3.34	2.861	4.42	13.3	0	6	0	0	0	0	10.9835	9.06627	0	0
47	0	0	0	0	0	0	0	0	95.2251	0	0	115.104	109.311	0.792	0	0	0	1	1	0	0	0	0	0	0	115.333	77.3333	4.8285	0.791	1.63118	72.5	21.8551	3.917	3.104	5.74	10.6	0	5	0	0	0	0	9.52251	-4.03715	0	0
50	0	0	0	0	0	0	0	0	99.627	0	0	99.584	89.637	0.746	0	0	0	1	1	0	0	0	1	0	0	127.333	83.3333	5.1615	1.1752	1.35975	77.7	21.2239	3.451	2.575	3.26	15.4	0	5	0	0	0	0	9.9627	2.62501	0	0
50	1	0	0	0	0	0	0	0	89.53	0	0	93.853	90.575	0.763	0	0	0	1	0	0	0	0	0	0	0	119.333	72.6667	4.884	1.4916	1.7296	84	24.7466	4.717	3.598	4.16	14	0	1	0	0	0	0	8.953	-2.41515	0	0
49	0	0	0	0	0	0	0	0	105.119	0	0	88.837	74.801	0.698	0	0	0	1	0	1	0	0	1	0	0	106.667	80	4.773	1.469	1.80368	73.8	21.6349	3.12	2.179	3.9	14.2	0	6	0	0	0	0	10.5119	7.3632	0	0
44	0	0	0	0	0	0	0	0	113.106	0	0	90.546	79.951	0.74	0	0	0	0	0	0	0	0	0	0	0	85.3333	55.3333	4.7175	0.9718	1.31054	76.4	21.7545	3.453	2.554	5.07	12.1	0	7	0	0	0	0	11.3106	11.583	0	0
47	0	0	0	0	0	0	0	0	92.243	0	0	71.211	61.19	0.724	1	0	0	1	0	0	1	0	0	0	0	113.333	82	4.773	0.8475	1.33515	72.4	20.6344	2.239	1.62	3.24	12.2	0	5	0	0	0	0	9.2243	-7.01929	0	0
54	0	0	0	0	0	0	0	0	103.669	0	0	102.397	95.505	0.758	0	0	0	0	1	0	0	0	0	0	0	112.667	73.3333	5.439	0.9266	1.31054	75	22.644	3.311	2.511	4.03	13.7	0	6	0	0	0	0	10.3669	9.68036	0	0
46	1	0	0	0	0	0	0	0	78.3536	0	0	103.104	98.386	0.774	0	0	1	1	0	1	0	0	0	0	0	126.667	84.6667	5.0505	1.1639	1.23647	88.4	23.9259	4.996	3.867	5.79	15.7	0	2	0	0	0	0	7.83536	-16.6052	0	0
59	1	0	0	0	0	0	0	0	95.8384	0	0	93.297	100.391	0.823	0	0	0	0	0	0	0	0	0	0	1	108.667	75.3333	5.4945	0.9944	1.38461	85.7	23.2863	4.07	3.348	5.19	14.2	0	5	0	0	0	0	9.58384	10.6742	0	0
58	1	0	0	0	0	0	0	0	94.6862	0	0	85.298	82.708	0.74	0	0	1	0	0	0	0	0	0	0	0	102.667	66.6667	5.0505	0.7458	1.18726	84.8	24.1646	3.958	2.93	4.68	15.5	0	5	0	0	0	0	9.46862	8.76856	0	0
48	0	0	0	0	0	0	0	0	105.86	0	0	109.935	99.321	0.747	0	0	0	0	0	0	0	0	0	0	0	92.6667	60.6667	5.2725	0.4859	1.31054	77.2	23.3706	3.654	2.728	4.08	13.8	0	6	0	0	0	0	10.586	7.35079	0	0
41	1	0	0	0	0	0	0	0	115.869	0	0	110.93	109.793	0.838	0	1	1	0	0	0	0	0	0	0	0	125.333	70.6667	5.0505	0.8701	1.38461	76	20.474	5.293	4.434	2.51	7.4	0	7	0	0	0	0	11.5869	17.1433	1	0
66	1	0	0	0	0	0	0	0	79.0361	0	0	110.641	111.811	0.745	0	1	1	0	0	0	0	0	0	0	0	104.667	61.3333	4.9395	1.0735	1.5325	82.2	21.4051	4.633	3.45	5.45	15	0	2	0	0	0	0	7.90362	-0.854085	0	0
64	1	0	0	0	0	0	0	0	93.4517	0	0	107.236	94.595	0.641	0	0	1	0	0	0	0	0	0	0	0	124.667	82	5.217	1.1074	2.34602	86.2	25.7348	5.163	3.309	5.26	13.3	0	5	0	0	0	0	9.34517	12.0546	0	0
35	1	0	0	0	0	0	0	0	97.0783	0	0	106.461	98.9756	0.78856	0	0	0	1	1	1	0	0	0	0	0	96	63.3333	4.329	1.243	1.14789	82	22.46	5.349	4.218	5.27	15	0	5	0	0	0	0	9.70783	-6.1683	0	0
40	0	0	0	0	0	0	0	0	108.726	.	0	109.822	105.506	0.82121	0	0	0	1	0	1	0	0	0	0	0	100.667	70	4.995	0.6102	1.50919	70	21.6413	3.451	2.834	4.26	12.9	0	6	0	0	0	0	10.8726	4.18945	0	0
49	1	0	0	0	0	0	0	0	104.895	0	0	84.3894	84.4744	0.8108	0	0	0	1	1	0	0	0	0	0	0	101.333	70	4.884	0.3842	1.55426	80	22.2291	3.964	3.214	4.77	12.7	0	6	0	0	0	0	10.4895	12.1967	1	0
44	1	0	0	0	0	0	0	0	81.2122	0	0	95.5179	84.5259	0.73976	0	1	1	1	0	0	0	0	1	0	0	113.333	84	4.884	1.0735	1.68972	74	21.7738	4.223	3.124	3.59	16.7	0	1	0	0	0	0	8.12122	-15.2535	0	0
47	0	0	0	0	0	0	0	0	103.509	0	0	97.1558	91.875	0.79803	0	0	0	1	0	0	0	0	0	0	1	102.667	78.6667	4.9395	0.5763	1.82543	70	19.6752	3.347	2.671	3.27	12.1	0	6	0	0	0	0	10.3509	4.24648	0	0
38	0	0	0	0	0	0	0	0	110.264	0	0	114.324	121.376	0.90704	0	0	0	0	0	0	0	0	0	0	0	102	70.6667	5.106	1.1639	1.35094	70	21.0772	4.163	3.776	4.03	12.5	0	7	0	0	0	0	11.0264	4.22089	0	0
76	0	0	0	0	0	0	0	0	71.8444	0	0	109.245	102.569	0.68938	0	1	0	0	0	0	0	0	0	0	1	102.667	65.3333	4.9395	1.4125	1.46387	73	19.2234	2.862	1.973	5.24	12.1	0	2	0	0	0	0	7.18444	-5.56839	0	0
22	0	0	0	0	0	0	0	0	104.987	0	0	86.7841	84.6609	0.85161	0	0	0	0	0	1	0	0	0	0	0	98	61.3333	4.773	1.4577	1.55426	75	21.3039	3.329	2.835	5.04	12.3	0	6	0	0	0	0	10.4987	-13.1115	0	0
23	1	0	0	0	0	0	0	0	125.914	0	1	101.695	100.251	0.85264	0	1	0	0	0	0	0	0	0	0	0	101.333	62.6667	4.4955	0.7571	1.26081	87	23.7812	5.171	4.409	4.88	14.4	0	8	0	0	0	0	12.5914	13.6267	1	0
45	0	0	0	0	0	0	0	0	117.261	0	0	88.6653	94.2793	0.90241	0	0	0	0	0	1	0	0	0	0	0	107.333	70	4.329	0.6102	1.59958	67	18.9619	3.156	2.848	5.58	9.6	0	7	0	0	0	0	11.7261	16.4922	1	0
45	0	0	0	0	0	0	0	0	104.973	0	0	99.0599	89.4122	0.75719	0	0	1	0	0	0	0	0	0	0	1	118	78.6667	4.7175	0.8475	1.64465	78	22.0317	3.336	2.526	5.25	12.8	0	6	0	0	0	0	10.4973	4.20411	0	0
24	0	0	0	0	0	0	0	0	103.522	0	0	87.6105	99.4788	0.99117	0	0	0	0	0	1	0	0	0	0	0	123.333	71.3333	4.2735	0.8588	1.35094	69	21.0772	3.286	3.257	4.82	12	0	6	0	0	0	0	10.3522	-13.0693	0	0
53	1	0	0	0	0	0	0	0	97.1693	0	0	101.248	99.3996	0.77696	0	0	1	0	0	0	0	0	1	0	0	107.333	78	4.6065	1.2769	1.21549	89	23.1084	4.609	3.581	5.27	15	0	5	0	0	0	0	9.71693	7.48452	0	0
48	0	0	0	0	0	0	0	0	108.131	0	0	87.797	84.6587	0.8086	0	0	0	0	0	0	0	0	0	0	0	109.333	70	4.7175	1.2317	1.30588	70	20.8117	2.79	2.256	5.06	13.1	0	6	0	0	0	0	10.8131	9.62256	0	0
25	0	0	0	0	0	0	0	0	127.092	0	1	94.7737	101.408	0.94715	0	0	0	1	0	1	0	1	1	0	0	110	68.6667	4.6065	0.6667	1.50919	72	20.0777	3.103	2.939	5.72	12.3	0	8	0	0	0	0	12.7092	11.2545	0	0
43	1	0	0	0	0	0	0	0	104.241	0	0	85.3455	87.8996	0.845	0	0	1	0	0	0	0	0	0	0	0	127.333	80	4.9395	1.243	1.68972	81	24.281	4.129	3.489	5.74	15	0	6	0	0	0	0	10.4241	7.02145	0	0
24	1	0	0	0	0	0	0	0	119.124	0	0	93.404	95.4788	0.88702	0	1	0	0	1	0	0	0	0	0	0	108.667	66.6667	4.884	0.9153	1.10256	79	22.8571	4.815	4.271	5.76	16.4	0	7	0	0	0	0	11.9124	7.5902	0	0
40	0	0	0	0	0	0	0	0	114.382	0	0	72.6731	79.0001	0.94877	1	0	0	1	0	0	0	0	0	0	0	96	65.3333	4.1625	0.5763	1.62212	63	17.2879	2.284	2.167	5.48	12.1	0	7	0	0	0	0	11.4382	9.84576	0	0
43	0	0	0	0	0	0	0	0	111.997	0	0	102.105	98.7981	0.81118	0	0	0	0	0	0	0	0	1	0	0	109.333	71.3333	5.4945	1.4125	2.50298	73	22.7615	3.612	2.93	4.35	9.6	0	7	0	0	0	0	11.1997	9.7208	0	0
33	0	0	0	0	0	0	0	0	114.206	0	0	94.5077	89.532	0.83195	0	0	0	1	0	0	0	0	0	1	0	100	70.6667	4.551	1.1526	1.46387	63	18.1955	3.249	2.703	5.66	13.1	0	7	0	0	0	0	11.4206	4.39536	0	0
40	0	0	0	0	0	0	0	0	108.726	.	0	94.2891	95.5848	0.86311	0	0	1	1	0	0	0	0	0	0	0	108	68	4.773	0.5311	1.53173	68	20.9572	3.353	2.894	3.75	11.4	0	6	0	0	0	0	10.8726	4.18945	0	0
44	1	0	0	0	0	0	0	0	103.511	0	0	93.6906	101.154	0.88291	0	0	1	1	0	0	0	0	0	0	0	111.333	80	5.4945	0.5424	1.39627	81	24.7409	4.313	3.808	5.22	14.6	0	6	0	0	0	0	10.3511	7.0452	0	0
63	1	0	0	0	0	0	0	0	100.434	0	0	73.9439	77.1564	0.76157	1	0	0	0	0	0	0	0	0	0	0	112	80	5.0505	1.1639	1.14789	87	26.2336	3.024	2.303	5.02	14.3	0	6	0	0	0	0	10.0434	18.2833	1	0
63	0	0	0	0	0	0	0	0	92.505	0	0	109.665	101.763	0.73681	0	1	0	0	0	0	0	0	0	0	0	109.333	79.3333	4.4955	0.5763	1.39627	74	20.5761	3.583	2.64	4.75	12.7	0	5	0	0	0	0	9.2505	5.29758	0	0
52	1	0	0	0	0	0	0	0	102.708	0	0	97.91	101.435	0.83291	0	0	0	1	1	1	0	0	0	0	0	102	70	5.106	0.5311	1.08003	80	22.1367	4.291	3.574	3.76	13.9	0	6	0	0	0	0	10.2708	12.2696	1	0
53	0	0	0	0	0	0	0	0	99.2368	0	0	77.2752	83.234	0.86008	1	0	0	0	1	0	0	0	0	0	0	119.333	72	5.106	1.2204	1.35094	79	27.1918	2.337	2.01	4.38	13.8	0	5	0	0	0	0	9.92368	4.49507	0	0
54	0	0	0	0	0	0	0	0	81.385	0	0	90.684	92.423	0.828	0	0	0	0	1	0	0	0	0	0	0	101.333	65.3333	5.4945	0.4181	1.55711	72.6	22.8882	2.783	2.305	2.94	13.3	0	1	0	0	0	0	8.1385	-12.6033	0	0
65	0	0	0	0	0	0	0	0	91.2144	0	0	86.564	84.274	0.745	0	0	0	0	1	0	0	0	0	0	0	109.333	69.3333	4.4955	1.3221	1.58177	79.1	24.4665	2.492	1.857	5.44	11.7	0	5	0	0	0	0	9.12144	5.5139	0	0
40	0	0	0	0	0	0	0	0	119.896	0	0	97.596	105.141	0.906	0	0	0	1	1	0	0	0	0	0	0	100.667	69.3333	4.7175	0.5424	1.31054	75.8	24.0983	3.326	3.015	4.76	13.2	0	7	0	0	0	0	11.9896	15.3597	1	0
52	1	0	0	0	0	0	0	0	69.1081	0	0	109.119	107.658	0.771	0	0	0	1	1	0	0	0	0	0	0	96	69.3333	5.328	0.7684	1.1626	82.2	24.6284	5.747	4.429	5.61	14.1	0	3	0	0	0	0	6.91081	-21.3301	0	0
74	1	0	0	0	0	0	0	0	47.103	0	0	93.69	84.362	0.632	0	1	0	0	0	0	0	0	0	0	0	112.667	66	5.4945	1.017	1.21191	85.3	20.0494	4.423	2.797	5.3	13.9	0	4	0	0	0	1	4.7103	-26.7598	0	0
62	0	0	0	0	0	0	0	0	96.9519	0	0	75.09	78.134	0.83	1	0	0	0	0	1	0	0	0	0	0	114.667	68	4.1625	0.7458	1.43382	71.6	19.6464	2.019	1.676	5.45	15	0	5	0	0	0	0	9.69519	8.99105	0	0
49	1	0	0	0	0	0	0	0	80.1682	0	0	104.151	95.261	0.745	0	1	0	0	1	0	0	0	0	0	0	124.667	83.3333	5.106	1.2204	1.63108	72.2	20.794	5.131	3.825	4.42	16.7	0	1	0	0	0	0	8.01682	-12.5303	0	0
41	0	0	0	0	0	0	0	0	108.999	0	0	92.298	91.087	0.835	0	0	0	1	0	0	0	0	0	0	0	104	69.3333	5.106	0.7797	1.3352	78.5	22.1158	3.244	2.708	5.55	12.8	0	6	0	0	0	0	10.8999	5.21638	0	0
41	0	0	0	0	0	0	0	0	110.629	0	0	95.103	91.959	0.834	0	0	0	1	0	0	0	0	0	1	0	116	72	4.884	0.8023	1.58177	63.7	19.4495	2.932	2.446	5.42	12.2	0	7	0	0	0	0	11.0629	6.8465	0	0
62	1	0	0	0	0	0	0	0	75.7066	0	0	92.976	84.981	0.71	0	1	1	1	0	0	1	0	0	0	0	94.6667	68	4.7175	0.8588	1.58177	75	18.0671	4.307	3.057	5.72	13.8	0	2	0	0	0	0	7.57066	-7.19733	0	0
42	1	0	0	0	0	0	0	0	109.621	0	0	90.343	84.533	0.806	0	1	0	0	0	0	0	0	0	0	0	103.333	70.6667	4.551	0.7571	1.06397	69.6	19.0083	3.823	3.083	4.9	16.9	0	6	0	0	0	0	10.9621	11.6485	0	0
65	0	0	0	0	0	0	0	0	92.5385	0	0	92.218	101.275	0.846	0	0	0	0	0	0	0	0	0	0	0	102.667	67.3333	5.1615	1.5707	1.43382	75.2	22.3592	2.343	1.983	5.63	12.9	0	5	0	0	0	0	9.25385	6.83791	0	0
50	0	0	0	0	0	0	0	0	77.9237	0	0	98.344	101.737	0.858	0	0	0	0	0	0	0	0	0	1	0	111.333	76	4.995	1.017	1.43382	74.6	21.7998	2.979	2.557	5.46	14.5	0	2	0	0	0	0	7.79237	-19.0783	0	0
50	1	0	0	0	0	0	0	0	101.598	0	0	86.258	84.285	0.772	0	0	0	1	0	1	0	0	0	0	0	116.667	72.6667	5.2725	0.7345	1.08863	88.8	25.8998	3.915	3.024	5.38	14.3	0	6	0	0	0	0	10.1598	9.65262	0	0
50	0	0	0	0	0	0	0	0	88.9214	0	0	111.101	111.299	0.835	0	0	0	0	0	0	0	0	0	0	0	101.333	64.6667	4.7175	0.2712	1.72971	67.7	20.2228	3.742	3.126	4.53	13.9	0	1	0	0	0	0	8.89214	-8.08065	0	0
40	0	0	0	0	0	0	0	0	115.016	0	0	86.288	84.891	0.82	0	0	0	1	0	0	0	0	0	0	0	111.333	74	4.9395	1.4577	1.38451	78.5	25.5362	3.094	2.537	5.47	13.5	0	7	0	0	0	0	11.5016	10.48	0	0
50	0	0	0	0	0	0	0	0	113.214	0	0	85.166	90.625	0.873	0	0	0	1	1	0	0	0	1	0	0	103.333	64	5.328	0.6102	1.58177	75.3	23.6503	2.711	2.368	3.09	8.7	0	7	0	0	0	0	11.3214	16.2122	1	0
42	0	0	0	0	0	0	0	0	98.6292	0	0	113.354	111.694	0.841	0	0	0	1	0	0	0	0	1	0	0	115.333	72.6667	5.217	0.7684	2.37078	65.5	20.9212	3.534	2.973	5.76	14	0	5	0	0	0	0	9.86292	-4.40027	0	0
45	0	0	0	0	0	0	0	0	105.979	0	0	96.468	97.575	0.86	0	0	0	0	1	0	0	0	0	0	0	105.333	74.6667	4.6065	0.565	1.40917	70.5	19.3025	3.296	2.833	5.75	13.6	0	6	0	0	0	0	10.5979	5.21001	0	0
67	1	0	0	0	0	0	0	0	72.2609	0	0	79.967	90.898	0.816	1	0	0	1	1	0	0	0	0	0	0	102.667	65.3333	5.0505	1.1413	1.11329	88.3	23.9363	3.41	2.783	5.56	15.8	0	2	0	0	0	0	7.22609	-6.87594	0	0
54	0	0	0	0	0	0	0	0	87.8169	0	0	84.65	73.614	0.713	0	0	0	0	1	0	0	0	0	0	0	94.6667	65.3333	5.439	1.1639	1.43382	73.1	21.0704	2.748	1.959	4.81	14.2	0	1	0	0	0	0	8.78169	-6.17137	0	0
54	0	0	0	0	0	0	0	0	101.491	0	0	88.459	88.063	0.819	0	0	1	0	0	0	0	0	0	0	0	118.667	81.3333	4.44	1.1074	1.45848	73.1	20.5634	2.79	2.284	5.14	13.3	0	6	0	0	0	0	10.1491	7.50235	0	0
54	0	0	0	0	0	0	0	0	102.556	0	0	81.708	78.096	0.802	0	0	0	0	0	0	0	0	1	0	0	128	76.6667	5.439	0.791	2.09956	64.6	16.4422	2.767	2.22	4.29	14	0	6	0	0	0	0	10.2556	8.56801	0	0
57	0	0	0	0	0	0	0	0	96.945	0	0	107.535	95.795	0.723	0	0	0	0	1	1	0	0	1	0	0	99.3333	74	5.106	1.0735	1.50779	71.1	20.8594	3.522	2.546	3.57	12.3	0	5	0	0	0	0	9.6945	5.21704	0	0
55	0	0	0	0	0	0	0	0	104.695	0	0	106.743	86.014	0.67	0	0	0	0	0	1	0	0	0	0	0	114	80.6667	5.217	1.2882	1.82833	64.2	17.6913	3.541	2.372	3.46	11.7	0	6	0	0	0	0	10.4695	11.4601	0	0
55	0	0	0	0	0	0	0	0	102.385	0	0	92.519	89.946	0.787	0	0	0	0	0	1	0	0	0	0	0	129.333	80	4.773	0.3842	2.14887	75.5	22.9641	2.881	2.266	4.51	13.6	0	6	0	0	0	0	10.2385	9.14981	0	0
56	1	0	0	0	0	0	0	0	82.7621	0	0	111.484	108.339	0.775	0	0	0	1	1	1	0	0	0	0	0	116	74.6667	4.7175	0.9605	1.63108	74.3	19.2123	5.248	4.068	5.63	16.1	0	1	0	0	0	0	8.27621	-4.6624	0	0
71	1	0	0	0	0	0	0	0	71.8955	0	0	87.581	76.949	0.616	0	0	1	0	0	1	0	0	0	0	0	111.333	69.3333	5.106	1.0848	1.48314	87.6	22.7445	3.801	2.342	5.68	13.9	0	2	0	0	0	0	7.18955	-4.22759	0	0
43	0	0	0	0	0	0	0	0	90.5874	0	0	85.154	92.999	0.939	0	0	1	1	0	0	0	0	0	0	0	98	66	3.885	0.3503	1.53245	79.5	19.0098	2.653	2.49	4.27	13.1	0	5	0	0	0	0	9.05874	-11.6886	0	0
45	0	0	0	0	0	0	0	0	78.5217	0	0	95.441	97.601	0.86	0	0	0	0	0	0	0	0	0	0	0	100.667	65.3333	5.439	0.4859	1.68039	69.8	22.3847	2.886	2.483	5.44	14.3	0	2	0	0	0	0	7.85217	-22.2475	0	0
42	0	0	0	0	0	0	0	0	88.5429	.	0	89.663	95.547	0.9	0	0	0	0	0	0	0	0	0	0	0	102.667	72.6667	4.995	1.0961	1.75436	71.6	22.2687	3.021	2.72	4.98	13.2	0	1	0	0	0	0	8.85429	-14.4866	0	0
52	1	0	0	0	0	0	0	0	86.1508	0	0	85.712	81.153	0.758	0	1	0	0	1	0	0	0	1	0	0	98.6667	74	5.0505	1.0509	1.26123	79.8	21.3468	4.279	3.242	5.24	16	0	1	0	0	0	0	8.61508	-4.28747	0	0
47	0	0	0	0	0	0	0	0	112.735	0	0	98.025	101.199	0.884	0	0	0	0	1	0	0	0	0	0	0	99.3333	69.3333	4.7175	1.1752	1.48314	68	17.816	2.88	2.546	4.5	13.8	0	7	0	0	0	0	11.2735	13.4722	1	0
63	0	0	0	0	0	0	0	0	79.9204	0	0	94.606	95.612	0.807	0	0	0	1	1	0	0	0	1	0	0	107.333	65.3333	5.4945	0.791	1.45848	70.4	19.3618	3.049	2.46	3.4	12.8	0	2	0	0	0	0	7.99204	-7.28703	0	0
49	0	0	0	0	0	0	0	0	104.06	0	0	103.93	102.154	0.814	0	0	1	1	1	0	0	0	0	0	0	105.333	60	5.2725	0.8588	2.02559	75.9	22.1331	3.581	2.914	5.6	13.1	0	6	0	0	0	0	10.406	6.30436	0	0
40	0	0	0	0	0	0	0	0	108.726	0	0	98.539	88.146	0.764	0	0	0	1	1	1	0	0	1	0	0	101.333	64	5.0505	0.7797	1.87765	76.3	20.437	3.531	2.697	5.64	14.1	0	6	0	0	0	0	10.8726	4.18945	0	0
65	0	0	0	0	0	0	0	0	74.2372	0	0	91.05	98.318	0.84	0	0	0	0	1	0	0	0	0	0	0	126	80.6667	4.6065	0.5424	2.00093	77.8	21.3769	2.532	2.128	3.82	13.7	0	2	0	0	0	0	7.42372	-11.4633	0	0
66	0	0	0	0	0	0	0	0	87.543	0	0	98.791	97.602	0.761	0	0	0	0	1	0	0	0	0	0	0	90	60.6667	5.2725	1.2769	1.43382	77.4	22.8468	2.986	2.272	5.11	13.9	0	1	0	0	0	0	8.7543	2.59588	0	0
50	1	0	0	0	0	0	0	0	84.3025	0	0	99.599	86.98	0.723	0	1	1	0	0	0	1	0	0	0	0	107.333	77.3333	5.0505	0.6667	1.58177	73.2	18.5975	4.532	3.276	4.26	14.1	0	1	0	0	0	0	8.43025	-7.6426	0	0
50	0	0	0	0	0	0	0	0	106.045	0	0	98.782	101.927	0.858	0	0	0	1	0	0	0	0	0	0	0	107.333	62	4.551	1.1074	2.09956	72.9	21.4051	2.96	2.54	4.49	12.7	0	6	0	0	0	0	10.6045	9.04262	0	0
59	0	0	0	0	0	0	0	0	97.0008	0	0	102.466	103.471	0.813	0	0	0	0	0	1	0	0	0	0	1	116	78.6667	4.6065	1.2769	1.3352	69	20.6815	2.841	2.31	5.32	12.6	0	5	0	0	0	0	9.70008	6.7797	0	0
79	1	0	0	0	0	0	0	0	51.8957	0	0	103.913	96.017	0.595	0	0	0	0	0	0	1	0	0	0	1	128	78.6667	4.7175	1.13	1.26123	86.4	22.9438	4.262	2.535	5.35	13.6	0	4	0	0	0	1	5.18957	-18.1999	0	0
42	0	0	0	0	0	0	0	0	110.417	0	0	88.807	82.769	0.793	0	0	0	0	0	0	0	0	0	0	0	117.333	78	5.3835	0.3729	1.93209	69.6	21.1892	2.921	2.315	5.36	13.2	0	7	0	0	0	0	11.0417	7.38731	0	0
63	0	0	0	0	0	0	0	0	86.4943	0	0	94.543	86.204	0.716	0	0	0	1	0	1	0	0	0	0	0	122	72.6667	5.1615	1.2769	1.5397	71.9	22.1633	2.91	2.083	4.08	12.5	0	1	0	0	0	0	8.64943	-0.713102	0	0
57	1	0	0	0	0	0	0	0	93.2233	0	0	84.788	79.246	0.733	0	0	0	1	1	0	0	0	0	0	0	118	74	4.8285	1.0283	2.16752	75.3	21.1613	3.862	2.83	3.86	13.1	0	5	0	0	0	0	9.32233	6.55219	0	0
47	0	0	0	0	0	0	0	0	84.2433	0	0	92.871	100.376	0.903	0	0	0	1	1	0	0	0	0	0	0	101.333	70.6667	5.0505	1.3447	1.72282	77.7	22.2057	2.948	2.661	5.22	12.1	0	1	0	0	0	0	8.42433	-15.019	0	0
49	0	0	0	0	0	0	0	0	107.375	0	0	110.501	105.214	0.785	0	0	0	1	1	0	0	0	0	0	0	110.667	70.6667	4.7175	0.9379	1.6705	74	22.8407	3.846	3.02	3.97	13.2	0	6	0	0	0	0	10.7375	9.61907	0	0
42	0	0	0	0	0	0	0	0	95.5404	0	0	90.941	87.485	0.817	0	0	0	1	1	0	0	0	0	0	0	106.667	66	5.0505	1.2995	1.56586	73.4	20.6398	3.199	2.615	4.72	14.2	0	5	0	0	0	0	9.55404	-7.48902	0	0
67	1	0	0	0	0	0	0	0	78.4829	0	0	82.699	74.851	0.651	0	0	1	0	1	0	0	0	0	0	0	93.3333	60	5.217	0.6328	1.80129	82.8	24.1798	3.86	2.511	4.01	15.4	0	2	0	0	0	0	7.84829	-0.653908	0	0
56	0	0	0	0	0	0	0	0	80.2496	0	0	97.649	84.416	0.7	0	0	0	1	0	1	0	0	0	0	0	118	78.6667	5.4945	1.469	1.56586	77	21.8676	3.39	2.373	4.2	14	0	1	0	0	0	0	8.02496	-12.2318	0	0
56	1	0	0	0	0	0	0	0	105.496	0	0	94.198	100.315	0.825	0	0	0	0	1	0	0	0	0	0	0	112.667	70	5.2725	1.0622	1.04268	89.5	23.9449	4.191	3.459	4.29	13.9	0	6	0	0	0	0	10.5496	18.0713	1	0
52	0	0	0	0	0	0	0	0	98.2371	0	0	106.788	101.616	0.788	0	0	0	0	1	0	0	0	1	0	0	102.667	68	4.884	1.3221	1.35659	68.5	21.0068	3.025	2.384	4.89	12.9	0	5	0	0	0	0	9.82371	2.74197	0	0
62	0	0	0	0	0	0	0	0	79.269	0	0	103.949	109.584	0.851	0	1	0	0	1	0	0	0	0	0	0	79.3333	57.3333	4.551	1.0057	1.85361	63.2	18.0572	3.288	2.799	5.13	13	0	2	0	0	0	0	7.9269	-8.69179	0	0
43	0	0	0	0	0	0	0	0	93.4031	0	0	113.699	111.369	0.83	0	0	0	0	1	0	0	0	0	0	0	102.667	68	4.8285	0.678	1.46123	69.5	20.7813	3.955	3.283	5.47	13.3	0	5	0	0	0	0	9.34031	-8.8729	0	0
62	0	0	0	0	0	0	0	0	83.018	0	0	90.315	87.934	0.775	0	0	0	0	0	0	0	0	0	0	0	125.333	77.3333	4.995	1.243	1.35659	73.8	20.4407	2.74	2.124	4.94	12.8	0	1	0	0	0	0	8.3018	-4.94286	0	0
43	0	0	0	0	0	0	0	0	106.458	0	0	100.617	100.673	0.842	0	0	0	0	0	0	1	0	0	0	0	98.6667	62.6667	5.4945	0.6215	1.56586	75.2	22.8699	3.309	2.785	5.42	12	0	6	0	0	0	0	10.6458	4.18245	0	0
56	0	0	0	0	0	0	0	0	99.5656	0	0	96.392	95.177	0.803	0	0	0	0	1	0	0	0	1	0	0	118	76	4.773	0.678	1.72282	73	20.9278	3.368	2.706	3.84	14	0	5	0	0	0	0	9.95656	7.08415	0	0
62	1	0	0	0	0	0	0	0	97.2565	0	0	87.025	76.689	0.654	0	0	0	0	0	0	0	0	0	0	0	117.333	64	4.8285	0.5989	1.17348	81.5	24.5549	3.609	2.362	5.15	15	0	5	0	0	0	0	9.72565	14.3525	1	0
53	0	0	0	0	0	0	0	0	92.7887	0	0	99.132	91.015	0.754	0	0	0	1	0	0	0	0	0	0	0	107.333	76.6667	4.7175	0.565	2.08904	69.2	21.5696	2.969	2.24	4.4	11.3	0	5	0	0	0	0	9.27887	-1.95302	0	0
62	0	0	0	0	0	0	0	0	88.5487	0	0	96	91.362	0.743	0	0	0	0	0	0	0	0	0	0	0	122.667	72	5.217	0.9718	1.30588	77	23.6832	2.729	2.028	4.87	12.8	0	1	0	0	0	0	8.85487	0.58784	0	0
49	0	0	0	0	0	0	0	0	85.5541	0	0	99.368	104.761	0.868	0	0	0	0	0	0	0	0	0	0	0	116	72	4.7175	1.0961	1.44134	74	23.9224	3.087	2.679	5.4	12.2	0	1	0	0	0	0	8.55541	-12.2013	0	0
60	1	0	0	0	0	0	0	0	99.1638	0	0	92.53	88.19	0.734	0	0	0	0	0	0	0	0	0	0	0	119.333	77.3333	4.551	0.6441	1.19295	79	21.1927	3.818	2.802	3.63	15.2	0	5	0	0	0	0	9.91638	14.753	1	0
71	0	0	0	0	0	0	0	0	89.6082	0	0	75.735	93.666	0.901	1	0	0	0	0	1	0	0	0	0	0	120	61.3333	4.9395	0.4407	2.11888	78	22.0542	1.591	1.434	1.9	12.8	0	1	0	0	0	0	8.96082	8.42826	0	0
61	1	0	0	0	0	0	0	0	104.348	0	0	94.336	94.021	0.766	0	1	1	0	0	0	1	0	0	0	0	110	70	4.9395	1.4125	1.32841	77	20.4491	3.862	2.959	5.81	14.9	0	6	0	0	0	0	10.4348	20.6907	1	0
40	0	0	0	0	0	0	0	0	108.726	0	0	78.225	74.175	0.829	1	0	0	1	0	0	0	0	1	0	0	110	61.3333	5.106	0.8362	1.30588	68	17.0874	2.45	2.032	4.59	11.5	0	6	0	0	0	0	10.8726	4.18945	0	0
40	0	0	0	0	0	0	0	0	114.382	0	0	105.516	107.456	0.867	0	0	0	0	0	0	0	0	1	0	0	104.667	65.3333	4.4955	0.6893	1.59958	73	21.2183	3.714	3.219	3.89	9.2	0	7	0	0	0	0	11.4382	9.84576	0	0
43	0	0	0	0	0	0	0	0	90.5874	0	0	114.585	116.306	0.872	0	0	1	0	0	0	0	0	0	0	0	112	60	4.551	0.3955	1.50919	67	18.2563	3.74	3.263	4.13	12.1	0	5	0	0	0	0	9.05874	-11.6886	0	0
40	1	0	0	0	0	0	0	0	106.461	0	0	108.187	98.019	0.759	0	0	1	1	0	0	0	0	0	0	0	124.667	75.3333	4.884	0.6554	1.32841	76	20.5289	5.807	4.409	4.14	14.1	0	6	0	0	0	0	10.6461	6.98122	0	0
53	0	0	0	0	0	0	0	0	99.2368	0	0	102.676	89.865	0.721	0	0	0	0	1	1	0	0	0	0	0	126.667	70.6667	4.8285	0.9718	1.4188	72	20.9566	3.254	2.346	3.65	12.9	0	5	0	0	0	0	9.92368	4.49507	0	0
43	1	0	0	0	0	0	0	0	81.7847	0	0	102.536	102.242	0.833	0	0	0	1	0	1	0	0	0	0	0	101.333	62.6667	4.8285	0.9266	1.26081	74	19.9744	5.299	4.414	3.72	15.3	0	1	0	0	0	0	8.17847	-15.4344	0	0
41	1	0	0	0	0	0	0	0	105.715	0	0	114.021	107.334	0.792	0	1	1	0	0	1	0	0	0	0	0	113.333	78	5.217	1.0396	1.64465	76	22.5896	5.165	4.089	4.71	16.3	0	6	0	0	0	0	10.5715	6.98943	0	0
48	0	0	0	0	0	0	0	0	87.4609	0	0	100.732	98.556	0.815	0	0	0	0	0	0	0	0	0	0	0	122.667	74	4.773	0.9718	1.35094	77	21.6311	3.329	2.714	5.06	11.6	0	1	0	0	0	0	8.74609	-11.0479	0	0
44	0	0	0	0	0	0	0	0	111.213	0	0	97.729	93.463	0.808	0	0	0	1	1	1	0	0	0	0	0	102.667	62.6667	4.2735	0.4068	1.30588	70	20.9644	3.321	2.683	4.35	12.7	0	7	0	0	0	0	11.1213	9.69026	0	0
51	0	0	0	0	0	0	0	0	102.102	0	0	102.768	92.648	0.749	0	0	1	1	0	1	0	0	0	0	0	112.667	81.3333	5.217	0.5311	2.06293	75.7	20.4417	3.434	2.571	4.89	14	0	6	0	0	0	0	10.2102	5.85309	0	0
47	0	0	0	0	0	0	0	0	106.063	0	0	89.718	89.089	0.82	0	0	0	1	0	0	0	0	0	0	0	116	84	5.217	1.3786	1.53975	79.8	24.1718	2.953	2.422	5.14	14.1	0	6	0	0	0	0	10.6063	6.8012	0	0
48	0	0	0	0	0	0	0	0	108.731	0	0	90.479	82.25	0.767	0	0	0	0	0	0	0	0	0	0	0	98.6667	66.6667	4.2735	0.6328	1.40896	67.8	19.2247	3.058	2.344	4.81	12	0	6	0	0	0	0	10.8731	10.2221	0	0
62	0	0	0	0	0	0	0	0	79.269	0	0	109.716	102.195	0.727	0	0	0	0	0	0	0	0	0	0	0	108	66	4.884	1.2091	1.3828	79.1	23.9319	3.305	2.403	4.93	13.2	0	2	0	0	0	0	7.9269	-8.69179	0	0
42	1	0	0	0	0	0	0	0	91.315	0	0	109.461	104.022	0.775	0	1	0	0	0	0	0	0	0	0	0	120	77.3333	5.3835	1.5594	1.04273	89.6	25.4234	5.404	4.189	5.58	15	0	5	0	0	0	0	9.1315	-6.65754	0	0
43	0	0	0	0	0	0	0	0	87.9231	0	0	86.047	88.646	0.875	0	0	0	1	1	0	0	0	1	0	0	98	66	4.218	0.8249	1.80134	75.2	20.8972	2.794	2.446	5.49	14.8	0	1	0	0	0	0	8.79231	-14.353	0	0
52	0	0	0	0	0	0	0	0	98.2371	0	0	80.239	80.042	0.819	0	0	0	0	0	1	0	0	0	0	0	101.333	71.3333	5.4945	1.2882	1.43512	75.8	21.8785	2.723	2.231	4.62	14	0	5	0	0	0	0	9.82371	2.74197	0	0
40	1	0	0	0	0	0	0	0	85.4002	0	0	118.726	112.136	0.778	0	0	1	1	1	0	0	0	0	0	0	120	84	4.662	1.469	1.19969	89.5	25.1701	5.787	4.505	4.75	16.7	0	1	0	0	0	0	8.54002	-14.0792	0	0
75	1	0	0	0	0	0	0	0	68.312	0	0	77.4	74.01	0.653	0	0	1	1	0	0	0	0	1	0	0	110.667	75.3333	5.0505	0.9718	1.48744	81	21.1624	3.268	2.135	5.08	16.5	0	3	0	0	0	0	6.8312	-4.79734	0	0
54	1	0	0	0	0	0	0	0	100.759	0	0	107.422	115.141	0.848	0	0	0	0	1	0	0	0	0	0	0	117.333	82	4.6065	1.1187	1.19969	88.9	22.2208	5.006	4.244	4.68	16	0	6	0	0	0	0	10.0759	11.8278	0	0
47	0	0	0	0	0	0	0	0	104.501	0	0	93.969	92.047	0.825	0	0	0	1	1	0	0	0	0	0	0	108.667	76	4.884	0.6328	1.69671	72	19.9616	3.245	2.676	5.37	13	0	6	0	0	0	0	10.4501	5.23836	0	0
48	0	0	0	0	0	0	0	0	102.784	.	0	104.999	97.299	0.779	0	0	0	0	0	0	0	0	0	0	0	114.667	78.6667	5.0505	1.1865	1.43512	78	19.9077	3.543	2.759	5.03	15.3	0	6	0	0	0	0	10.2784	4.27535	0	0
66	1	0	0	0	0	0	0	0	77.1479	0	0	94.706	100.609	0.771	0	0	1	1	0	0	1	0	0	0	0	125.333	84	5.4945	0.9266	1.23647	87.3	23.8062	4.291	3.307	5.08	14.7	0	2	0	0	0	0	7.71479	-2.74232	0	0
64	0	0	0	0	0	0	0	0	58.9676	0	0	76.217	74.272	0.772	1	0	0	0	1	0	0	0	0	0	0	102.667	66	5.2725	1.4012	1.35975	76.5	19.7517	2.289	1.766	3.67	13.7	0	4	0	0	0	1	5.89676	-27.4864	0	0
45	0	0	0	0	0	0	0	0	109.249	0	0	104.574	99.99	0.799	0	0	0	0	1	1	0	0	0	0	0	97.3333	67.3333	4.6065	0.5537	1.43382	77	22.5686	3.666	2.928	3.53	12.6	0	6	0	0	0	0	10.9249	8.48025	0	0
63	1	0	0	0	0	0	0	0	76.0515	0	0	94.337	100.956	0.812	0	0	0	0	0	0	0	0	0	0	0	120	82.6667	4.773	0.9492	1.38461	77.1	20.4327	4.348	3.531	4.19	13.7	0	2	0	0	0	0	7.60515	-6.09905	0	0
41	1	0	0	0	0	0	0	0	87.7404	0	0	97.396	93.97	0.817	0	0	1	1	0	1	0	0	0	0	0	96	66.6667	5.106	0.8136	1.06397	77.9	21.2177	4.416	3.61	5.14	14	0	1	0	0	0	0	8.77404	-10.9856	0	0
46	1	0	0	0	0	0	0	0	99.3904	0	0	103.594	100.914	0.792	0	0	1	0	0	0	0	0	0	0	0	128.667	84.6667	5.217	1.6837	1.65579	79.8	24.5258	4.725	3.74	4.85	14.1	0	5	0	0	0	0	9.93904	4.43152	0	0
63	1	0	0	0	0	0	0	0	95.0704	0	0	82.723	81.142	0.75	0	0	1	1	0	0	0	0	0	0	0	119.333	82.6667	5.1615	1.0961	1.40922	73.3	19.3896	3.68	2.76	4.47	15.2	0	5	0	0	0	0	9.50704	12.9199	1	0
60	0	0	0	0	0	0	0	0	101.082	0	0	106.045	108.336	0.81	0	0	0	0	0	0	0	0	0	0	0	108.667	62	5.2725	0.7684	1.5079	79.2	22.8981	3.214	2.602	4.65	13.5	0	6	0	0	0	0	10.1082	11.6138	0	0
56	0	0	0	0	0	0	0	0	98.0985	0	0	105.15	103.144	0.804	0	0	0	0	0	0	0	0	0	0	0	116	68.6667	4.6065	1.1639	1.63118	62.2	19.9637	2.95	2.371	4.59	13.9	0	5	0	0	0	0	9.80985	5.61705	0	0
52	0	0	0	0	0	0	0	0	87.6808	.	0	102.283	98.756	0.786	0	0	0	0	0	1	0	0	0	0	0	106.667	69.3333	4.7175	0.5989	1.705	76	24.2456	2.984	2.345	4.54	12.6	0	1	0	0	0	0	8.76808	-7.81433	0	0
54	0	0	0	0	0	0	0	0	68.9976	0	0	68.911	63.054	0.75	1	0	0	0	0	0	0	0	0	0	0	114.667	76	4.662	0.3955	1.5079	69.5	21.1502	2.238	1.678	4.17	13.4	0	3	0	0	0	0	6.89976	-24.9907	0	0
58	1	0	0	0	0	0	0	0	71.2497	0	0	103.912	112.234	0.858	0	0	0	0	0	1	0	0	0	0	0	115.333	76	4.995	1.1413	1.35975	66.1	18.4823	4.591	3.94	4.13	15.1	0	2	0	0	0	0	7.12497	-14.668	0	0
60	1	0	0	0	0	0	0	0	92.9327	0	0	83.9	73.166	0.66	0	0	0	0	1	0	0	0	1	0	0	111.333	74	4.9395	0.5537	1.75447	85.6	23.4859	3.946	2.606	4.65	15.6	0	5	0	0	0	0	9.29327	8.52186	0	0
41	0	0	0	0	0	0	0	0	100.949	0	0	101.072	101.69	0.853	0	0	0	1	0	0	0	0	0	0	0	102	64.6667	4.8285	0.5989	1.45843	71.7	21.0879	3.771	3.215	3.28	11.8	0	6	0	0	0	0	10.0949	-2.8334	0	0
68	0	0	0	0	0	0	0	0	52.872	0	0	107.602	110.759	0.777	0	0	1	0	0	0	0	0	1	0	0	121.333	70	4.9395	1.3108	1.35975	70.7	20.7705	2.326	1.808	4.14	14	0	4	0	0	0	1	5.2872	-30.5683	0	0
72	1	0	0	0	0	0	0	0	64.5762	0	0	96.112	88.855	0.625	0	0	0	0	0	0	0	0	1	0	0	122	65.3333	4.9395	1.5594	1.08858	83.9	24.3322	3.526	2.205	4.59	16.7	0	3	0	0	0	0	6.45762	-10.7935	0	0
54	1	0	0	0	0	0	0	0	69.5428	0	0	109.867	110.793	0.796	0	0	0	0	0	1	0	0	1	0	0	116.667	81.3333	4.773	1.469	1.21186	80.5	21.3407	5.862	4.667	5.23	15.3	0	3	0	0	0	0	6.95428	-19.3886	0	0
47	0	0	0	0	0	0	0	0	103.509	0	0	110.505	124.417	0.92838	0	0	0	0	0	0	0	0	0	0	0	108	68.6667	5.217	0.9492	1.30588	78	25.2241	3.281	3.046	5.31	10.3	0	6	0	0	0	0	10.3509	4.24648	0	0
28	0	0	0	0	0	0	0	0	118.288	0	0	97.9121	105.134	0.94459	0	0	1	1	0	0	0	0	0	0	0	99.3333	68.6667	4.662	0.5085	1.30588	68	19.1406	3.465	3.273	4.7	12.9	0	7	0	0	0	0	11.8288	4.71075	0	0
32	1	0	0	0	0	0	0	0	112.615	0	0	93.9508	100.384	0.93869	0	1	1	1	0	0	0	0	1	0	0	113.333	74.6667	4.884	0.5311	1.37374	68	20.1956	4.322	4.057	3.53	13.5	0	7	0	0	0	0	11.2615	7.10784	0	0
33	0	0	0	0	0	0	0	0	120.147	0	1	92.9102	93.4471	0.87817	0	0	0	1	0	0	0	0	0	0	0	100.667	69.3333	4.551	0.6667	1.68972	70	19.4734	3.152	2.768	4.01	13.1	0	8	0	0	0	0	12.0147	10.3368	0	0
31	0	0	0	0	0	0	0	0	98.5546	0	0	105.699	105.869	0.85636	0	0	0	0	0	0	0	0	0	0	0	117.333	62.6667	4.551	0.6328	1.35094	75	23.1405	4.031	3.452	5.46	12.5	0	5	0	0	0	0	9.85546	-12.7626	0	0
38	0	0	0	0	0	0	0	0	110.264	0	0	96.1677	105.156	0.92798	0	0	0	1	0	0	0	0	0	0	0	107.333	62	4.8285	0.8136	1.57679	75	22.9421	3.36	3.118	5.31	11.9	0	7	0	0	0	0	11.0264	4.22089	0	0
54	0	0	0	0	0	0	0	0	98.5421	0	0	117.267	109.829	0.75732	0	0	0	0	0	0	0	0	0	0	0	126.667	76.6667	5.328	0.5085	1.8705	75	23.6128	3.622	2.743	4.34	13.8	0	5	0	0	0	0	9.85421	4.55384	0	0
23	0	0	0	0	0	0	0	0	128.89	0	1	88.1411	92.055	0.93336	0	0	0	1	0	0	0	0	0	1	0	98	60.6667	5.2725	0.791	1.32841	61	17.8506	3.031	2.829	3.86	12.3	0	8	0	0	0	0	12.889	11.5458	0	0
41	0	0	0	0	0	0	0	0	107.965	0	0	88.2613	95.3182	0.92546	0	0	0	1	0	0	1	0	0	0	0	116	80	5.439	0.4859	2.18674	67	19.6283	2.965	2.744	5.43	11.2	0	6	0	0	0	0	10.7965	4.1818	0	0
29	1	0	0	0	0	0	0	0	115.013	0	0	90.8383	83.9513	0.79531	0	1	1	0	0	0	0	0	0	0	0	112	81.3333	5.2725	1.2995	1.32841	78	21.7776	4.778	3.8	5.66	15.1	0	7	0	0	0	0	11.5013	7.24596	0	0
47	1	0	0	0	0	0	0	0	89.2304	0	0	104.469	99.1198	0.78672	0	0	0	0	1	0	0	0	0	0	0	107.333	76	5.106	1.6046	1.21549	78	21.3039	4.548	3.578	4.22	14.5	0	1	0	0	0	0	8.92304	-4.97497	0	0
28	0	0	0	0	0	0	0	0	100.654	0	0	82.44	88.2542	0.91783	0	0	0	0	0	0	0	0	0	0	0	123.333	69.3333	5.4945	1.3108	1.53173	77	24.0055	3.079	2.826	5.77	12.7	0	6	0	0	0	0	10.0654	-12.9239	0	0
38	0	0	0	0	0	0	0	0	93.8257	.	0	102.59	103.108	0.86321	0	0	0	0	0	0	0	0	0	0	1	118	69.3333	4.8285	1.4464	1.30588	71	19.9481	3.699	3.193	4.77	12.2	0	5	0	0	0	0	9.38257	-12.2175	0	0
41	1	0	0	0	0	0	0	0	105.715	0	0	89.5904	95.1652	0.87829	0	0	0	1	1	0	0	0	0	0	0	124	82.6667	5.2725	1.0622	1.17042	88	25.0995	4.108	3.608	4.98	15.7	0	6	0	0	0	0	10.5715	6.98943	0	0
40	0	0	0	0	0	0	0	0	92.5167	.	0	104.698	96.762	0.78828	0	0	0	1	1	0	0	0	0	0	0	119.333	76	5.106	0.5085	1.66718	79	21.0938	3.651	2.878	4.52	12.3	0	5	0	0	0	0	9.25167	-12.0196	0	0
43	0	0	0	0	0	0	0	0	90.5874	0	0	107.363	111.475	0.86427	0	0	0	0	0	0	0	0	1	0	0	129.333	84	5.328	1.3899	1.44134	74	23.1834	4.229	3.655	3.92	11.7	0	5	0	0	0	0	9.05874	-11.6886	0	0
26	0	0	0	0	0	0	0	0	126.203	0	1	107.614	106.738	0.85275	0	0	0	1	0	0	0	0	0	1	0	91.3333	48.6667	5.2725	0.4407	1.66718	78	24.0055	4.034	3.44	3.62	11.3	0	8	0	0	0	0	12.6203	11.1183	0	0
53	0	0	0	0	0	0	0	0	99.2368	0	0	89.0044	90.5484	0.8285	0	0	0	0	1	0	0	0	0	0	0	106	70	4.551	0.9379	1.39627	79	22.5896	3.277	2.715	4.8	11.7	0	5	0	0	0	0	9.92368	4.49507	0	0
48	0	0	0	0	0	0	0	0	102.784	0	0	104.653	105.68	0.83439	0	0	0	0	1	0	0	0	1	0	0	106.667	78	4.6065	0.7232	1.44134	73	23.1473	3.623	3.023	4.94	12.3	0	6	0	0	0	0	10.2784	4.27535	0	0
23	0	0	0	0	0	0	0	0	122.517	0	1	80.439	85.8073	0.94856	0	0	0	1	1	0	0	0	0	0	0	102.667	76.6667	4.6065	0.9605	1.68972	61	19.0677	2.78	2.637	4.39	11.8	0	8	0	0	0	0	12.2517	5.17206	0	0
43	1	0	0	0	0	0	0	0	104.241	0	0	88.1799	80.6321	0.77722	0	0	1	0	0	1	0	0	1	0	0	115.333	78.6667	4.7175	0.4972	1.32841	72	20.4491	3.757	2.92	4.23	14.4	0	6	0	0	0	0	10.4241	7.02145	0	0
35	0	0	0	0	0	0	0	0	95.8239	0	0	105.919	105.78	0.84859	0	0	0	0	0	1	0	0	1	0	0	110	78	5.217	0.5763	1.71251	75	22.6757	4.161	3.531	4.97	12.8	0	5	0	0	0	0	9.58239	-12.4795	0	0
47	1	0	0	0	0	0	0	0	106.379	0	0	105.451	98.7893	0.77962	0	1	1	0	0	1	0	0	0	0	0	125.333	74	5.3835	1.0509	1.82543	72	19.1571	5.073	3.955	4.76	15	0	6	0	0	0	0	10.6379	12.174	1	0
40	1	0	0	0	0	0	0	0	106.461	0	0	102.328	92.8506	0.75443	0	0	0	0	0	0	0	0	0	0	0	110	72	4.884	0.6441	1.4188	82	22.1591	5.367	4.049	3.54	15.1	0	6	0	0	0	0	10.6461	6.98122	0	0
32	0	0	0	0	0	0	0	0	115.011	0	0	117.308	109.381	0.80682	0	1	0	0	0	1	0	0	0	0	0	120.667	79.3333	4.107	0.5876	1.84797	79	21.6311	4.105	3.312	5.63	12.4	0	7	0	0	0	0	11.5011	4.44701	0	0
24	1	0	0	0	0	0	0	0	119.124	0	0	76.9099	69.9169	0.79971	1	0	1	1	0	1	0	0	1	0	0	122	79.3333	4.884	0.8814	1.75757	75	19.0194	4.159	3.326	5.7	16.4	0	7	0	0	0	0	11.9124	7.5902	0	0
36	0	0	0	0	0	0	0	0	124.914	0	1	108.404	107.454	0.85507	0	1	0	0	0	0	0	0	0	0	0	106.667	71.3333	5.1615	1.5255	1.32841	66	19.5965	4.057	3.469	4.1	12.9	0	8	0	0	0	0	12.4914	17.3641	1	0
23	1	0	0	0	0	0	0	0	105.616	0	0	103.452	99.2412	0.82848	0	0	0	0	0	0	0	0	0	0	0	126.667	78.6667	5.0505	0.452	1.30588	78	23.8367	5.323	4.41	5.43	16.1	0	6	0	0	0	0	10.5616	-6.67141	0	0
33	0	0	0	0	0	0	0	0	97.1797	.	0	79.6402	70.1814	0.76744	1	0	1	1	1	0	0	0	1	0	0	108	76	4.6065	0.678	1.53173	65	18.2066	3.096	2.376	3.65	9.2	0	5	0	0	0	0	9.71797	-12.6306	0	0
44	0	0	0	0	0	0	0	0	105.713	0	0	86.1172	82.4009	0.8021	0	0	0	0	0	1	0	0	0	0	0	102.667	71.3333	4.4955	0.339	1.48666	67	23.1911	2.759	2.213	4.89	12.5	0	6	0	0	0	0	10.5713	4.19067	0	0
23	0	0	0	0	0	0	0	0	128.89	0	1	102.205	103.339	0.89001	0	0	0	0	1	0	0	0	0	0	0	110	76	4.4955	0.8475	1.53173	68	18.5568	4.064	3.617	5.43	13.7	0	8	0	0	0	0	12.889	11.5458	0	0
47	0	0	0	0	0	0	0	0	103.509	0	0	87.4206	87.0103	0.83212	0	0	0	0	1	0	0	0	0	0	0	121.333	76.6667	4.6065	0.8927	1.48666	72	21.9261	2.746	2.285	5.53	14.1	0	6	0	0	0	0	10.3509	4.24648	0	0
21	1	0	0	0	0	0	0	0	85.9216	0	0	102.678	110.475	0.9158	0	0	0	0	1	0	0	1	1	1	0	115.333	69.3333	4.662	0.5198	1.39627	82	25.5922	5.641	5.166	4.25	15.4	0	1	0	0	0	0	8.59216	-27.873	0	0
20	1	0	0	0	0	0	0	0	107.866	0	0	116.385	112.189	0.84588	0	0	0	0	1	0	0	1	0	1	0	116.667	83.3333	4.995	1.4351	1.30588	77	22.7204	5.833	4.934	5.36	15.6	0	6	0	0	0	0	10.7866	-6.68234	0	0
35	0	0	0	0	0	0	0	0	95.8239	0	0	84.9174	84.2058	0.86557	0	0	0	0	0	1	0	0	0	0	0	112	69.3333	4.4955	0.6667	2.05128	68	17.8465	3.102	2.685	4.17	13.4	0	5	0	0	0	0	9.58239	-12.4795	0	0
43	1	0	0	0	0	0	0	0	90.6758	0	0	107.76	100.496	0.777	0	0	1	0	0	0	0	0	0	0	0	115.333	79.3333	5.217	0.565	1.72971	70.5	21.1978	5.309	4.127	5.37	15.8	0	5	0	0	0	0	9.06758	-6.54331	0	0
62	1	0	0	0	0	0	0	0	75.7066	0	0	84.976	72.824	0.654	0	0	0	0	0	0	0	1	0	0	0	97.3333	70.6667	4.995	0.6893	1.50779	74.7	20.5658	3.672	2.403	5.35	15	0	2	0	0	0	0	7.57066	-7.19733	0	0
63	0	0	0	0	0	0	0	0	90.9321	0	0	81.916	87.393	0.837	0	0	0	0	0	0	0	0	0	0	0	114	58.6667	4.8285	1.0848	1.63108	70.5	21.5234	2.159	1.807	4.31	13.3	0	5	0	0	0	0	9.09321	3.72471	0	0
48	1	0	0	0	0	0	0	0	89.689	0	0	113.062	111.853	0.819	0	0	1	1	0	1	0	0	0	0	0	113.333	78	4.995	0.4294	1.28588	71.5	20.3746	5.043	4.129	4.25	15	0	1	0	0	0	0	8.9689	-3.76295	0	0
52	0	0	0	0	0	0	0	0	106.315	0	0	108.571	109.43	0.834	0	0	0	0	0	0	0	0	0	0	0	112.667	72.6667	5.217	0.8927	1.43382	72.8	20.6698	3.532	2.945	5.17	13.3	0	6	0	0	0	0	10.6315	10.8194	0	0
43	0	0	0	0	0	0	0	0	104.648	0	0	128.585	118.124	0.763	0	0	0	0	0	0	0	0	0	0	0	103.333	68.6667	4.329	0.2599	1.68039	71	24.3893	4.694	3.583	4.95	13	0	6	0	0	0	0	10.4648	2.37233	0	0
58	0	0	0	0	0	0	0	0	80.3127	0	0	104.938	89.529	0.695	0	0	0	0	0	0	0	0	0	0	0	106.667	63.3333	4.7175	0.7684	1.43382	68	19.3615	3.426	2.382	2.54	12.6	0	1	0	0	0	0	8.03127	-10.6619	0	0
52	0	0	0	0	0	0	0	0	101.89	0	0	100.083	84.242	0.69	0	0	0	0	0	0	0	0	0	0	0	93.3333	57.3333	4.551	0.5085	1.60642	72.9	22.1372	3.49	2.408	4.27	12.6	0	6	0	0	0	0	10.189	6.39466	0	0
53	1	0	0	0	0	0	0	0	83.5239	0	0	93.7	96.451	0.806	0	0	1	0	0	0	0	0	0	1	0	102.667	72	5.217	1.3899	1.18726	85.7	25.4	4.039	3.254	5.24	16.1	0	1	0	0	0	0	8.35239	-6.1609	0	0
50	0	0	0	0	0	0	0	0	79.0205	0	0	107.46	105.569	0.815	0	0	0	0	0	0	0	0	0	0	0	112	74	4.884	1.0848	1.43382	74.4	20.7112	3.961	3.228	5.53	13.5	0	2	0	0	0	0	7.90205	-17.9815	0	0
44	1	0	0	0	0	0	0	0	103.511	0	0	94.893	93.341	0.796	0	0	0	0	0	0	0	0	0	0	0	117.333	76.6667	5.2725	0.9153	1.31054	84	25.9128	4.555	3.625	5.24	15.4	0	6	0	0	0	0	10.3511	7.0452	0	0
68	0	0	0	0	0	0	0	0	97.8728	0	0	85.622	78.889	0.709	0	0	0	0	0	0	0	0	0	0	0	116	65.3333	5.4945	0.5085	1.50779	75.6	21.1225	2.53	1.793	2.7	11.6	0	5	0	0	0	0	9.78728	14.4325	1	0
50	0	0	0	0	0	0	0	0	90.3194	0	0	95.821	93.189	0.805	0	0	0	0	1	0	0	0	0	0	0	109.333	77.3333	5.3835	0.6215	2.12421	75.7	22.441	2.87	2.309	4.75	11.5	0	5	0	0	0	0	9.03194	-6.68258	0	0
58	0	0	0	0	0	0	0	0	91.072	0	0	94.296	97.848	0.848	0	0	0	0	1	0	0	0	0	0	0	118.667	74	5.4945	1.1526	1.65573	70.2	18.9144	3.034	2.572	4.92	13.3	0	5	0	0	0	0	9.10721	0.097486	0	0
59	1	0	0	0	0	0	0	0	82.017	0	0	96.607	93.878	0.757	0	0	0	0	0	0	1	0	0	0	0	128	83.3333	4.662	0.6328	1.82833	70	20.881	3.893	2.946	5.68	15.3	0	1	0	0	0	0	8.2017	-3.14723	0	0
50	0	0	0	0	0	0	0	0	104.383	0	0	85.29	98.255	0.966	0	0	0	0	0	0	0	0	0	0	0	108	75.3333	4.9395	1.4803	1.60642	63.2	19.7713	2.53	2.445	4.94	12.3	0	6	0	0	0	0	10.4383	7.3808	0	0
41	1	0	0	0	0	0	0	0	116.537	0	0	97.895	102.1	0.869	0	1	1	0	0	0	0	0	0	0	0	109.333	67.3333	4.551	1.469	1.1626	79.4	24.7729	4.273	3.712	5.78	12.5	0	7	0	0	0	0	11.6537	17.8113	1	0
40	0	0	0	0	0	0	0	0	98.4356	.	0	96.983	90.051	0.792	0	0	0	0	1	0	0	1	1	0	0	107.333	70	5.0505	0.904	1.53245	64.3	19.5963	3.789	3.002	5.46	12.6	0	5	0	0	0	0	9.84356	-6.10067	0	0
70	1	0	0	0	0	0	0	0	78.766	0	0	83.209	87.788	0.755	0	0	1	0	0	0	0	0	0	0	0	100.667	63.3333	5.106	0.6893	1.97627	75	20.8012	3.405	2.57	3.83	15.5	0	2	0	0	0	0	7.8766	1.88947	0	0
42	0	0	0	0	0	0	0	0	113.412	0	0	95.783	88.038	0.794	0	0	0	0	0	0	0	0	1	0	0	89.3333	64.6667	4.551	0.6215	1.80368	65.4	17.7107	3.24	2.572	4.64	12.5	0	7	0	0	0	0	11.3412	10.3823	0	0
40	0	0	0	0	0	0	0	0	110.851	0	0	89.364	81.98	0.792	0	0	0	1	0	0	0	0	0	0	0	108	76.6667	5.2725	1.0283	1.3352	65.7	19.6845	2.83	2.24	4.94	14.1	0	7	0	0	0	0	11.0851	6.31473	0	0
48	1	0	0	0	0	0	0	0	80.7333	0	0	97.743	88.213	0.729	0	0	1	0	0	0	0	0	0	0	0	124	80	5.217	1.1413	1.60642	79.7	23.1544	4.702	3.43	4.66	14.1	0	1	0	0	0	0	8.07333	-12.7186	0	0
49	0	0	0	0	0	0	0	0	83.068	.	0	92.856	91.454	0.82	0	0	0	0	0	0	0	0	0	0	0	93.3333	66.6667	5.3835	0.904	1.38451	72.8	20.5878	3.387	2.778	5.52	13.5	0	1	0	0	0	0	8.3068	-14.6874	0	0
44	0	0	0	0	0	0	0	0	88.6124	0	0	104.792	92.454	0.733	0	0	0	0	0	0	0	0	0	0	0	115.333	79.3333	4.995	0.8475	1.58177	76.2	24.1374	3.729	2.733	4.81	13.7	0	1	0	0	0	0	8.86124	-12.9102	0	0
50	0	0	0	0	0	0	0	0	77.9237	0	0	87.045	84.349	0.81	0	0	0	0	0	1	0	0	0	0	1	120.667	75.3333	4.7175	1.0283	1.82833	63.1	20.1755	2.679	2.171	4.18	12.5	0	2	0	0	0	0	7.79237	-19.0783	0	0
40	0	0	0	0	0	0	0	0	105.085	0	0	107.887	100.553	0.78	0	0	0	1	1	1	0	0	0	0	0	121.333	80	5.439	0.5311	1.61818	75.4	24.5074	3.907	3.048	4.63	11.2	0	6	0	0	0	0	10.5085	0.548757	0	0
74	0	0	0	0	0	0	0	0	91.0912	0	0	102.916	121.778	0.854	0	0	0	0	0	0	0	0	0	0	0	108	54	4.884	0.4972	1.59202	75.8	22.5503	2.481	2.118	3.93	12.5	0	5	0	0	0	0	9.10912	12.1715	0	0
72	1	0	0	0	0	0	0	0	86.2216	0	0	105.918	110.47	0.727	0	0	0	0	0	0	0	0	0	0	0	122.667	84.6667	4.773	1.5933	1.095	73.2	20.8594	3.965	2.883	5.05	15	0	1	0	0	0	0	8.62216	10.852	0	0
61	0	0	0	0	0	0	0	0	94.2589	0	0	89.086	96.432	0.864	0	0	0	1	1	0	0	0	0	0	0	109.333	71.3333	5.106	1.1865	1.33043	69.2	20.8533	2.668	2.304	3.42	12.7	0	5	0	0	0	0	9.42589	5.54467	0	0
45	0	0	0	0	0	0	0	0	95.0383	0	0	97.456	93.441	0.81	0	0	0	0	1	1	0	0	0	0	0	98.6667	62	4.995	1.2656	1.38275	70.3	20.4688	3.337	2.703	5.19	12.3	0	5	0	0	0	0	9.50383	-5.73087	0	0
68	1	0	0	0	0	0	0	0	92.265	0	0	110.655	115.356	0.736	0	0	0	1	0	0	0	0	0	0	0	109.333	69.3333	5.439	0.8588	1.6705	87.7	25.3641	4.946	3.641	5.21	15.4	0	5	0	0	0	0	9.2265	13.8816	1	0
42	0	0	0	0	0	0	0	0	109.305	0	0	101.46	105.392	0.878	0	0	0	1	1	1	0	0	0	0	0	92	63.3333	4.329	1.2204	1.43507	73.1	21.8741	3.488	3.064	4.34	12.4	0	6	0	0	0	0	10.9305	6.2751	0	0
64	1	0	0	0	0	0	0	0	92.0817	0	0	85.143	91.768	0.823	0	1	0	0	0	0	0	0	0	0	0	100.667	64.6667	5.0505	0.5537	1.43507	66.4	18.5109	3.338	2.748	5.51	12.4	0	5	0	0	0	0	9.20817	10.6846	0	0
65	0	0	0	0	0	0	0	0	92.9974	0	0	104.757	107.206	0.796	0	0	0	0	0	0	0	0	0	0	0	114.667	74.6667	5.439	0.8362	1.74897	76.4	21.2438	2.796	2.225	4.75	13.3	0	5	0	0	0	0	9.29974	7.29688	0	0
49	0	0	0	0	0	0	0	0	100.329	0	0	102.521	92.157	0.741	0	0	0	0	0	0	0	0	0	0	0	124	84.6667	4.7175	1.0735	1.85361	76.9	23.7621	3.155	2.337	4.14	12.5	0	6	0	0	0	0	10.0329	2.57389	0	0
47	0	0	0	0	0	0	0	0	103.509	0	0	116.013	105.157	0.749	0	0	0	1	1	0	0	0	0	0	0	104.667	72	4.9395	0.5198	1.33043	76.5	23.125	4.316	3.233	4.05	11.8	0	6	0	0	0	0	10.3509	4.24648	0	0
53	0	0	0	0	0	0	0	0	106.796	0	0	83.218	76.769	0.751	0	0	0	0	0	0	0	0	0	0	0	124.667	83.3333	5.217	1.3108	1.80129	74.4	23.44	2.495	1.873	4.51	13	0	6	0	0	0	0	10.6796	12.0546	0	0
47	0	0	0	0	0	0	0	0	101.749	0	0	85.514	80.188	0.797	0	0	0	0	1	1	1	0	0	0	0	102.667	73.3333	4.7175	0.6328	1.59202	64.3	19.7775	2.371	1.889	5.03	12.9	0	6	0	0	0	0	10.1749	2.48652	0	0
60	0	0	0	0	0	0	0	0	80.3906	0	0	79.272	78.562	0.786	1	0	0	0	0	1	0	0	0	0	0	99.3333	64	5.328	0.6554	2.01057	71	22.7129	2.467	1.94	5.48	12.6	0	1	0	0	0	0	8.03906	-9.07713	0	0
53	0	0	0	0	0	0	0	0	83.1836	0	0	94.251	93.357	0.81	0	0	0	0	.	0	0	0	0	0	0	106.667	70	4.8285	0.6441	1.39627	68	22.4766	2.943	2.384	5.44	12.7	0	1	0	0	0	0	8.31836	-11.5581	0	0
57	0	0	0	0	0	0	0	0	93.2563	0	0	111.012	107.426	0.781	0	0	0	1	0	0	1	0	1	0	0	122	79.3333	4.884	0.4633	1.57679	65	22.0604	3.412	2.664	4.34	12	0	5	0	0	0	0	9.32563	1.52831	0	0
48	1	0	0	0	0	0	0	0	95.4884	0	0	78.16	79.142	0.833	1	0	0	0	0	1	0	0	0	0	0	110	71.3333	4.9395	0.9266	1.0575	77	22.1003	3.259	2.715	4.8	15.1	0	5	0	0	0	0	9.54884	2.03644	0	0
53	0	0	0	0	0	0	0	0	85.7364	0	0	101.559	101.022	0.817	0	0	0	0	1	0	0	0	0	0	0	113.333	75.3333	4.7175	1.4464	1.62212	70	21.5019	3.264	2.666	4.89	14.1	0	1	0	0	0	0	8.57364	-9.00535	0	0
47	0	0	0	0	0	0	0	0	81.8527	0	0	93.225	97.098	0.876	0	0	0	0	0	0	1	0	0	0	0	121.333	80	4.8285	0.9379	1.32841	68	21.6206	2.73	2.391	3.01	13.8	0	1	0	0	0	0	8.18527	-17.4096	0	0
41	1	0	0	0	0	0	0	0	105.715	0	0	101.756	102.016	0.821	0	0	0	1	1	0	0	0	0	0	0	113.333	72	5.106	0.9605	1.10256	87	24.8163	5.17	4.246	4.94	14.2	0	6	0	0	0	0	10.5715	6.98943	0	0
53	1	0	0	0	0	0	0	0	97.1693	0	0	107.491	103.758	0.778	0	1	1	0	1	1	0	0	0	0	0	112.667	75.3333	4.7175	0.2486	2.54804	74	20.1771	4.976	3.871	4.57	13.4	0	5	0	0	0	0	9.71693	7.48452	0	0
50	0	0	0	0	0	0	0	0	101.35	0	0	95.906	95.379	0.824	0	0	0	0	1	1	0	0	1	0	0	128	83.3333	4.9395	0.6441	1.78011	79	21.6311	3.167	2.611	5.11	13	0	6	0	0	0	0	10.135	4.34827	0	0
41	0	0	0	0	0	0	0	0	113.581	0	0	99.753	90.582	0.78	0	0	0	0	1	0	0	0	0	0	0	102	64	4.995	0.565	1.44134	70	18.8189	3.565	2.78	3.34	12.3	0	7	0	0	0	0	11.3581	9.79852	0	0
48	0	0	0	0	0	0	0	0	108.131	0	0	106.502	107.341	0.828	0	0	0	1	0	0	0	0	0	0	0	121.333	81.3333	4.884	0.7797	1.30588	73	24.6548	3.49	2.891	5.3	11.4	0	6	0	0	0	0	10.8131	9.62256	0	0
53	0	0	0	0	0	0	0	0	104.399	0	0	99.233	97.527	0.806	0	0	0	0	0	0	0	0	0	0	0	114	70	4.8285	1.3108	1.48666	65	21.9138	2.801	2.258	3.98	12.2	0	6	0	0	0	0	10.4399	9.65773	0	0
41	1	0	0	0	0	0	0	0	105.715	0	0	102.301	102.659	0.826	0	0	0	1	1	0	0	0	0	0	0	107.333	79.3333	5.217	1.243	1.17042	84	24.9649	4.98	4.113	4.61	15	0	6	0	0	0	0	10.5715	6.98943	0	0
58	1	0	0	0	0	0	0	0	98.4689	0	0	101.343	104.515	0.804	0	0	1	0	0	0	0	0	0	0	0	119.333	83.3333	5.2725	0.8249	1.35094	76	21.2031	4.648	3.736	4.26	14.5	0	5	0	0	0	0	9.84689	12.5513	1	0
50	1	0	0	0	0	0	0	0	99.2388	0	0	87.055	80.333	0.732	0	0	0	0	0	0	0	0	0	0	0	94	70	5.106	0.5198	1.46387	83	24.623	4.141	3.033	5.3	15.5	0	5	0	0	0	0	9.92388	7.29369	0	0
41	0	0	0	0	0	0	0	0	97.7466	.	0	103.635	101.897	0.844	0	0	0	0	0	0	0	0	0	0	0	110	78	4.995	0.678	1.53975	60.6	19.1768	3.593	3.033	4.62	12.9	0	5	0	0	0	0	9.77466	-6.03629	0	0
46	0	0	0	0	0	0	0	0	102.466	0	0	90.868	83.233	0.768	0	0	0	0	0	0	0	0	0	0	0	94	68.6667	4.9395	1.3899	1.5136	67.7	20.5364	3.431	2.636	4.54	13.2	0	6	0	0	0	0	10.2466	2.45036	0	0
48	1	0	0	0	0	0	0	0	84.5024	0	0	93.536	94.558	0.81	0	0	1	0	0	0	0	0	1	0	0	110	73.3333	5.328	1.2204	1.09505	80.6	24.2734	4.609	3.733	5.7	14.3	0	1	0	0	0	0	8.45024	-8.9496	0	0
51	1	0	0	0	0	0	0	0	94.714	0	0	113.549	93.397	0.651	0	0	1	0	1	1	0	0	0	0	0	118	84	5.3835	0.3616	1.61823	77.4	24.2699	5.432	3.537	4.49	14.8	0	5	0	0	0	0	9.4714	3.5223	0	0
56	0	0	0	0	0	0	0	0	100.595	0	0	99.189	100.556	0.829	0	0	0	0	1	0	0	0	0	0	0	118.667	78.6667	5.106	0.7119	1.5136	72.1	20.3816	2.928	2.426	5.68	13.3	0	6	0	0	0	0	10.0595	8.11317	0	0
48	0	0	0	0	0	0	0	0	103.769	0	0	94.236	88.805	0.786	0	0	0	1	1	0	0	0	.	0	0	118.667	79.3333	5.106	0.7797	1.46128	68.4	21.1835	3.301	2.594	5.65	12.9	0	6	0	0	0	0	10.3769	5.26028	0	0
55	1	0	0	0	0	0	0	0	86.44	0	0	100.234	103.439	0.787	0	0	0	1	1	0	0	0	0	0	0	102	72	4.7175	1.4351	1.04273	89.4	25.6971	5.599	4.405	5.74	15.8	0	1	0	0	0	0	8.644	-1.73798	0	0
45	0	0	0	0	0	0	0	0	96.5724	0	0	84.21	88.596	0.88	0	0	0	1	1	0	0	0	.	0	0	110	70.6667	5.439	0.8588	1.5136	73.4	23.0889	2.705	2.38	4.71	12.3	0	5	0	0	0	0	9.65724	-4.19673	0	0
58	0	0	0	0	0	0	0	0	84.0621	0	0	106.13	107.082	0.811	0	0	0	0	0	1	0	0	0	0	0	118.667	74.6667	5.0505	0.9266	1.59207	75.6	21.801	3.511	2.849	4.83	12.8	0	1	0	0	0	0	8.40621	-6.91249	0	0
46	0	0	0	0	0	0	0	0	106.811	.	0	99.499	97.035	0.831	0	0	0	0	0	0	0	1	0	0	0	124.667	78	4.7175	0.6102	1.64439	62.3	19.8564	2.789	2.317	5.01	13	0	6	0	0	0	0	10.6811	6.79545	0	0
85	1	0	0	0	0	0	0	0	48.4003	.	0	81.727	85.009	0.635	0	0	0	0	.	0	0	0	0	0	1	116	66.6667	4.662	1.0509	1.22585	74.7	19.7039	3.183	2.021	4.84	13	0	4	0	0	0	1	4.84003	-17.1748	0	0
50	0	0	0	0	0	0	0	0	99.627	0	0	85.978	86.665	0.845	0	0	0	0	0	0	0	0	0	0	0	102.667	70	4.8285	0.2825	2.50764	58	20.0605	2.438	2.061	3.4	12.8	0	5	0	0	0	0	9.9627	2.62501	0	0
77	0	0	0	0	0	0	0	0	72.4348	0	0	89.767	109.955	0.847	0	0	0	0	1	1	0	0	0	0	0	99.3333	60	4.6065	0.4972	1.74903	72.9	23.0963	1.973	1.672	3.62	12	0	2	0	0	0	0	7.24348	-4.22463	0	0
53	0	0	0	0	0	0	0	0	95.9138	0	0	85.687	88.549	0.855	0	0	0	0	1	0	0	0	0	0	0	104.667	69.3333	4.6065	0.7458	1.56591	70.4	19.8958	2.885	2.466	3.59	11.9	0	5	0	0	0	0	9.59138	1.17211	0	0
42	1	0	0	0	0	0	0	0	93.55	0	0	106.761	97.857	0.761	0	0	0	0	0	0	0	0	1	1	0	118	80.6667	5.328	0.8249	1.30432	79.1	21.1316	5.683	4.326	4.21	16.3	0	5	0	0	0	0	9.355	-4.42255	0	0
46	0	0	0	0	0	0	0	0	99.0819	0	0	104.26	101.859	0.798	0	0	0	0	1	0	0	0	0	0	0	124.667	80	4.7175	0.7345	1.9583	74	27.1953	3.426	2.733	5.54	14	0	5	0	0	0	0	9.90818	-0.93387	0	0
51	0	0	0	0	0	0	0	0	81.9091	0	0	105.46	107.201	0.829	0	0	0	0	1	0	0	0	0	0	0	110	76.6667	5.0505	1.4916	1.43512	72.7	24.474	3.113	2.582	4.77	13.2	0	1	0	0	0	0	8.19091	-14.3394	0	0
55	0	0	0	0	0	0	0	0	105.306	0	0	99.097	95.912	0.794	0	0	0	0	0	0	0	0	0	0	0	113.333	72.6667	4.551	1.2656	1.56591	70	20.2113	3.28	2.604	2.85	11.8	0	6	0	0	0	0	10.5306	12.0715	0	0
63	0	0	0	0	0	0	0	0	92.9439	0	0	82.849	84.54	0.806	0	0	0	0	0	0	0	0	0	0	0	116.667	78	5.106	1.0848	1.5136	77.2	21.2766	2.64	2.127	5.07	12.1	0	5	0	0	0	0	9.29439	5.73652	0	0
40	1	0	0	0	0	0	0	0	75.9507	0	0	99.979	97.028	0.789	0	0	0	1	0	0	0	0	0	0	0	112.667	66.6667	4.329	0.9718	1.46128	85.2	26.9593	5.044	3.978	4.63	13.8	0	2	0	0	0	0	7.59507	-23.5287	0	0
47	0	0	0	0	0	0	0	0	81.8527	0	0	88.151	92.039	0.865	0	0	0	0	0	1	0	0	1	0	0	99.3333	70.6667	5.2725	0.4068	1.40922	74.9	23.6337	2.862	2.476	4.02	12.7	0	1	0	0	0	0	8.18527	-17.4096	0	0
41	0	0	0	0	0	0	0	0	93.2769	0	0	120.702	107.666	0.76	0	0	0	1	0	0	0	0	1	0	0	126.667	80	5.106	1.4916	1.55711	68.8	20.3623	4.359	3.312	4.7	11.4	0	5	0	0	0	0	9.32769	-10.506	0	0
49	0	0	0	0	0	0	0	0	107.97	0	0	67.297	65.836	0.827	1	0	0	0	0	0	0	0	1	0	0	115.333	73.3333	4.773	1.0396	1.95156	63.3	18.4357	2.163	1.789	5.34	12.8	0	6	0	0	0	0	10.797	10.2144	0	0
51	0	0	0	0	0	0	0	0	102.608	0	0	85.741	86.694	0.847	0	0	0	0	1	0	0	1	1	0	0	104.667	76.6667	5.3835	0.3729	1.87775	63	18.9448	2.719	2.304	3.22	13.3	0	6	0	0	0	0	10.2608	6.35949	0	0
59	0	0	0	0	0	0	0	0	91.9553	0	0	99.821	95.586	0.756	0	0	0	0	0	0	0	0	0	0	0	112	74	4.7175	1.4012	1.75447	72.4	24.5197	3.027	2.287	5.55	13.7	0	5	0	0	0	0	9.19553	1.73415	0	0
49	0	0	0	0	0	0	0	0	102.065	0	0	83.614	78.943	0.78	0	0	0	0	1	1	1	0	0	0	0	100.667	72.6667	5.106	0.3503	1.5079	73.7	23.0681	2.601	2.03	4.72	13.8	0	6	0	0	0	0	10.2065	4.30929	0	0
60	1	0	0	0	0	0	0	0	84.498	0	0	96.216	93.655	0.737	0	0	1	0	1	0	0	0	0	0	0	112.667	84	4.884	1.1865	1.43382	82.7	23.7037	4.33	3.19	4.82	16.1	0	1	0	0	0	0	8.44979	0.087141	0	0
41	1	0	0	0	0	0	0	0	88.7614	0	0	100.247	105.484	0.87	0	0	0	1	0	0	0	0	0	0	0	106.667	75.3333	4.9395	0.8588	1.55711	82.1	24.8607	4.67	4.062	4.86	15.4	0	1	0	0	0	0	8.87614	-9.96457	0	0
59	0	0	0	0	0	0	0	0	99.0167	0	0	97.098	89.047	0.755	0	0	0	0	0	0	0	0	0	0	0	111.333	70.6667	4.884	0.4294	2.34602	57.4	16.6444	2.682	2.026	4.85	12.3	0	5	0	0	0	0	9.90167	8.79559	0	0
52	1	0	0	0	0	0	0	0	98.7623	0	0	96.026	87.526	0.736	0	0	0	0	0	0	0	0	0	0	0	105.333	80.6667	4.773	0.5537	1.58171	69.6	21.1821	4.268	3.14	4.71	14.7	0	5	0	0	0	0	9.87623	8.32408	0	0
53	0	0	0	0	0	0	0	0	100.188	0	0	98.285	100.423	0.832	0	0	0	0	0	0	0	0	0	0	0	106	69.3333	4.995	1.2769	1.705	70	23.6209	2.675	2.225	5.21	12.4	0	6	0	0	0	0	10.0188	5.44601	0	0
41	0	0	0	0	0	0	0	0	108.477	0	0	117.566	122.887	0.878	0	0	1	0	0	0	0	0	0	0	0	106.667	72	5.0505	1.017	1.5079	72.6	24.5095	3.766	3.308	4.69	12.4	0	6	0	0	0	0	10.8477	4.69411	0	0
41	1	0	0	0	0	0	0	0	104.313	0	0	112.811	109.272	0.803	0	0	1	0	0	1	0	0	0	0	0	122	82	4.773	0.6554	1.82828	79	23.2668	5.61	4.503	5.54	13.6	0	6	0	0	0	0	10.4313	5.58654	0	0
42	1	0	0	0	0	0	0	0	100.895	0	0	98.251	96.151	0.826	0	1	1	0	0	0	0	0	0	0	0	112.667	79.3333	4.995	0.8814	1.28594	72.7	20.9828	4.53	3.74	3.82	10.7	0	6	0	0	0	0	10.0895	2.92273	0	0
61	0	0	0	0	0	0	0	0	78.6379	0	0	99.693	99.069	0.77	0	0	0	0	0	0	0	0	0	0	0	113.333	79.3333	4.995	1.0057	1.60632	78.1	26.0515	2.892	2.226	4.27	13.1	0	2	0	0	0	0	7.86379	-10.0764	0	0
65	0	0	0	0	0	0	0	0	82.5816	0	0	94.935	85.177	0.697	0	0	0	0	0	0	0	0	0	0	0	101.333	69.3333	4.6065	0.8475	1.705	77.7	22.284	2.851	1.986	3.5	13.7	0	1	0	0	0	0	8.25816	-3.1189	0	0
43	0	0	0	0	0	0	0	0	104.648	0	0	98.141	92.057	0.8	0	0	0	1	0	0	0	0	0	0	0	106.667	79.3333	5.1615	0.452	1.33515	68.5	20.2551	3.159	2.527	5.18	11.8	0	6	0	0	0	0	10.4648	2.37233	0	0
64	1	0	0	0	0	0	0	0	78.2394	0	0	91.921	86.409	0.7	0	0	0	0	0	0	0	0	0	0	0	120	72	5.3835	1.4577	1.28594	82.9	22.1884	4.144	2.9	5.25	14.1	0	2	0	0	0	0	7.82394	-3.15766	0	0
63	1	0	0	0	0	0	0	0	87.0573	0	0	102.181	92.994	0.691	0	1	1	0	0	1	0	0	0	0	0	120.667	78.6667	5.439	1.5255	1.26133	79.7	20.278	4.692	3.244	5.33	14.8	0	1	0	0	0	0	8.70573	4.90676	0	0
42	0	0	0	0	0	0	0	0	115.376	0	0	110.141	102.431	0.793	0	0	0	0	0	0	0	0	0	0	0	112	70.6667	5.217	0.5876	2.14892	66.3	20.1701	3.807	3.018	5.27	10.6	0	7	0	0	0	0	11.5376	12.3463	1	0
42	0	0	0	0	0	0	0	0	97.0624	0	0	115.88	107.464	0.782	0	0	0	1	0	0	1	0	0	0	0	124	80.6667	5.106	0.6667	1.60632	77.6	21.9912	4.197	3.281	5.14	11.9	0	5	0	0	0	0	9.70624	-5.96709	0	0
33	0	0	0	0	0	0	0	0	114.206	0	0	76.3262	76.1944	0.85877	1	0	1	1	1	1	0	0	0	0	0	88.6667	61.3333	4.4955	0.3955	1.62212	76	22.2656	2.726	2.341	4.25	12	0	7	0	0	0	0	11.4206	4.39536	0	0
45	1	0	0	0	0	0	0	0	90.4929	0	0	83.9885	92.1315	0.88764	0	0	0	1	0	0	0	0	0	0	0	112	77.3333	4.7175	1.0848	1.1251	82	25.0135	4.103	3.642	5.77	14.8	0	5	0	0	0	0	9.04929	-5.21937	0	0
38	0	0	0	0	0	0	0	0	110.264	.	0	91.2674	86.5917	0.80882	0	0	0	1	0	0	0	0	1	0	0	110.667	70.6667	4.9395	1.13	1.46387	76	21.6041	3.243	2.623	3.23	12.6	0	7	0	0	0	0	11.0264	4.22089	0	0
21	1	0	0	0	0	0	0	0	95.4528	0	0	105.781	100.71	0.84582	0	0	0	0	1	0	0	0	0	0	0	101.333	71.3333	4.3845	0.5311	1.30588	72	19.6927	5.377	4.548	4.92	15.2	0	5	0	0	0	0	9.54528	-18.3418	0	0
24	0	0	0	0	0	0	0	0	121.659	0	1	98.7273	103.915	0.9238	0	0	0	1	0	0	0	0	0	0	0	90.6667	60	4.3845	0.4407	1.39627	70	18.9069	3.911	3.613	5.43	12.5	0	8	0	0	0	0	12.1659	5.06788	0	0
26	0	0	0	0	0	0	0	0	126.203	0	1	93.2223	102.718	0.96229	0	0	0	1	0	0	0	0	0	0	0	114.667	72	4.6065	0.5537	1.59958	71	21.0938	3.368	3.241	4.73	12.7	0	8	0	0	0	0	12.6203	11.1183	0	0
42	1	0	0	0	0	0	0	0	104.975	0	0	91.988	89.8794	0.81022	0	0	1	0	0	0	0	0	0	0	0	110	76.6667	5.217	1.3334	1.23802	83	22.46	4.579	3.71	4.85	13.3	0	6	0	0	0	0	10.4975	7.00285	0	0
42	0	0	0	0	0	0	0	0	91.226	0	0	92.6863	96.7868	0.88297	0	0	0	0	0	0	0	0	0	0	0	97.3333	71.3333	4.3845	0.7684	1.30588	73	21.048	3.452	3.048	5.18	12.4	0	5	0	0	0	0	9.1226	-11.8034	0	0
29	1	0	0	0	0	0	0	0	101.257	0	0	101.045	108.83	0.97028	0	1	0	0	0	0	0	0	0	0	0	96.6667	62	4.0515	0.5424	1.23802	64	17.7154	4.543	4.408	5.23	14.7	0	6	0	0	0	0	10.1257	-6.50981	0	0
27	1	0	0	0	0	0	0	0	102.69	0	0	93.5834	84.8148	0.77868	0	1	1	0	0	0	0	0	0	0	0	119.333	82	4.7175	1.5368	1.19295	88	25.5102	4.437	3.455	4.94	15.7	0	6	0	0	0	0	10.269	-6.58404	0	0
39	0	0	0	0	0	0	0	0	109.492	0	0	94.4355	93.3357	0.84618	0	0	0	0	0	0	0	0	0	0	0	94	57.3333	4.9395	0.6554	1.48666	72	20.9644	3.27	2.767	4.92	13	0	6	0	0	0	0	10.9492	4.20247	0	0
22	0	0	0	0	0	0	0	0	123.38	.	1	86.4459	85.8369	0.87305	0	0	0	1	0	1	0	0	0	0	0	106.667	71.3333	4.44	0.6893	1.55426	67	21.7784	3.009	2.627	5.66	13.2	0	8	0	0	0	0	12.338	5.2823	0	0
27	1	0	0	0	0	0	0	0	102.69	0	0	86.9556	85.1006	0.88866	0	0	0	0	1	0	0	1	0	0	0	106	69.3333	4.44	0.565	1.46387	66	17.782	3.844	3.416	5.1	15.6	0	6	0	0	0	0	10.269	-6.58404	0	0
32	0	0	0	0	0	0	0	0	120.994	0	1	95.9213	99.7039	0.88502	0	0	0	0	0	1	0	0	0	0	0	95.3333	56	4.662	0.7119	1.37374	78	23.03	3.792	3.356	4.55	7.7	0	8	0	0	0	0	12.0994	10.4303	0	0
50	1	0	0	0	0	0	0	0	99.2388	0	0	75.7176	82.3182	0.89662	1	0	0	1	0	0	0	0	0	0	0	101.333	68	4.9395	0.9831	1.32841	67	18.5568	3.376	3.027	5.2	14.7	0	5	0	0	0	0	9.92388	7.29369	0	0
38	0	0	0	0	0	0	0	0	93.8257	.	0	94.867	98.4087	0.89892	0	0	0	0	0	1	0	0	0	0	0	121.333	72	4.6065	0.5876	1.48666	65	18.2183	3.433	3.086	4.05	12.1	0	5	0	0	0	0	9.38257	-12.2175	0	0
24	1	0	0	0	0	0	0	0	119.124	0	0	92.8234	88.9482	0.82422	0	0	0	0	0	0	0	0	0	1	0	119.333	84.6667	4.44	0.5424	1.1251	80	24.7252	4.699	3.873	5.22	14.2	0	7	0	0	0	0	11.9124	7.5902	0	0
49	0	0	0	0	0	0	0	0	86.8487	0	0	93.8923	89.2482	0.79461	0	0	0	1	1	0	0	0	0	0	0	94	67.3333	5.0505	0.9831	1.44134	70	20.5688	3.116	2.476	3.86	12.8	0	1	0	0	0	0	8.68487	-10.9067	0	0
22	0	0	0	0	0	0	0	0	129.799	0	1	79.7068	79.7161	0.88668	1	0	1	0	0	0	0	0	0	0	0	105.333	70.6667	5.2725	0.8814	1.46387	70	18.6709	2.921	2.59	4.84	12.9	0	8	0	0	0	0	12.9799	11.701	0	0
23	0	0	0	0	0	0	0	0	128.89	.	1	101.623	97.4244	0.84883	0	0	0	1	0	1	0	0	1	0	0	104	67.3333	4.6065	0.1921	1.84797	64	18.6709	3.711	3.15	4.34	13.4	0	8	0	0	0	0	12.889	11.5458	0	0
25	0	0	0	0	0	0	0	0	127.092	0	1	91.9523	93.8553	0.89763	0	0	0	1	0	1	0	0	1	0	0	103.333	74	4.995	0.678	1.50919	70	19.8141	3.38	3.034	3.96	12.4	0	8	0	0	0	0	12.7092	11.2545	0	0
73	0	0	0	0	0	0	0	0	90.7158	0	0	97.8709	99.1326	0.7601	0	0	0	0	0	1	0	0	0	0	0	116.667	76	5.106	0.7006	1.50919	76	20.2848	2.797	2.126	3.94	12.3	0	5	0	0	0	0	9.07158	11.0427	0	0
38	0	0	0	0	0	0	0	0	110.264	0	0	102.627	106.353	0.87886	0	0	1	0	0	0	0	0	0	0	0	118	81.3333	4.995	0.6215	2.14141	75	23.2335	3.558	3.127	4.42	12.3	0	7	0	0	0	0	11.0264	4.22089	0	0
31	1	0	0	0	0	0	0	0	113.409	0	0	91.8432	91.9429	0.86527	0	1	0	1	0	0	0	0	0	0	0	100	75.3333	4.662	0.6441	1.37374	73	20.2865	4.817	4.168	4.54	15.8	0	7	0	0	0	0	11.3409	7.14827	0	0
40	0	0	0	0	0	0	0	0	108.726	0	0	95.9076	93.6001	0.83277	0	0	0	0	0	0	0	0	0	0	0	106	68	5.0505	0.904	1.73504	71	20.9644	3.283	2.734	5.74	11.9	0	6	0	0	0	0	10.8726	4.18945	0	0
51	0	0	0	0	0	0	0	0	100.641	.	0	87.7049	96.5545	0.90495	0	0	0	0	0	1	0	0	0	0	0	118	73.3333	5.1615	0.2486	1.71251	73	22.6003	2.809	2.542	3.96	12.5	0	6	0	0	0	0	10.0641	4.39225	0	0
28	0	0	0	0	0	0	0	0	118.288	0	0	66.5912	71.1366	0.94312	1	0	0	1	0	0	0	0	0	0	0	99.3333	71.3333	4.662	0.3955	1.82543	64	18.2899	2.426	2.288	4.83	12.9	0	7	0	0	0	0	11.8288	4.71075	0	0
21	1	0	0	0	0	0	0	0	107.111	0	0	94.8427	84.2102	0.76662	0	0	1	0	1	0	0	0	0	0	0	118	72.6667	5.1615	0.7232	1.19295	84	25.9516	4.679	3.587	5.62	15	0	6	0	0	0	0	10.7111	-6.68397	0	0
24	0	0	0	0	0	0	0	0	127.988	0	1	86.2073	83.7073	0.86163	0	0	0	1	0	1	0	0	0	0	0	99.3333	69.3333	4.662	0.5424	1.50919	63	18.132	3.122	2.69	3.68	12.2	0	8	0	0	0	0	12.7988	11.397	0	0
20	1	0	0	0	0	0	0	0	107.866	0	0	95.1968	100.373	0.93228	0	0	0	0	0	0	0	0	0	0	0	98.6667	62.6667	4.107	0.3164	1.17042	73	19.7531	5.08	4.736	3.44	15.2	0	6	0	0	0	0	10.7866	-6.68234	0	0
43	0	0	0	0	0	0	0	0	96.3829	0	0	106.83	106.354	0.831	0	0	0	0	0	1	0	0	1	0	0	96	60.6667	4.9395	1.0509	1.31054	78.2	24.2117	3.585	2.98	5.59	13.4	0	5	0	0	0	0	9.63829	-5.89309	0	0
40	0	0	0	0	0	0	0	0	98.4356	.	0	84.263	88.545	0.895	0	0	0	0	1	0	0	0	0	0	0	97.3333	69.3333	4.7175	1.0283	1.40917	75.3	20.051	3.255	2.914	5.21	13.2	0	5	0	0	0	0	9.84356	-6.10067	0	0
60	0	0	0	0	0	0	0	0	73.6601	0	0	96.443	101.634	0.851	0	0	0	0	0	0	0	0	0	0	0	112.667	72	4.551	1.1978	1.80368	67.5	19.6034	3.014	2.564	3.62	14.1	0	2	0	0	0	0	7.36601	-15.8076	0	0
61	0	0	0	0	0	0	0	0	97.1227	0	0	75.748	71.408	0.754	1	0	0	0	0	1	0	0	1	0	0	116.667	83.3333	4.995	0.8927	1.43382	73	20.5873	2.542	1.917	3.84	13.3	0	5	0	0	0	0	9.71227	8.40846	0	0
67	1	0	0	0	0	0	0	0	85.7588	0	0	97.224	101.569	0.754	0	0	0	0	0	1	0	0	0	0	0	124	82	5.106	1.1413	1.45848	85.7	23.2781	4.258	3.212	5.13	14.3	0	1	0	0	0	0	8.57588	6.62195	0	0
49	1	0	0	0	0	0	0	0	100.398	0	0	94.312	77.575	0.681	0	1	1	1	0	0	0	0	0	0	0	122.667	83.3333	5.106	0.5198	1.80368	65.2	18.0011	4.795	3.264	4.39	16.1	0	6	0	0	0	0	10.0398	7.69983	0	0
45	0	0	0	0	0	0	0	0	109.249	0	0	110.052	110.601	0.833	0	0	0	1	1	1	0	0	0	0	0	94.6667	62.6667	5.1615	0.8475	1.53245	75.5	24.232	3.871	3.223	4.96	14.6	0	6	0	0	0	0	10.9249	8.48025	0	0
70	1	0	0	0	0	0	0	0	90.0477	0	0	77.684	93.443	0.872	1	0	1	0	0	0	0	0	0	0	0	117.333	82	5.0505	0.7797	1.45848	65.3	19.4814	3.391	2.958	4.6	15.1	0	5	0	0	0	0	9.00477	13.1712	1	0
41	0	0	0	0	0	0	0	0	106.129	0	0	101.078	98.961	0.831	0	0	0	1	1	0	0	1	1	0	0	93.3333	63.3333	4.995	0.7232	1.55711	74	21.8493	3.418	2.84	4.37	14.3	0	6	0	0	0	0	10.6129	2.34608	0	0
44	1	0	0	0	0	0	0	0	107.014	0	0	89.175	85.267	0.793	0	0	1	1	.	0	0	0	0	0	0	114.667	76.6667	5.2725	0.7232	1.06397	78.5	21.6676	4.297	3.409	4.71	15	0	6	0	0	0	0	10.7014	10.5478	0	0
43	0	0	0	0	0	0	0	0	93.4031	0	0	104.239	94.135	0.766	0	0	0	1	0	0	0	0	0	0	0	101.333	66	4.9395	0.7571	1.72971	66.7	20.4722	3.634	2.785	5.26	14	0	5	0	0	0	0	9.34031	-8.8729	0	0
64	0	0	0	0	0	0	0	0	91.8575	0	0	85.509	93.356	0.857	0	0	0	1	0	0	0	0	0	0	0	115.333	66.6667	5.217	1.4351	1.40917	61	20.6297	2.292	1.964	4.45	12.6	0	5	0	0	0	0	9.18575	5.40347	0	0
73	1	0	0	0	0	0	0	0	79.0907	0	0	96.321	105.621	0.764	0	0	0	1	0	0	0	0	1	0	0	106	67.3333	5.106	0.9266	1.23657	74.8	20.3623	3.841	2.936	5.53	14.7	0	2	0	0	0	0	7.90907	4.47451	0	0
44	1	0	0	0	0	0	0	0	95.7413	0	0	111.54	106.363	0.789	0	0	1	0	0	1	0	0	0	0	0	93.3333	61.3333	5.328	1.5368	1.13794	83.4	23.0527	5.082	4.009	5	14.8	0	5	0	0	0	0	9.57413	-0.724394	0	0
57	0	0	0	0	0	0	0	0	88.7655	0	0	100.768	93.254	0.74	0	0	0	1	0	0	0	0	0	0	0	108.667	68.6667	5.217	0.6215	1.50779	76.4	23.7113	3.189	2.359	3.1	12.1	0	1	0	0	0	0	8.87655	-2.96251	0	0
45	0	0	0	0	0	0	0	0	93.5481	0	0	105.746	103.407	0.819	0	0	0	1	1	0	0	0	1	0	0	96	60	4.884	0.8023	1.55711	77	22.9315	3.319	2.719	4.71	8.4	0	5	0	0	0	0	9.35481	-7.22106	0	0
48	0	0	0	0	0	0	0	0	83.6536	0	0	93.497	95.175	0.843	0	0	0	0	0	0	0	0	0	0	0	122	70	5.0505	0.8362	1.43382	79	22.917	3.142	2.648	5.35	13.2	0	1	0	0	0	0	8.36536	-14.8553	0	0
45	1	0	0	0	0	0	0	0	93.8874	0	0	93.571	86.56	0.774	0	0	0	1	1	0	0	0	0	0	0	129.333	82	4.9395	1.6837	1.23657	74	20.5446	4.252	3.291	5.45	17.1	0	5	0	0	0	0	9.38874	-1.82483	0	0
48	0	0	0	0	0	0	0	0	102.784	0	0	91.099	92.499	0.836	0	0	0	0	1	0	0	0	0	0	0	120	74	4.7175	0.7571	1.3352	78.2	23.8819	3.097	2.59	5.09	12.4	0	6	0	0	0	0	10.2784	4.27535	0	0
63	1	0	0	0	0	0	0	0	91.8487	0	0	76.077	46.048	0.441	0	0	0	1	0	0	0	0	0	0	0	102	64.6667	5.4945	0.5876	1.3352	82.1	25.8911	2.612	1.151	5.68	14.4	0	5	0	0	0	0	9.18487	9.69818	0	0
55	0	0	0	0	0	0	0	0	99.2727	0	0	81.223	76.468	0.767	0	0	0	1	1	0	0	0	0	0	0	98	64.6667	4.551	1.2882	1.33043	74.6	21.5972	2.658	2.038	3.55	14.6	0	5	0	0	0	0	9.92727	6.03784	0	0
49	0	0	0	0	0	0	0	0	97.0157	0	0	92.708	93.627	0.838	0	0	0	0	0	1	0	0	1	0	0	112	76.6667	4.9395	0.8927	1.33043	71	22.7307	2.723	2.281	5.33	12.6	0	5	0	0	0	0	9.70157	-0.739767	0	0
46	0	0	0	0	0	0	0	0	97.4654	0	0	85.028	73.577	0.714	0	0	1	0	1	0	1	0	0	0	0	122.667	79.3333	5.1615	0.6893	1.30427	77.3	24.4091	2.976	2.126	4.94	13.7	0	5	0	0	0	0	9.74654	-2.55036	0	0
41	0	0	0	0	0	0	0	0	81.8702	0	0	98.722	99.136	0.842	0	0	0	0	1	0	0	0	0	0	0	105.333	69.3333	5.2725	0.565	1.59202	74.9	23.5613	3.61	3.039	4.84	12.7	0	1	0	0	0	0	8.18702	-21.9127	0	0
55	0	0	0	0	0	0	0	0	98.79	0	0	93.25	100.104	0.855	0	0	1	0	1	0	0	0	0	0	0	106.667	61.3333	5.1615	0.3503	1.6705	78.6	26.0663	2.855	2.44	3.57	13.5	0	5	0	0	0	0	9.879	5.55515	0	0
67	1	0	0	0	0	0	0	0	74.8131	0	0	84.763	84.162	0.737	0	0	0	0	1	0	0	0	1	0	0	119.333	66	5.217	0.4294	1.22579	72.6	19.2908	3.557	2.623	5.27	15	0	2	0	0	0	0	7.48131	-4.32368	0	0
51	0	0	0	0	0	0	0	0	77.3783	.	0	102.831	101.181	0.81	0	0	0	1	0	0	1	0	0	0	0	106.667	71.3333	4.9395	0.7119	1.33043	73.5	22.0312	3.474	2.815	4.43	12.5	0	2	0	0	0	0	7.73782	-18.8703	0	0
54	1	0	0	0	0	0	0	0	95.2087	0	0	106.589	93.357	0.692	0	0	0	0	0	0	0	0	0	0	0	118	82	5.106	0.5085	1.08003	89	21.8776	5.222	3.612	4.48	14.7	0	5	0	0	0	0	9.52087	6.27732	0	0
42	1	0	0	0	0	0	0	0	94.7053	0	0	84.826	91.252	0.88	0	0	1	1	0	0	0	0	0	0	0	114	81.3333	5.4945	0.9492	1.10256	84	23.5036	4.585	4.034	3.4	15	0	5	0	0	0	0	9.47053	-3.26722	0	0
44	1	0	0	0	0	0	0	0	92.2449	0	0	102.056	101.441	0.825	0	0	0	1	.	0	1	0	0	0	0	114	79.3333	5.1615	0.4859	1.59207	79.5	22.1021	4.751	3.921	4.72	13.9	0	5	0	0	0	0	9.22449	-4.22081	0	0
46	0	0	0	0	0	0	0	0	99.0819	0	0	92.24	91.408	0.837	0	0	0	0	0	0	0	0	0	0	0	100	65.3333	4.773	0.3164	2.03678	67.4	19.7409	3.229	2.703	4.63	13.1	0	5	0	0	0	0	9.90818	-0.93387	0	0
49	0	0	0	0	0	0	0	0	107.97	0	0	101.939	103.489	0.843	0	0	0	0	0	1	0	0	0	0	0	102.667	73.3333	3.996	0.6893	2.24605	74.9	21.6764	3.477	2.93	5.59	13.2	0	6	0	0	0	0	10.797	10.2144	0	0
50	0	0	0	0	0	0	0	0	115.543	0	0	96.43	96.054	0.827	0	0	0	0	0	1	0	0	0	0	0	104.667	66	4.2735	1.0961	1.43512	70.2	21.5696	2.926	2.421	5.28	10.9	0	7	0	0	0	0	11.5543	18.5406	1	0
56	0	0	0	0	0	0	0	0	83.9485	0	0	119.14	120.81	0.809	0	0	0	1	1	0	0	0	0	0	0	109.333	76.6667	3.996	0.4068	1.77519	78	24.8468	3.805	3.078	3.82	12.4	0	1	0	0	0	0	8.39485	-8.53295	0	0
47	0	0	0	0	0	0	0	0	107.725	0	0	96.225	99.088	0.852	0	0	1	0	1	0	0	0	0	0	0	110.667	75.3333	5.439	0.8701	1.80134	77.8	23.7427	3.186	2.715	5.26	13.5	0	6	0	0	0	0	10.7725	8.46297	0	0
52	0	0	0	0	0	0	0	0	105.135	0	0	110.131	109.563	0.824	0	0	0	0	0	0	0	0	0	0	0	107.333	63.3333	4.4955	0.565	1.33048	64.1	21.1284	2.953	2.434	3.1	12.6	0	6	0	0	0	0	10.5135	9.64024	0	0
56	1	0	0	0	0	0	0	0	74.647	0	0	85.114	80.861	0.735	0	0	0	0	1	0	0	0	0	0	0	106	73.3333	4.9395	1.6837	1.25201	82.1	24.736	3.476	2.555	4.97	15.3	0	2	0	0	0	0	7.4647	-12.7775	0	0
46	0	0	0	0	0	0	0	0	107.915	0	0	79.964	80.883	0.833	1	0	0	0	1	0	0	0	0	0	0	97.3333	60	5.217	0.5876	1.35664	79.6	24.7524	2.836	2.363	3.61	12.7	0	6	0	0	0	0	10.7915	7.89936	0	0
50	0	0	0	0	0	0	0	0	103.852	0	0	99.182	85.198	0.711	0	0	0	1	0	1	0	0	1	1	0	105.333	82	4.44	0.678	1.68039	67.6	21.9858	3.244	2.305	3.04	13.7	0	6	0	0	0	0	10.3852	6.84971	0	0
51	0	0	0	0	0	0	0	0	101.118	0	0	112.743	96.445	0.706	0	0	0	0	0	0	1	0	0	0	0	98.6667	72	4.4955	1.2317	1.55711	73.4	21.5388	3.854	2.721	5.37	12.9	0	6	0	0	0	0	10.1118	4.8698	0	0
51	1	0	0	0	0	0	0	0	106.8	0	0	116.63	114.403	0.797	0	0	1	0	1	0	0	0	0	0	0	118	82.6667	5.2725	1.1413	1.68039	76.4	21.1608	5.059	4.034	3.52	14.7	0	6	0	0	0	0	10.68	15.6081	1	0
45	0	0	0	0	0	0	0	0	98.1524	0	0	87.122	89.602	0.855	0	0	0	0	1	1	0	0	0	0	0	102.667	71.3333	5.217	0.6102	1.48303	73.8	23.7419	3.014	2.576	4.86	12.7	0	5	0	0	0	0	9.81524	-2.61672	0	0
48	1	0	0	0	0	0	0	0	118.893	0	0	83.714	68.162	0.684	0	1	1	0	0	1	1	0	0	0	0	120	60.6667	5.0505	1.2204	1.45843	74.4	18.0898	3.71	2.538	4.83	11.7	0	7	0	0	0	0	11.8893	25.4411	1	0
83	0	0	0	0	0	0	0	0	54.1834	0	0	117.522	127.844	0.724	0	0	1	0	0	0	0	0	0	0	0	129.333	51.3333	5.3835	1.4351	1.31054	72.5	19.177	2.436	1.763	5.06	12.1	0	4	0	0	0	1	5.41835	-17.9554	0	0
62	1	0	0	0	0	0	0	0	86.5446	0	0	107.332	108.366	0.754	0	0	1	0	0	0	0	0	0	0	0	109.333	73.3333	5.106	1.0735	1.13805	86.4	23.6797	4.536	3.422	3.78	15.1	0	1	0	0	0	0	8.65446	3.64068	0	0
41	1	0	0	0	0	0	0	0	96.5629	0	0	115.536	107.809	0.774	0	0	0	1	0	1	0	0	0	0	0	117.333	78	5.106	0.7458	1.26133	81.4	22.8768	5.809	4.497	5.36	14.6	0	5	0	0	0	0	9.65629	-2.16305	0	0
58	0	0	0	0	0	0	0	0	79.1301	0	0	92.944	99.35	0.853	0	0	0	0	1	0	0	0	0	0	0	121.333	76	5.2725	1.0283	1.45843	77.1	23.1848	2.532	2.159	4.81	13.7	0	2	0	0	0	0	7.91301	-11.8445	0	0
52	0	0	0	0	0	0	0	0	98.2371	0	0	92.17	90.174	0.805	0	0	0	1	0	0	0	0	0	0	0	100	70.6667	4.551	0.6667	1.40922	65.7	21.2915	3.208	2.584	4.3	12.1	0	5	0	0	0	0	9.82371	2.74197	0	0
62	1	0	0	0	0	0	0	0	90.0058	0	0	84.98	85.896	0.752	0	0	0	0	1	0	0	0	0	0	0	121.333	82.6667	5.106	1.1187	1.55711	83	24.341	3.797	2.854	4.71	16.8	0	5	0	0	0	0	9.00058	7.10188	0	0
51	0	0	0	0	0	0	0	0	89.6872	0	0	99.727	94.482	0.774	0	0	0	0	1	0	0	0	1	0	0	123.333	81.3333	4.551	0.5311	1.68039	74.2	23.899	3.148	2.437	5.07	13.4	0	1	0	0	0	0	8.96872	-6.56138	0	0
34	1	0	0	0	0	0	0	0	111.044	0	0	110.013	103.83	0.81489	0	1	0	0	1	0	0	0	0	0	0	106.667	68	4.551	0.7006	1.28334	74	19.79	5.586	4.552	5.12	14.7	0	7	0	0	0	0	11.1044	7.04361	0	0
32	0	0	0	0	0	0	0	0	115.011	0	0	95.5879	100.331	0.91209	0	0	0	1	0	0	0	0	1	1	0	112.667	72.6667	4.9395	0.5763	1.55426	72	19.5965	3.64	3.32	4.84	12	0	7	0	0	0	0	11.5011	4.44701	0	0
43	1	0	0	0	0	0	0	0	81.7847	0	0	93.614	99.1378	0.86944	0	0	0	1	0	0	0	0	0	0	0	110.667	74.6667	4.44	0.8814	1.28334	79	23.2438	4.787	4.162	4.66	13.2	0	1	0	0	0	0	8.17847	-15.4344	0	0
35	1	0	0	0	0	0	0	0	97.0783	0	0	92.8726	93.659	0.85635	0	0	0	0	0	0	1	0	0	0	0	114.667	81.3333	5.217	1.0057	1.10256	74	22.2041	4.671	4	4.62	16.2	0	5	0	0	0	0	9.70783	-6.1683	0	0
52	0	0	0	0	0	0	0	0	99.9363	0	0	88.7861	85.8446	0.80287	0	0	0	0	0	0	0	0	0	0	0	98.6667	60.6667	4.8285	0.8588	1.32841	68	19.8178	2.719	2.183	4.29	14.3	0	5	0	0	0	0	9.99363	4.44119	0	0
44	1	0	0	0	0	0	0	0	81.2122	0	0	86.2794	88.8694	0.84275	0	1	0	1	0	1	0	0	0	0	0	116	71.3333	5.217	0.9605	1.21549	80	22.7244	4.496	3.789	3.75	14.5	0	1	0	0	0	0	8.12122	-15.2535	0	0
34	0	0	0	0	0	0	0	0	119.306	0	0	79.93	85.8678	0.93814	1	0	0	1	0	0	0	0	0	0	0	112.667	62	4.7175	0.7119	1.48666	68	19.2277	2.732	2.563	5.67	12.2	0	7	0	0	0	0	11.9306	10.2492	0	0
42	1	0	0	0	0	0	0	0	110.182	0	0	95.5405	87.2083	0.7632	0	1	1	0	0	1	1	0	0	0	0	110.667	72.6667	4.995	0.5876	1.35094	76	21.8871	4.544	3.468	5.81	14.3	0	7	0	0	0	0	11.0182	12.2096	1	0
50	0	0	0	0	0	0	0	0	101.35	0	0	83.5199	81.5687	0.83562	0	0	0	0	0	0	0	0	0	0	0	117.333	72	5.0505	0.5085	1.44134	65	15.0108	2.622	2.191	4.53	13.1	0	6	0	0	0	0	10.135	4.34827	0	0
37	1	0	0	0	0	0	0	0	108.728	0	0	96.9755	86.929	0.76514	0	0	0	0	0	0	0	0	0	0	0	109.333	76	5.106	0.8927	1.23802	75	19.0194	5.186	3.968	5.39	13.6	0	6	0	0	0	0	10.8728	6.98827	0	0
33	0	0	0	0	0	0	0	0	97.1797	0	0	88.0838	84.9367	0.83213	0	0	0	0	0	0	0	0	0	0	0	112	69.3333	4.9395	1.0057	1.30588	78	21.9076	3.038	2.528	4.55	12.9	0	5	0	0	0	0	9.71797	-12.6306	0	0
24	0	0	0	0	0	0	0	0	127.988	.	1	96.4441	100.479	0.90769	0	0	0	1	0	1	0	0	0	0	0	105.333	70	4.7175	0.3729	1.30588	76	20.4152	3.9	3.54	4.39	8.7	0	8	0	0	0	0	12.7988	11.397	0	0
21	0	0	0	0	0	0	0	0	91.694	0	0	106.674	98.5719	0.79943	0	0	0	0	0	0	0	0	0	0	0	93.3333	56.6667	4.107	0.5311	1.57679	75	24.8358	3.854	3.081	5.05	12.5	0	5	0	0	0	0	9.1694	-27.1574	0	0
24	0	0	0	0	0	0	0	0	121.659	0	1	87.4736	83.958	0.83741	0	0	1	1	1	0	0	0	0	1	0	102	59.3333	4.7175	0.3277	1.39627	70	20.0692	3.518	2.946	4.11	12.1	0	8	0	0	0	0	12.1659	5.06788	0	0
23	0	0	0	0	0	0	0	0	90.4148	0	0	95.9604	98.4001	0.89222	0	0	0	1	0	0	0	0	0	0	0	114.667	75.3333	4.107	0.8475	1.78011	75	23.5304	3.405	3.038	5.39	13.7	0	5	0	0	0	0	9.04148	-26.9298	0	0
21	0	0	0	0	0	0	0	0	105.727	0	0	84.443	84.4576	0.88658	0	0	0	0	0	0	0	0	0	0	0	89.3333	44.6667	3.996	0.5085	1.96089	64	19.2894	3.086	2.736	5.39	14.6	0	6	0	0	0	0	10.5727	-13.1248	0	0
41	0	0	0	0	0	0	0	0	107.965	.	0	88.9102	87.165	0.84061	0	0	0	1	0	0	0	0	0	0	0	108.667	70	4.773	1.1074	1.50919	73	19.5312	3.068	2.579	2.53	12.8	0	6	0	0	0	0	10.7965	4.1818	0	0
49	0	0	0	0	0	0	0	0	107.375	0	0	84.7024	98.0863	0.94286	0	0	0	0	0	0	0	0	1	0	1	104.667	66.6667	5.1615	1.1526	1.39627	74	26.3146	2.59	2.442	5.01	12.4	0	6	0	0	0	0	10.7375	9.61907	0	0
28	0	0	0	0	0	0	0	0	100.654	0	0	92.5607	86.5957	0.81447	0	1	1	1	0	0	0	0	0	0	0	94	55.3333	4.218	0.8249	1.68972	74	22.3478	3.083	2.511	4.78	14	0	6	0	0	0	0	10.0654	-12.9239	0	0
26	1	0	0	0	0	0	0	0	92.1584	0	0	96.1715	100.659	0.92215	0	0	0	1	0	0	0	0	0	0	0	104.667	60	4.2735	1.0961	1.10256	74	22.4996	4.406	4.063	4.91	15.3	0	5	0	0	0	0	9.21584	-17.869	0	0
40	1	0	0	0	0	0	0	0	106.461	0	0	75.8974	87.3695	0.95236	1	0	0	0	0	0	0	0	0	0	0	127.333	83.3333	4.551	1.017	1.14789	83	24.3375	3.736	3.558	5.79	15.3	0	6	0	0	0	0	10.6461	6.98122	0	0
44	0	0	0	0	0	0	0	0	105.713	0	0	79.4614	83.7922	0.8917	1	0	0	0	0	0	0	0	0	0	0	98.6667	66	4.9395	0.5989	1.53173	76	22.2222	2.41	2.149	4.99	11.4	0	6	0	0	0	0	10.5713	4.19067	0	0
41	0	0	0	0	0	0	0	0	107.965	0	0	96.0328	96.622	0.86005	0	0	0	0	0	0	0	0	0	0	0	102.667	70.6667	4.995	0.6328	1.64465	70	20.061	3.344	2.876	5.27	12.3	0	6	0	0	0	0	10.7965	4.1818	0	0
27	1	0	0	0	0	0	0	0	102.69	0	0	69.8681	78.2564	0.94486	1	0	0	1	0	0	0	0	0	0	0	120.667	76.6667	4.9395	1.3899	1.21549	87	25.565	3.772	3.564	5.41	15.7	0	6	0	0	0	0	10.269	-6.58404	0	0
25	0	0	0	0	0	0	0	0	127.092	0	1	53.6128	48.6096	0.80354	1	0	0	1	0	0	0	0	0	0	0	90.6667	56.6667	4.995	0.4294	1.73504	66	18.8271	1.863	1.497	5.17	12.7	0	8	0	0	0	0	12.7092	11.2545	0	0
54	0	0	0	0	0	0	0	0	98.5421	0	0	85.3873	78.4525	0.75382	0	0	0	1	1	1	0	0	0	0	0	114	73.3333	4.7175	0.5537	1.37374	78	20.5693	3.014	2.272	4.18	12.4	0	5	0	0	0	0	9.85421	4.55384	0	0
26	1	0	0	0	0	0	0	0	103.414	0	0	79.5246	77.0103	0.84032	1	1	0	0	1	0	1	0	0	0	0	114	76.6667	3.996	1.0396	1.35094	73	19.6555	4.534	3.81	4.24	15.7	0	6	0	0	0	0	10.3414	-6.61357	0	0
31	0	0	0	0	0	0	0	0	98.5546	0	0	69.0305	77.6948	0.99564	1	0	0	1	1	1	0	0	0	0	0	98.6667	69.3333	4.662	0.6441	1.48666	62	16.3593	2.525	2.514	3.71	13.7	0	5	0	0	0	0	9.85546	-12.7626	0	0
20	1	0	0	0	0	0	0	0	122.519	0	1	69.287	77.6856	0.98067	1	0	1	0	0	0	0	0	0	0	0	116	79.3333	4.662	1.1639	1.1251	87	23.939	3.415	3.349	5.67	14.7	0	8	0	0	0	0	12.2519	7.97117	0	0
45	1	0	0	0	0	0	0	0	102.786	0	0	83.8889	85.6496	0.84041	0	1	0	1	0	0	0	0	0	0	0	100.667	64.6667	5.439	1.0848	1.39627	81	21.8776	4.192	3.523	4.11	13.4	0	6	0	0	0	0	10.2786	7.07405	0	0
41	0	0	0	0	0	0	0	0	107.965	.	0	98.2285	94.4147	0.80651	0	0	0	1	0	1	0	0	0	0	0	108.667	69.3333	4.7175	0.4859	1.35094	75	23.3355	3.597	2.901	5.59	11.2	0	6	0	0	0	0	10.7965	4.1818	0	0
42	1	0	0	0	0	0	0	0	92.4202	0	0	94.8287	99.4374	0.87676	0	0	0	1	1	1	0	0	0	0	0	111.333	71.3333	4.773	0.8475	1.08003	76	22.1453	4.479	3.927	5.7	15.4	0	5	0	0	0	0	9.24202	-5.55239	0	0
38	0	0	0	0	0	0	0	0	116	0	0	89.433	95.4805	0.90724	0	0	0	0	1	0	0	0	0	0	0	112.667	71.3333	4.9395	0.3616	1.80264	79	23.0112	2.997	2.719	5.37	12.6	0	7	0	0	0	0	11.6	9.95722	0	0
55	0	0	0	0	0	0	0	0	102.943	0	0	93.9036	85.5347	0.74364	0	0	0	0	0	0	0	0	0	0	0	126.667	82.6667	5.439	0.8701	1.32841	72	21.2279	2.91	2.164	5.33	14	0	6	0	0	0	0	10.2943	9.70811	0	0
47	0	0	0	0	0	0	0	0	103.509	0	0	86.4974	86.7173	0.81988	0	0	0	1	1	0	0	0	0	0	0	124	80	5.439	0.5537	1.4188	77	26.7532	2.676	2.194	4.62	12.2	0	6	0	0	0	0	10.3509	4.24648	0	0
44	0	0	0	0	0	0	0	0	111.213	0	0	92.808	86.5475	0.79793	0	0	0	1	1	0	0	0	0	0	0	103.333	62.6667	4.7175	0.8023	1.64465	67	18.5178	3.187	2.543	4.39	12.3	0	7	0	0	0	0	11.1213	9.69026	0	0
43	0	0	0	0	0	0	0	0	111.997	.	0	94.4749	95.3903	0.8593	0	0	0	1	1	1	0	0	0	0	0	94	67.3333	4.329	0.565	1.48666	74	19.5717	3.383	2.907	4.54	12.7	0	7	0	0	0	0	11.1997	9.7208	0	0
60	1	0	0	0	0	0	0	0	81.4429	0	0	83.1288	70.0929	0.64535	0	1	1	0	0	1	0	0	0	0	0	121.333	72	4.884	1.0283	1.1251	83	22.1453	3.784	2.442	5.05	14	0	1	0	0	0	0	8.14429	-2.96792	0	0
46	0	0	0	0	0	0	0	0	104.238	0	0	100.399	103.862	0.85744	0	0	0	0	1	0	0	0	0	0	0	120	68.6667	4.995	0.8136	1.57679	78	24.0346	3.388	2.905	3.86	13.7	0	6	0	0	0	0	10.4238	4.22272	0	0
47	0	0	0	0	0	0	0	0	103.509	0	0	85.2743	91.4812	0.89719	0	0	0	0	1	0	0	0	0	0	0	113.333	72.6667	4.662	0.5763	1.50919	73	22.2222	2.558	2.295	3.73	12.3	0	6	0	0	0	0	10.3509	4.24648	0	0
56	1	0	0	0	0	0	0	0	83.7638	0	0	81.6722	83.7902	0.79281	0	0	0	0	0	0	0	0	0	0	1	115.333	78	5.439	0.9944	1.10256	84	24.6097	3.562	2.824	5.51	15.1	0	1	0	0	0	0	8.37638	-3.66076	0	0
24	1	0	0	0	0	0	0	0	119.124	0	0	94.7642	94.3747	0.8575	0	0	0	0	0	0	0	0	1	0	0	115.333	72.6667	4.995	0.6893	1.32841	89	25.0135	4.772	4.092	5.75	16.3	0	7	0	0	0	0	11.9124	7.5902	0	0
34	0	0	0	0	0	0	0	0	119.306	0	0	109.336	105.349	0.835	0	0	1	0	0	0	0	0	0	0	0	106	71.3333	5.217	0.5085	1.66718	68	20.6905	3.703	3.092	2.84	9.7	0	7	0	0	0	0	11.9306	10.2492	0	0
45	1	0	0	0	0	0	0	0	98.7913	0	0	85.087	92.928	0.909	0	0	0	1	0	0	0	0	0	0	0	109.333	75.3333	5.1615	0.4181	1.43382	75.2	20.6679	4.071	3.699	3.73	16.3	0	5	0	0	0	0	9.87913	3.07902	0	0
75	1	0	0	0	0	0	0	0	77.9873	0	0	94.925	72.569	0.522	0	1	0	0	0	1	1	0	0	0	0	112.667	69.3333	4.773	1.3334	1.21191	86.4	22.484	4.437	2.316	5.78	14.4	0	2	0	0	0	0	7.79873	4.87798	0	0
43	0	0	0	0	0	0	0	0	104.648	.	0	108.659	99.863	0.781	0	0	0	0	0	0	0	0	0	0	0	106	74	4.218	0.5763	2.09956	68.1	20.0674	3.828	2.99	4.7	12.1	0	6	0	0	0	0	10.4648	2.37233	0	0
68	0	0	0	0	0	0	0	0	77.1621	0	0	94.548	89.229	0.732	0	0	0	0	0	0	0	0	0	0	0	129.333	73.3333	5.439	0.6667	1.43382	68.3	19.4468	2.672	1.955	5.38	10.3	0	2	0	0	0	0	7.71621	-6.27821	0	0
47	0	0	0	0	0	0	0	0	89.4272	0	0	96.096	96.649	0.841	0	1	1	0	0	0	0	0	1	1	0	91.3333	62.6667	4.8285	0.7684	1.38451	72	21.686	3.195	2.686	4	13.5	0	1	0	0	0	0	8.94272	-9.83511	0	0
54	0	0	0	0	0	0	0	0	96.8666	0	0	93.958	86.575	0.757	0	0	0	0	0	1	0	0	0	0	0	99.3333	67.3333	4.995	1.3447	1.50779	68.5	20.7806	2.843	2.153	3.66	14.1	0	5	0	0	0	0	9.68666	2.87833	0	0
40	0	0	0	0	0	0	0	0	98.4356	.	0	98.922	101.577	0.869	0	0	0	1	0	1	0	1	0	0	0	124	77.3333	4.8285	0.791	1.63108	79.2	21.2707	3.889	3.379	4.78	14.2	0	5	0	0	0	0	9.84356	-6.10067	0	0
53	0	0	0	0	0	0	0	0	97.5495	0	0	106.94	101.879	0.783	0	0	0	0	0	0	0	0	0	0	0	94	62.6667	5.2725	0.7345	1.63108	70	21.269	3.504	2.743	4.09	12.3	0	5	0	0	0	0	9.75495	2.80774	0	0
59	0	0	0	0	0	0	0	0	60.3523	0	0	80.387	83.272	0.84	0	0	0	1	0	1	0	0	0	0	0	96.6667	75.3333	5.217	0.6215	1.75436	62.7	19.5112	2.502	2.102	4.54	12	0	3	0	0	0	0	6.03523	-29.8688	0	0
44	0	0	0	0	0	0	0	0	107.248	0	0	95.563	94.696	0.834	0	0	0	0	0	0	0	0	1	0	0	102.667	73.3333	4.884	0.3729	1.48314	70	21.6239	3.366	2.806	4.48	12.4	0	6	0	0	0	0	10.7248	5.72514	0	0
72	1	0	0	0	0	0	0	0	54.0086	0	0	82.95	93.043	0.796	0	0	1	0	1	0	0	0	0	0	0	106	73.3333	5.217	0.8701	1.03931	82.3	20.8397	3.934	3.131	4.76	15.2	0	4	0	0	0	1	5.40086	-21.361	0	0
73	0	0	0	0	0	0	0	0	81.9641	0	0	73.28	78.751	0.772	1	0	0	0	0	0	0	0	0	0	0	103.333	52	5.1615	1.4916	1.35985	68.7	23.2265	1.655	1.277	4.93	11.7	0	1	0	0	0	0	8.19641	2.29102	0	0
61	0	0	0	0	0	0	0	0	95.1755	0	0	94.367	93.221	0.784	0	0	0	0	0	0	0	0	0	0	0	125.333	72.6667	5.1615	1.3786	1.55711	69.5	21.9214	3.169	2.486	4.39	13.2	0	5	0	0	0	0	9.51755	6.46126	0	0
41	1	0	0	0	0	0	0	0	93.0717	0	0	103.656	103.232	0.827	0	0	0	1	1	0	0	0	1	0	0	102	70	5.2725	0.8362	1.21191	73.6	23.1214	5.105	4.221	5.42	15.2	0	5	0	0	0	0	9.30717	-5.65432	0	0
41	0	0	0	0	0	0	0	0	108.999	0	0	95.495	94.713	0.83	0	0	0	1	0	0	0	0	0	0	0	104	65.3333	5.106	0.6102	1.50779	70	24.1031	3.45	2.863	5.15	14	0	6	0	0	0	0	10.8999	5.21638	0	0
43	1	0	0	0	0	0	0	0	105.703	0	0	93.127	93.092	0.827	0	1	1	1	0	0	0	0	0	0	0	101.333	65.3333	5.4945	1.5142	1.28588	78.8	22.6097	4.523	3.742	4.3	16.2	0	6	0	0	0	0	10.5703	8.48406	0	0
50	0	0	0	0	0	0	0	0	102.321	0	0	101.424	96.455	0.785	0	0	1	0	1	1	0	0	1	0	0	107.333	74	4.329	0.3842	1.97627	64	22.8797	2.973	2.335	4.61	12.8	0	6	0	0	0	0	10.2321	5.31946	0	0
65	0	0	0	0	0	0	0	0	67.3144	0	0	105.738	105.496	0.782	0	0	0	0	0	0	0	0	0	0	0	100.667	62	4.218	0.8588	1.63108	71.7	20.5276	3.121	2.441	4.33	12	0	3	0	0	0	0	6.73144	-18.3862	0	0
70	1	0	0	0	0	0	0	0	92.437	0	0	94.252	95.941	0.716	0	0	0	0	0	0	0	0	0	0	0	112	79.3333	5.1615	1.3899	1.06397	76	22.6176	3.678	2.633	5.81	14.3	0	5	0	0	0	0	9.2437	15.5605	1	0
41	0	0	0	0	0	0	0	0	75.5951	0	0	98.1	100.251	0.871	0	1	0	1	0	1	0	0	0	0	0	94	61.3333	5.0505	0.8927	1.72971	70.4	19.2971	3.821	3.33	4.69	13.8	0	2	0	0	0	0	7.55951	-28.1878	0	0
55	0	0	0	0	0	0	0	0	77.3797	0	0	100.792	98.241	0.778	0	0	0	1	1	0	0	0	0	0	0	108	66.6667	5.106	0.5085	1.77902	77.8	25.5791	3.155	2.454	4.49	13.5	0	2	0	0	0	0	7.73797	-15.8551	0	0
47	0	0	0	0	0	0	0	0	96.7831	0	0	117.183	109.769	0.781	0	0	0	1	1	1	0	0	0	0	0	110.667	66	5.2725	1.0848	1.72971	73.5	22.5842	3.727	2.91	5.03	13.6	0	5	0	0	0	0	9.67831	-2.47919	0	0
55	0	0	0	0	0	0	0	0	78.4948	0	0	96.407	96.359	0.824	0	0	0	1	1	0	0	0	0	0	0	108.667	67.3333	5.4945	0.3051	1.85299	63.1	19.3454	3.096	2.551	4.23	12.7	0	2	0	0	0	0	7.84948	-14.74	0	0
59	1	0	0	0	0	0	0	0	94.0234	0	0	110.052	118.077	0.818	0	0	0	0	0	0	0	0	0	0	0	113.333	73.3333	5.0505	0.5424	1.50779	88.2	23.5499	5.013	4.1	5.6	14.8	0	5	0	0	0	0	9.40234	8.85918	0	0
76	1	0	0	0	0	0	0	0	82.6727	0	0	48.457	50.961	0.707	1	0	0	0	0	0	1	0	0	1	0	96.6667	67.3333	5.3835	0.7006	1.43382	71.3	19.6392	1.764	1.248	5.64	14.5	0	1	0	0	0	0	8.26727	10.3167	0	0
51	0	0	0	0	0	0	0	0	101.118	0	0	104.172	95.786	0.751	0	1	0	0	0	0	0	0	0	0	0	104	67.3333	4.884	0.4972	1.55711	77.3	23.8435	3.371	2.532	3.91	13.6	0	6	0	0	0	0	10.1118	4.8698	0	0
74	1	0	0	0	0	0	0	0	85.0188	0	0	101.247	80.582	0.545	0	0	1	0	0	1	1	0	0	1	0	100	61.3333	4.9395	0.8362	1.85299	79	20.9708	3.896	2.122	5.07	17.3	0	1	0	0	0	0	8.50188	11.156	0	0
48	0	0	0	0	0	0	0	0	104.276	0	0	113.139	112.962	0.831	0	0	0	0	0	0	0	0	0	0	0	94.6667	68	4.9395	0.4633	2.09956	74.8	21.8862	3.817	3.171	4.67	12.5	0	6	0	0	0	0	10.4276	5.76731	0	0
47	1	0	0	0	0	0	0	0	76.1579	0	0	95.269	100.598	0.862	0	0	0	1	1	0	0	0	0	0	0	94.6667	57.3333	4.662	0.8136	1.77513	73.6	20.8391	5.083	4.382	5.79	15.7	0	2	0	0	0	0	7.61579	-18.0475	0	0
56	0	0	0	0	0	0	0	0	102.222	0	0	82.081	77.823	0.774	0	0	0	1	1	0	0	0	0	0	0	104	64	4.662	0.4746	1.6705	71	20.6418	2.466	1.908	5.21	13.2	0	6	0	0	0	0	10.2222	9.74094	0	0
47	1	0	0	0	0	0	0	0	82.222	0	0	113.254	103.722	0.748	0	0	0	0	1	0	0	0	0	0	0	102.667	72.6667	5.4945	1.1752	1.46123	75.4	22.2936	5.412	4.048	5.11	15.1	0	1	0	0	0	0	8.2222	-11.9834	0	0
44	0	0	0	0	0	0	0	0	107.78	0	0	96.868	100.122	0.88	0	0	0	1	1	0	0	0	0	0	0	118	72	5.217	0.8136	1.64434	74	20.5916	2.964	2.607	5.3	11	0	6	0	0	0	0	10.778	6.25706	0	0
67	1	0	0	0	0	0	0	0	92.4363	0	0	93.822	85.844	0.654	0	0	0	0	0	0	0	0	0	0	0	124.667	75.3333	5.4945	0.8136	1.25195	87.4	23.772	3.444	2.251	5.17	13.8	0	5	0	0	0	0	9.24363	13.2995	1	0
54	0	0	0	0	0	0	0	0	5.6299	.	0	109.549	103.693	0.779	0	0	0	0	1	0	0	0	0	0	0	114.667	75.3333	4.44	1.3447	1.38275	75.1	20.3702	3.442	2.682	4.67	12.6	0	4	0	1	1	1	0.56299	-88.3584	0	0
52	0	0	0	0	0	0	0	0	107.549	0	0	91.57	95.982	0.854	0	0	0	0	0	0	0	0	0	0	0	110.667	70	4.995	0.8136	1.51354	74.7	23.6231	3.005	2.566	4.78	12.9	0	6	0	0	0	0	10.7549	12.054	0	0
52	0	0	0	0	0	0	0	0	96.59	0	0	110.11	112.846	0.849	0	0	0	0	0	0	0	0	0	0	0	99.3333	52	4.7175	0.7232	1.64434	66.3	20.3405	3.6	3.057	3.64	12.6	0	5	0	0	0	0	9.659	1.09481	0	0
42	0	0	0	0	0	0	0	0	97.0624	.	0	86.307	81.405	0.798	0	0	0	1	0	0	0	0	0	0	0	117.333	73.3333	5.1615	1.1978	1.61818	78.4	21.9146	2.918	2.329	3.89	14.1	0	5	0	0	0	0	9.70624	-5.96709	0	0
41	1	0	0	0	0	0	0	0	76.1925	0	0	100.198	93.336	0.784	0	0	0	1	1	0	0	0	0	0	0	104.667	70.6667	5.2725	0.9831	1.30427	86.5	21.9361	4.663	3.654	5.67	17.2	0	2	0	0	0	0	7.61925	-22.5335	0	0
40	0	0	0	0	0	0	0	0	110.304	0	0	83.002	83.145	0.857	0	0	0	0	0	0	0	0	1	0	0	103.333	68.6667	4.3845	0.565	1.90593	72.4	21.1317	2.721	2.331	4.49	11.4	0	7	0	0	0	0	11.0304	5.76765	0	0
45	1	0	0	0	0	0	0	0	69.7698	0	0	108.744	93.869	0.71	0	0	0	1	1	0	0	0	0	0	0	100	71.3333	4.44	0.5989	1.35094	82	23.3067	4.95	3.513	4.94	14.9	0	3	0	0	0	0	6.97698	-25.9424	0	0
53	0	0	0	0	0	0	0	0	92.7887	0	0	80.669	76.888	0.776	0	0	0	1	1	1	0	0	0	0	0	105.333	69.3333	5.328	0.7232	1.44134	72	23.4221	2.577	1.999	3.43	12.1	0	5	0	0	0	0	9.27887	-1.95302	0	0
50	0	0	0	0	0	0	0	0	110.384	0	0	84.996	82.029	0.809	0	0	0	1	1	1	0	0	0	0	0	93.3333	60.6667	5.4945	0.7232	1.32841	71	19.2894	2.888	2.336	5.57	12.2	0	7	0	0	0	0	11.0384	13.3816	1	0
45	0	0	0	0	0	0	0	0	105.979	0	0	100.642	95.194	0.791	0	0	0	1	1	0	1	0	0	1	0	108.667	74	4.995	0.4181	1.71251	74	23.4952	3.187	2.52	4.14	12.8	0	6	0	0	0	0	10.5979	5.21001	0	0
51	0	0	0	0	0	0	0	0	105.877	0	0	93.239	100.578	0.894	0	0	0	0	0	0	0	0	0	0	0	125.333	72.6667	4.8285	0.904	1.71251	64	21.3593	2.838	2.537	3.91	13.6	0	6	0	0	0	0	10.5877	9.62795	0	0
60	1	0	0	0	0	0	0	0	81.4429	0	0	102.995	98.323	0.726	0	0	0	0	0	0	0	0	0	0	0	125.333	82.6667	5.328	0.6667	1.1251	84	22.8374	4.687	3.403	5.44	15.7	0	1	0	0	0	0	8.14429	-2.96792	0	0
45	0	0	0	0	0	0	0	0	104.973	0	0	107.714	99.024	0.769	0	0	0	1	1	0	0	0	0	0	0	113.333	78.6667	5.4945	1.1639	1.93836	78	22.7694	3.43	2.639	5.24	13.1	0	6	0	0	0	0	10.4973	4.20411	0	0
50	0	0	0	0	0	0	0	0	101.831	0	0	96.389	76.538	0.666	0	0	0	1	1	0	0	0	1	0	0	108	70	4.3845	0.7119	1.74903	66.4	19.2216	3.103	2.068	4.46	13.5	0	6	0	0	0	0	10.1831	4.82919	0	0
59	0	0	0	0	0	0	0	0	80.9573	0	0	107.018	99.408	0.747	0	0	0	0	1	0	0	0	0	0	0	110.667	72.6667	4.773	1.4125	1.46128	73.1	21.0258	3.189	2.382	5.34	13.1	0	1	0	0	0	0	8.09573	-9.26385	0	0
62	0	0	0	0	0	0	0	0	71.6243	0	0	99.099	86.926	0.688	0	0	0	1	1	0	1	0	0	0	0	125.333	81.3333	5.217	1.2543	1.64439	77.5	23.2812	3.213	2.211	4.11	13.1	0	2	0	0	0	0	7.16243	-16.3365	0	0
57	0	0	0	0	0	0	0	0	101.507	0	0	105.931	98.329	0.759	0	0	0	0	0	1	0	0	0	0	0	92	62	4.884	0.5763	2.35068	68.5	19.5674	2.941	2.232	3.8	8.9	0	6	0	0	0	0	10.1507	9.77881	0	0
52	1	0	0	0	0	0	0	0	90.5093	0	0	102.508	93.397	0.724	0	0	0	1	1	0	0	0	0	0	0	102	74	5.0505	1.017	1.19969	82.4	21.9036	5.408	3.915	5.29	15.7	0	5	0	0	0	0	9.05093	0.071068	0	0
50	1	0	0	0	0	0	0	0	101.598	0	0	106.378	99.789	0.755	0	1	0	1	1	1	0	0	1	0	0	110	72.6667	4.7175	1.0622	1.56591	80.1	22.066	5.251	3.964	5.29	15.3	0	6	0	0	0	0	10.1598	9.65262	0	0
48	0	0	0	0	0	0	0	0	105.86	0	0	104.738	97.012	0.776	0	0	0	0	1	0	0	0	0	0	0	111.333	78.6667	4.773	0.6554	1.56591	72.6	20.3848	3.626	2.813	4.52	14.6	0	6	0	0	0	0	10.586	7.35079	0	0
51	0	0	0	0	0	0	0	0	86.9494	0	0	81.952	87.322	0.874	0	0	0	0	1	0	0	0	0	0	0	98	67.3333	4.773	0.7119	1.5136	79.8	22.927	2.767	2.417	5.68	14.2	0	1	0	0	0	0	8.69494	-9.29918	0	0
56	0	0	0	0	0	0	0	0	98.5778	0	0	78.82	80.019	0.818	1	0	0	0	0	0	0	0	0	0	0	110.667	71.3333	4.329	1.6272	1.40896	76	22.7691	2.644	2.164	4.54	14.7	0	5	0	0	0	0	9.85778	6.09636	0	0
41	0	0	0	0	0	0	0	0	109.532	.	0	93.866	95.598	0.864	0	0	0	0	0	1	0	0	0	0	0	95.3333	62	4.9395	0.9605	1.72287	76	21.0213	3.476	3.002	5.38	13.9	0	6	0	0	0	0	10.9532	5.74895	0	0
50	0	0	0	0	0	0	0	0	94.7649	0	0	101.551	104.246	0.842	0	0	0	0	0	1	0	0	1	0	0	117.333	76	5.2725	1.2091	1.35975	78.8	23.7187	3.279	2.761	5.19	14.7	0	5	0	0	0	0	9.47649	-2.23715	0	0
72	1	0	0	0	0	0	0	0	81.7238	0	0	76.49	80.052	0.721	1	1	0	0	0	0	0	0	0	0	0	110	73.3333	5.217	0.5424	1.33515	79.8	24.034	3.355	2.419	4.58	15	0	1	0	0	0	0	8.17238	6.3541	0	0
73	1	0	0	0	0	0	0	0	47.0425	0	0	103.594	98.281	0.641	0	0	0	0	0	0	0	0	0	0	0	124.667	75.3333	5.0505	1.0509	1.11318	86.4	23.3554	3.855	2.471	5.3	13	0	4	0	0	0	1	4.70425	-27.5737	0	0
73	0	0	0	0	0	0	0	0	86.2298	0	0	79.695	85.74	0.796	1	0	0	0	0	.	0	0	0	0	0	120.667	68	4.9395	0.7119	1.43382	76.2	21.3178	2.1	1.671	4.2	12.3	0	1	0	0	0	0	8.62298	6.55674	0	0
65	0	0	0	0	0	0	0	0	86.7021	0	0	89.427	87.055	0.765	0	0	0	0	1	0	0	0	0	0	0	107.333	63.3333	4.995	0.8588	1.31054	69.3	20.0576	2.66	2.036	5.33	12.5	0	1	0	0	0	0	8.67021	1.00159	0	0
65	1	0	0	0	0	0	0	0	80.5763	0	0	75.754	88.585	0.847	1	0	1	0	0	1	0	0	0	0	0	110	72.6667	5.0505	1.2995	1.5079	88	25.0988	3.42	2.896	4.57	15.6	0	1	0	0	0	0	8.05763	-0.067397	0	0
46	0	0	0	0	0	0	0	0	94.373	0	0	93.537	98.068	0.865	0	0	0	1	1	0	0	0	0	0	0	108	72	4.662	0.9944	1.60632	78.7	25.4125	2.958	2.558	4.07	12.6	0	5	0	0	0	0	9.4373	-5.64271	0	0
41	0	0	0	0	0	0	0	0	108.477	0	0	115.409	108.942	0.81	0	0	0	1	1	0	0	0	1	0	0	93.3333	66.6667	4.773	0.8588	1.7296	69.7	20.2076	3.683	2.983	5.67	12.8	0	6	0	0	0	0	10.8477	4.69411	0	0
54	0	0	0	0	0	0	0	0	102.018	0	0	72.688	73.562	0.825	1	0	0	0	1	0	0	0	0	0	0	98.6667	63.3333	5.106	1.1413	1.5079	69.3	22.6292	2.006	1.654	4.71	13.1	0	6	0	0	0	0	10.2018	8.02956	0	0
62	1	0	0	0	0	0	0	0	101.142	0	0	99.4323	97.4167	0.74714	0	0	0	0	0	0	1	0	0	0	0	124	84.6667	5.106	0.6215	1.0575	79	20.6575	4.374	3.268	4.39	15.2	0	6	0	0	0	0	10.1142	18.2379	1	0
45	0	0	0	0	0	0	0	0	104.973	0	0	84.5887	78.9326	0.78066	0	0	0	0	0	0	0	0	0	0	0	114.667	80	4.8285	1.1639	1.55426	73	22.3757	2.968	2.317	4.71	14	0	6	0	0	0	0	10.4973	4.20411	0	0
50	0	0	0	0	0	0	0	0	101.35	0	0	100.032	98.3192	0.80958	0	0	0	1	0	0	0	0	0	0	0	111.333	79.3333	4.7175	1.0057	1.80264	74	22.719	3.277	2.653	4.67	10.7	0	6	0	0	0	0	10.135	4.34827	0	0
50	0	0	0	0	0	0	0	0	86.2408	0	0	100.828	94.8998	0.77681	0	0	0	0	0	0	0	0	0	0	0	90.6667	62	4.9395	0.5989	2.02849	77	21.7738	3.692	2.868	5.39	12	0	1	0	0	0	0	8.62408	-10.7612	0	0
36	0	0	0	0	0	0	0	0	111.824	0	0	91.6282	82.3039	0.77019	0	1	0	0	0	0	0	0	0	0	0	109.333	69.3333	4.3845	0.7571	1.78011	73	21.6041	3.294	2.537	4.03	12.6	0	7	0	0	0	0	11.1824	4.27409	0	0
37	0	0	0	0	0	0	0	0	111.041	0	0	74.3598	74.088	0.86245	1	0	0	0	0	0	0	0	0	0	0	114.667	70	4.6065	0.339	1.57679	66	19.052	2.639	2.276	4.78	12.8	0	7	0	0	0	0	11.1041	4.24475	0	0
44	1	0	0	0	0	0	0	0	91.1308	0	0	97.682	74.8896	0.6481	0	1	0	1	0	0	0	0	0	0	0	110	69.3333	5.2725	1.582	1.10256	72	20.9572	4.075	2.641	5.32	15.9	0	5	0	0	0	0	9.11308	-5.33488	0	0
30	0	0	0	0	0	0	0	0	116.638	0	0	72.5485	78.8716	0.96339	1	0	0	1	0	1	0	0	1	0	0	93.3333	68	4.662	0.565	1.62212	61	17.4044	2.513	2.421	3.72	11.8	0	7	0	0	0	0	11.6638	4.56737	0	0
23	1	0	0	0	0	0	0	0	125.914	0	1	82.324	79.8697	0.87046	0	1	0	0	0	0	0	0	0	0	0	106	67.3333	5.106	1.1978	1.50919	69	17.7557	4.153	3.615	4.66	15.1	0	8	0	0	0	0	12.5914	13.6267	1	0
21	0	0	0	0	0	0	0	0	124.25	0	1	75.5097	78.9587	0.93102	1	0	0	0	0	0	0	0	0	0	0	99.3333	61.3333	4.8285	0.7571	1.39627	64	17.6309	2.856	2.659	4.34	13.5	0	8	0	0	0	0	12.425	5.39862	0	0
29	0	0	0	0	0	0	0	0	117.46	.	0	97.8549	86.1215	0.76444	0	0	0	0	0	1	0	0	0	0	0	101.333	60.6667	4.7175	0.5763	1.46387	71	21.4844	3.515	2.687	5.13	11.9	0	7	0	0	0	0	11.746	4.63616	0	0
59	1	0	0	0	0	0	0	0	109.307	0	0	101.748	96.635	0.74	0	0	0	0	0	0	0	0	0	0	0	117.333	67.3333	4.44	0.6554	1.13794	83.6	20.7466	4.219	3.121	5.3	15.4	0	6	0	0	0	0	10.9307	24.1427	1	0
55	0	0	0	0	0	0	0	0	104.098	0	0	93.046	90.383	0.788	0	0	0	0	0	1	0	0	0	0	0	106	75.3333	4.218	1.1752	1.55711	77.5	22.5473	2.891	2.277	4.78	15.2	0	6	0	0	0	0	10.4098	10.8627	0	0
40	0	0	0	0	0	0	0	0	113.155	0	0	89.641	87.178	0.844	0	0	0	1	1	0	0	0	0	0	0	98.6667	71.3333	4.884	0.4746	1.63108	65	18.071	2.967	2.503	4.64	9.9	0	7	0	0	0	0	11.3155	8.61846	0	0
56	0	0	0	0	0	0	0	0	89.3912	0	0	82.207	82.28	0.793	0	0	1	0	0	0	0	0	0	0	0	94.6667	62.6667	4.773	0.7797	1.60642	79.1	26.1951	2.507	1.988	5.19	14.3	0	1	0	0	0	0	8.93912	-3.0902	0	0
67	1	0	0	0	0	0	0	0	83.5577	0	0	86.305	79.742	0.664	0	0	0	0	0	0	0	1	0	0	0	96	65.3333	4.9395	0.8701	1.63108	85.5	23.8797	3.716	2.467	3.65	14.6	0	1	0	0	0	0	8.35577	4.42088	0	0
46	0	0	0	0	0	0	0	0	104.733	0	0	90.654	91.735	0.842	0	0	0	0	1	0	0	0	0	0	0	104	74.6667	4.662	0.8362	1.75436	77.2	23.2949	2.961	2.494	5.13	14.9	0	6	0	0	0	0	10.4733	4.71735	0	0
49	0	0	0	0	0	0	0	0	92.405	0	0	94.805	96.38	0.843	0	0	0	0	1	0	0	0	0	0	0	115.333	75.3333	4.44	0.9266	1.38451	76.6	21.8633	3.22	2.715	4.98	13.4	0	5	0	0	0	0	9.2405	-5.35041	0	0
61	1	0	0	0	0	0	0	0	87.1547	0	0	105.204	98.182	0.705	0	0	1	0	0	0	1	0	0	0	0	124.667	82.6667	5.1615	0.5085	1.68039	82	22.884	4.923	3.472	4.69	14.2	0	1	0	0	0	0	8.71547	3.49733	0	0
49	0	0	0	0	0	0	0	0	86.8487	0	0	90.65	93.105	0.864	0	0	0	0	0	0	0	0	0	0	0	110.667	75.3333	4.9395	0.7458	1.55711	69.5	19.5481	2.804	2.424	4.83	11.4	0	1	0	0	0	0	8.68487	-10.9067	0	0
52	0	0	0	0	0	0	0	0	90.4781	0	0	94.675	91.787	0.8	0	0	0	0	0	0	0	0	0	0	0	98	72.6667	4.551	1.2769	1.48314	68.2	21.1094	3.037	2.431	3.97	14.3	0	5	0	0	0	0	9.04781	-5.01708	0	0
44	1	0	0	0	0	0	0	0	103.987	0	0	83.779	93.583	0.947	0	0	1	0	1	0	0	0	0	0	0	94	66.6667	4.8285	0.4972	1.63108	68.3	19.5075	3.721	3.523	4.31	15	0	6	0	0	0	0	10.3987	7.52164	0	0
59	0	0	0	0	0	0	0	0	98.4969	0	0	106.272	111.635	0.852	0	0	0	0	1	0	0	0	0	0	0	115.333	77.3333	5.3835	0.6441	2.0749	64.5	19.4553	3.302	2.814	4.61	13.4	0	5	0	0	0	0	9.84969	8.27572	0	0
71	1	0	0	0	0	0	0	0	86.8294	0	0	101.671	92.362	0.662	0	0	0	1	1	1	0	0	0	0	0	117.333	74.6667	5.4945	0.9266	1.46123	71.8	18.0622	4.635	3.069	3.22	13.5	0	1	0	0	0	0	8.68294	10.7064	0	0
45	0	0	0	0	0	0	0	0	103.188	0	0	99.577	94.841	0.8	0	0	0	0	1	0	0	0	1	0	0	90	56	4.995	0.5537	1.46123	72.3	22.076	3.279	2.622	4.9	14	0	6	0	0	0	0	10.3188	2.41924	0	0
58	0	0	0	0	0	0	0	0	97.2025	0	0	91.352	86.573	0.762	0	0	0	0	0	0	0	0	0	0	0	108.667	76.6667	4.9395	0.8362	1.61818	74.8	21.8007	2.703	2.06	5.27	14.5	0	5	0	0	0	0	9.72025	6.22797	0	0
40	0	0	0	0	0	0	0	0	91.1376	.	0	88.451	92.377	0.889	0	0	1	0	0	0	0	0	0	0	0	102.667	69.3333	4.2735	0.4859	1.39627	76	21.2183	3.108	2.764	5.28	12.6	0	5	0	0	0	0	9.11376	-13.3987	0	0
55	1	0	0	0	0	0	0	0	84.3543	0	0	103.622	97.006	0.731	0	0	0	1	1	0	1	0	0	0	0	110	75.3333	4.995	0.9605	1.39627	84	23.6652	4.631	3.385	4.27	14.6	0	1	0	0	0	0	8.43543	-3.82371	0	0
46	1	0	0	0	0	0	0	0	89.8594	0	0	106.027	95.853	0.742	0	0	1	1	0	0	0	0	0	0	0	121.333	84	5.217	0.4746	1.17042	82	22.9481	4.812	3.57	3.53	13.7	0	1	0	0	0	0	8.98594	-5.09939	0	0
46	1	0	0	0	0	0	0	0	102.067	0	0	100.43	92.394	0.745	0	1	1	1	1	0	0	0	0	0	0	114.667	84	4.7175	1.1526	1.08003	84	24.0569	4.937	3.678	5.67	15.8	0	6	0	0	0	0	10.2067	7.10798	0	0
44	0	0	0	0	0	0	0	0	105.713	0	0	112.702	113.931	0.844	0	0	0	1	1	1	0	0	0	0	0	99.3333	63.3333	4.884	0.6441	1.39627	76	22.9591	4.09	3.453	3.52	9.8	0	6	0	0	0	0	10.5713	4.19067	0	0
50	0	0	0	0	0	0	0	0	101.35	0	0	90.208	89.011	0.813	0	1	0	0	1	0	0	0	1	0	0	110	61.3333	4.9395	1.0848	1.39627	78	22.6562	3.075	2.5	5.01	13.5	0	6	0	0	0	0	10.135	4.34827	0	0
40	0	0	0	0	0	0	0	0	91.1376	.	0	86.505	92.038	0.903	0	0	0	0	1	0	0	0	0	0	0	106.667	70.6667	4.8285	0.3277	1.74903	76.2	21.5401	3.144	2.839	5.13	11.8	0	5	0	0	0	0	9.11376	-13.3987	0	0
43	0	0	0	0	0	0	0	0	108.004	0	0	90.676	93.278	0.867	0	0	0	1	1	0	0	0	0	0	0	101.333	65.3333	5.2725	0.9379	1.35664	72.3	22.3908	3.007	2.607	4.34	10.6	0	6	0	0	0	0	10.8004	5.72774	0	0
59	1	0	0	0	0	0	0	0	70.0013	0	0	105.397	99.667	0.73	0	0	0	0	0	0	0	0	0	0	0	97.3333	67.3333	4.7175	1.3334	1.12121	84.5	21.5425	4.966	3.625	3.9	15.7	0	2	0	0	0	0	7.00013	-15.163	0	0
51	0	0	0	0	0	0	0	0	104.74	0	0	101.872	104.384	0.848	0	0	0	0	0	1	0	0	1	0	0	124.667	66.6667	4.662	1.4012	1.72287	76	21.598	3.074	2.607	4.95	13.7	0	6	0	0	0	0	10.474	8.49191	0	0
48	1	0	0	0	0	0	0	0	75.6248	0	0	110.552	103.433	0.758	0	0	0	0	1	0	0	0	0	0	0	104	69.3333	5.1615	0.8927	1.40896	80.5	23.588	5.02	3.804	4.74	13.7	0	2	0	0	0	0	7.56248	-17.8272	0	0
69	0	0	0	0	0	0	0	0	93.8183	0	0	105.433	97.53	0.702	0	0	0	0	0	0	0	0	0	0	0	126	73.3333	4.995	1.3899	1.33048	73	21.2444	2.793	1.962	4.69	13.7	0	5	0	0	0	0	9.38183	11.1315	0	0
59	0	0	0	0	0	0	0	0	86.1367	0	0	107.353	103.575	0.777	0	0	0	0	0	0	0	0	0	0	0	105.333	72.6667	4.773	0.565	1.63118	77.8	20.7123	3.747	2.913	4.5	13.5	0	1	0	0	0	0	8.61367	-4.08447	0	0
60	1	0	0	0	0	0	0	0	95.1676	0	0	97.847	96.285	0.763	0	0	0	0	0	0	1	0	0	0	0	102	66	4.4955	1.6385	1.55711	74.2	20.5239	3.864	2.949	5.27	13.5	0	5	0	0	0	0	9.51675	10.7567	0	0
41	1	0	0	0	0	0	0	0	113.323	0	0	89.032	91.443	0.842	0	1	0	0	1	1	0	0	0	0	0	112.667	82.6667	4.4955	0.9492	1.03937	89.4	25.4272	4.363	3.672	5.66	14.6	0	7	0	0	0	0	11.3323	14.5969	1	0
60	1	0	0	0	0	0	0	0	83.4566	0	0	105.676	102.707	0.745	0	0	0	1	1	0	0	0	0	0	0	91.3333	66	4.773	0.8475	1.18726	82.3	21.8229	4.636	3.456	5.1	14.3	0	1	0	0	0	0	8.34566	-0.954173	0	0
73	1	0	0	0	0	0	0	0	85.2169	0	0	93.186	73.195	0.558	0	1	0	0	0	0	0	0	0	0	0	128	70	4.4955	0.5763	1.11318	82	19.2231	4.233	2.363	5.29	14.8	0	1	0	0	0	0	8.52169	10.6006	0	0
56	1	0	0	0	0	0	0	0	93.8805	0	0	94.991	83.677	0.69	0	0	0	0	0	0	0	0	0	0	0	107.333	74.6667	4.9395	0.5876	1.18726	80.3	22.4178	4.124	2.847	4.93	12.8	0	5	0	0	0	0	9.38804	6.45592	0	0
44	0	0	0	0	0	0	0	0	86.0375	0	0	99.487	96.396	0.811	0	0	0	0	0	0	0	0	0	0	0	88.6667	59.3333	4.773	0.3842	1.65579	78.5	22.2538	3.635	2.949	3.01	10.8	0	1	0	0	0	0	8.60374	-15.4851	0	0
55	0	0	0	0	0	0	0	0	91.4942	0	0	99.917	105.493	0.857	0	0	0	0	0	0	0	0	1	0	0	124	75.3333	4.3845	0.5311	1.7296	79.2	22.3296	3.185	2.729	5.24	12.3	0	5	0	0	0	0	9.14942	-1.74066	0	0
35	0	0	0	0	0	0	0	0	83.1056	0	0	93.1728	99.5085	0.90705	0	1	0	1	1	0	0	0	0	0	0	103.333	69.3333	4.329	0.7571	1.57679	75	22.4913	3.744	3.396	5.46	13.9	0	1	0	0	0	0	8.31057	-25.1978	0	0
43	0	0	0	0	0	0	0	0	106.458	0	0	116.426	123.375	0.88622	0	0	0	1	1	0	0	0	0	0	0	98.6667	69.3333	4.773	0.7458	1.55426	78	23.833	3.876	3.435	4.96	14.2	0	6	0	0	0	0	10.6458	4.18245	0	0
49	0	0	0	0	0	0	0	0	102.065	0	0	102.561	107.634	0.86451	0	0	0	1	1	1	0	0	0	0	0	96.6667	68	5.217	0.5311	1.46387	77	22.7732	3.742	3.235	3.6	13	0	6	0	0	0	0	10.2065	4.30929	0	0
41	0	0	0	0	0	0	0	0	107.965	0	0	103.994	99.2808	0.81619	0	0	0	0	0	0	0	0	1	0	0	104.667	80	4.773	0.4859	1.71251	68	21.0828	3.335	2.722	5.78	14.1	0	6	0	0	0	0	10.7965	4.1818	0	0
54	0	0	0	0	0	0	0	0	98.5421	0	0	87.76	91.1724	0.83622	0	0	0	0	0	1	0	0	0	0	0	116.667	80	5.439	1.5142	1.59958	75	24.8889	2.595	2.17	5.39	15	0	5	0	0	0	0	9.85421	4.55384	0	0
50	1	0	0	0	0	0	0	0	77.8605	0	0	97.6541	92.6693	0.75745	0	1	1	0	0	0	0	0	0	0	0	108.667	72.6667	4.9395	1.2656	1.17042	84	24.1672	4.23	3.204	5.49	15.3	0	2	0	0	0	0	7.78605	-14.0847	0	0
64	1	0	0	0	0	0	0	0	99.7308	0	0	78.4855	68.3244	0.66071	0	1	0	1	0	0	0	0	0	0	0	107.333	70.6667	5.0505	0.904	1.53173	83	19.487	3.357	2.218	5.02	11.4	0	5	0	0	0	0	9.97308	18.3337	1	0
34	1	0	0	0	0	0	0	0	87.1222	0	0	104.225	104.421	0.83349	0	0	0	1	0	0	0	0	1	0	0	102	70	5.1615	0.4746	1.21549	88	26.6749	5.177	4.315	4.94	16	0	1	0	0	0	0	8.71222	-16.8778	0	0
54	0	0	0	0	0	0	0	0	98.5421	0	0	61.3789	60.1582	0.81459	1	0	0	1	0	0	1	0	0	0	0	118.667	73.3333	4.7175	1.1752	2.43512	61	17.898	1.85	1.507	5.51	12.9	0	5	0	0	0	0	9.85421	4.55384	0	0
34	1	0	0	0	0	0	0	0	116.551	0	0	114.945	111.657	0.81333	0	0	0	1	0	0	1	0	0	0	0	118.667	78.6667	4.662	0.7458	1.30588	79	25.6489	5.673	4.614	3.12	14.7	0	7	0	0	0	0	11.6551	12.5513	1	0
31	0	0	0	0	0	0	0	0	121.847	0	1	85.7594	85.0056	0.86467	0	0	0	0	0	0	0	0	0	0	0	97.3333	63.3333	5.439	0.6328	1.59958	71	18.8707	3.244	2.805	3.89	11.3	0	8	0	0	0	0	12.1847	10.5298	0	0
35	1	0	0	0	0	0	0	0	110.266	0	0	108.506	100.82	0.78877	0	1	1	0	0	1	0	0	0	0	0	125.333	80.6667	4.884	0.8136	1.78011	84	24.3141	4.985	3.932	5.69	15.2	0	7	0	0	0	0	11.0266	7.01974	0	0
67	1	0	0	0	0	0	0	0	69.0962	0	0	90.7517	103.379	0.82073	0	0	1	0	0	0	0	0	0	0	0	122.667	80	4.995	0.9492	1.17042	83	23.597	4.139	3.397	4.74	14.9	0	3	0	0	0	0	6.90962	-10.0406	0	0
53	0	0	0	0	0	0	0	0	99.2368	0	0	97.7684	96.4347	0.81072	0	0	0	0	0	0	0	0	1	0	0	110	76.6667	4.3845	1.1187	1.71251	69	21.3599	3.228	2.617	4.03	13	0	5	0	0	0	0	9.92368	4.49507	0	0
26	1	0	0	0	0	0	0	0	117.463	0	0	104.218	98.4404	0.79291	0	1	1	1	0	1	0	0	0	0	0	122	79.3333	5.328	1.5594	1.35094	85	27.4286	5.5	4.361	5.12	14.8	0	7	0	0	0	0	11.7463	7.43516	0	0
56	0	0	0	0	0	0	0	0	102.222	0	0	112.875	118.146	0.85579	0	0	0	0	1	1	0	0	0	0	0	104.667	68.6667	5.0505	1.2317	1.48666	67	20.5049	3.37	2.884	5.65	12.3	0	6	0	0	0	0	10.2222	9.74094	0	0
51	0	0	0	0	0	0	0	0	100.641	0	0	89.6607	87.4783	0.80875	0	0	0	0	0	0	0	0	0	0	0	104.667	75.3333	4.3845	0.4746	1.78011	71	20.7031	3.017	2.44	4.3	13	0	6	0	0	0	0	10.0641	4.39225	0	0
34	1	0	0	0	0	0	0	0	116.551	0	0	113.436	113.418	0.85831	0	1	0	1	0	1	0	0	0	0	0	122.667	79.3333	5.106	0.678	1.17042	76	23.2254	5.152	4.422	5.61	14.9	0	7	0	0	0	0	11.6551	12.5513	1	0
32	0	0	0	0	0	0	0	0	84.8756	0	0	90.4581	89.0463	0.85828	0	0	0	1	1	0	0	0	0	0	0	110	79.3333	4.3845	0.4746	1.57679	74	19.433	3.267	2.804	3.78	14.2	0	1	0	0	0	0	8.48756	-25.6882	0	0
48	0	0	0	0	0	0	0	0	102.784	0	0	89.0979	86.8919	0.82398	0	1	1	0	0	0	0	0	0	0	0	92.6667	60.6667	4.6065	0.9266	1.4188	73	18.75	2.994	2.467	4.29	12.8	0	6	0	0	0	0	10.2784	4.27535	0	0
37	0	0	0	0	0	0	0	0	111.041	0	0	87.6697	89.7934	0.87887	0	0	0	1	0	0	0	0	0	0	0	103.333	70.6667	5.0505	0.5424	1.8705	72	22.0604	2.906	2.554	5.23	11.4	0	7	0	0	0	0	11.1041	4.24475	0	0
36	0	0	0	0	0	0	0	0	95.1532	0	0	95.5122	92.6153	0.8339	0	0	0	0	0	0	0	0	0	0	0	108.667	75.3333	5.2725	0.4633	1.71251	67	20.202	3.546	2.957	5.31	11.3	0	5	0	0	0	0	9.51531	-12.3969	0	0
29	0	0	0	0	0	0	0	0	117.46	0	0	83.405	85.0604	0.87842	0	1	0	1	0	0	0	0	0	0	0	100.667	70.6667	4.44	0.678	1.39627	79	23.0469	3.035	2.666	5.7	13	0	7	0	0	0	0	11.746	4.63616	0	0
37	0	0	0	0	0	0	0	0	116.818	0	0	75.6646	77.2358	0.87905	1	0	0	1	0	0	0	0	0	0	0	118.667	82	4.8285	0.4859	2.05128	64	20.5688	2.621	2.304	2.83	13.3	0	7	0	0	0	0	11.6818	10.0215	0	0
54	0	0	0	0	0	0	0	0	83.8513	0	0	89.1366	82.4418	0.74967	0	0	0	0	0	0	0	0	0	1	0	113.333	79.3333	4.773	1.6272	1.64465	72	23.1473	3.04	2.279	5.57	13.6	0	1	0	0	0	0	8.38513	-10.137	0	0
22	0	0	0	0	0	0	0	0	129.799	0	1	88.3676	86.6206	0.84474	0	0	1	1	0	1	0	1	0	0	0	108	70	5.0505	0.8136	1.57679	74	24.6904	3.317	2.802	4.76	13.1	0	8	0	0	0	0	12.9799	11.701	0	0
48	0	0	0	0	0	0	0	0	108.131	0	0	89.6795	86.8053	0.81341	0	0	0	1	0	0	0	0	0	0	0	107.333	80	5.106	1.5481	1.39627	63	20.1348	2.878	2.341	5.42	11.2	0	6	0	0	0	0	10.8131	9.62256	0	0
48	1	0	0	0	0	0	0	0	100.643	0	0	94.9807	87.418	0.74061	0	0	1	1	0	1	0	0	0	0	0	100	78.6667	5.106	1.0396	1.32841	79	24.7409	4.341	3.215	5.11	14.6	0	6	0	0	0	0	10.0643	7.1909	0	0
41	0	0	0	0	0	0	0	0	107.965	0	0	96.8214	93.434	0.81199	0	0	0	1	1	0	1	0	0	0	0	127.333	81.3333	4.884	1.1752	1.53173	72	23.0112	3.202	2.6	5.78	14.4	0	6	0	0	0	0	10.7965	4.1818	0	0
62	0	0	0	0	0	0	0	0	98.0035	0	0	87.0731	93.1699	0.84407	0	0	0	1	.	0	0	0	0	0	0	108	82.6667	4.6065	1.3673	1.53173	65	22.0604	2.623	2.214	4.04	12.5	0	5	0	0	0	0	9.80035	10.0426	0	0
52	0	0	0	0	0	0	0	0	99.9363	0	0	94.8344	92.5124	0.79251	0	0	0	0	0	0	0	0	0	0	0	115.333	75.3333	4.773	0.791	1.53173	76	24.2439	3.046	2.414	2.85	12.4	0	5	0	0	0	0	9.99363	4.44119	0	0
28	1	0	0	0	0	0	0	0	101.971	0	0	95.7495	89.0393	0.79035	0	1	0	1	0	0	0	0	0	0	0	123.333	81.3333	4.662	0.8475	1.14789	84	26.5731	4.579	3.619	4.93	14.7	0	6	0	0	0	0	10.1971	-6.54944	0	0
25	0	0	0	0	0	0	0	0	127.092	0	1	83.0501	77.4942	0.81837	0	0	0	0	1	0	0	0	0	0	0	123.333	72.6667	5.1615	0.4181	1.71251	63	21.0962	2.896	2.37	3.67	13.4	0	8	0	0	0	0	12.7092	11.2545	0	0
65	0	0	0	0	0	0	0	0	91.2144	0	0	93.3274	101.876	0.83536	0	0	0	1	0	0	0	0	1	0	0	115.333	72	5.328	1.3673	1.48666	76	24.7768	2.709	2.263	5.48	14.3	0	5	0	0	0	0	9.12144	5.5139	0	0
37	0	0	0	0	0	0	0	0	116.818	0	0	97.3017	104.183	0.90836	0	0	0	1	0	1	0	0	1	0	0	101.333	79.3333	4.6065	0.4859	1.59958	72	24.9989	3.099	2.815	4.53	13.5	0	7	0	0	0	0	11.6818	10.0215	0	0
44	0	0	0	0	0	0	0	0	111.213	0	0	108.085	109.751	0.86143	0	0	1	1	0	0	1	1	1	0	0	101.333	70	4.995	0.5989	1.44134	70	20.9321	3.399	2.928	4.85	12.8	0	7	0	0	0	0	11.1213	9.69026	0	0
32	0	0	0	0	0	0	0	0	115.011	0	0	117.834	100.893	0.74367	0	0	0	0	1	1	0	0	0	0	0	112	67.3333	4.551	0.8927	1.35094	74	20.83	4.108	3.055	5.18	12.4	0	7	0	0	0	0	11.5011	4.44701	0	0
37	0	0	0	0	0	0	0	0	116.818	.	0	82.7935	77.5506	0.81279	0	0	0	0	0	0	0	0	0	0	0	102.667	70	4.2735	0.5989	1.30588	70	20.3428	2.612	2.123	4.01	13.6	0	7	0	0	0	0	11.6818	10.0215	0	0
25	1	0	0	0	0	0	0	0	118.291	0	0	106.901	109.538	0.88524	0	0	0	1	0	1	0	0	1	0	0	110	73.3333	5.0505	1.2882	1.66718	83	22.4088	5.69	5.037	5.3	16.3	0	7	0	0	0	0	11.8291	7.50976	0	0
58	0	0	0	0	0	0	0	0	95.8118	0	0	86.7476	88.5098	0.82021	0	0	0	0	0	0	0	0	0	0	0	129.333	79.3333	5.439	0.8588	1.50919	73	21.9289	2.514	2.062	4.73	11.7	0	5	0	0	0	0	9.58118	4.83722	0	0
26	0	0	0	0	0	0	0	0	102.078	0	0	93.8529	104.556	0.96638	0	0	0	1	0	1	0	0	0	0	0	103.333	69.3333	5.328	0.565	2.11888	73	21.83	3.51	3.392	4.13	13.1	0	6	0	0	0	0	10.2078	-13.0067	0	0
43	0	0	0	0	0	0	0	0	106.458	0	0	101.578	102.685	0.86139	0	0	0	1	0	0	0	0	0	0	0	109.333	67.3333	4.773	0.5537	1.50919	67	20.5049	3.196	2.753	2.8	11.7	0	6	0	0	0	0	10.6458	4.18245	0	0
72	0	0	0	0	0	0	0	0	73.8918	0	0	93.4909	98.5665	0.79952	0	0	1	0	0	0	0	0	0	0	1	113.333	69.3333	4.8285	0.8814	1.39627	71	18.369	2.494	1.994	4.06	11.7	0	2	0	0	0	0	7.38918	-6.53476	0	0
60	0	0	0	0	0	0	0	0	99.39	0	0	78.6219	75.4689	0.76929	1	0	0	1	1	0	0	0	0	0	0	116	71.3333	4.551	0.7232	1.4188	75	20.9572	2.618	2.014	4.09	12.8	0	5	0	0	0	0	9.939	9.92235	0	0
34	0	0	0	0	0	0	0	0	119.306	0	0	86.6198	84.1917	0.84177	0	0	0	1	0	0	0	0	0	0	0	119.333	67.3333	4.8285	0.7571	1.50919	71	21.0962	2.964	2.495	2.61	12.4	0	7	0	0	0	0	11.9306	10.2492	0	0
36	0	0	0	0	0	0	0	0	111.824	0	0	100.001	101.674	0.86767	0	0	1	1	0	0	0	0	1	0	0	94	66	5.328	0.8927	1.48666	78	21.9363	3.733	3.239	2.44	12.4	0	7	0	0	0	0	11.1824	4.27409	0	0
49	0	0	0	0	0	0	0	0	102.065	.	0	100.054	101.977	0.84582	0	0	0	1	1	0	0	0	0	0	0	110	72	5.106	0.6667	1.37374	76	21.4109	3.658	3.094	4.44	10.7	0	6	0	0	0	0	10.2065	4.30929	0	0
38	1	0	0	0	0	0	0	0	95.0539	0	0	77.3589	75.6674	0.81575	1	1	1	1	1	0	0	0	0	0	0	114	82.6667	4.8285	0.7797	1.14789	83	24.8591	3.669	2.993	5.32	15	0	5	0	0	0	0	9.50539	-5.93242	0	0
53	0	0	0	0	0	0	0	0	99.2368	0	0	100.423	102.65	0.85108	0	0	0	1	1	0	1	0	0	0	0	105.333	61.6667	4.8285	0.9379	1.80264	66	19.1111	2.874	2.446	3.94	12.7	0	5	0	0	0	0	9.92368	4.49507	0	0
46	0	0	0	0	0	0	0	0	88.6984	.	0	95.9353	93.0347	0.81311	0	1	0	0	0	1	1	0	0	0	0	95.3333	65.3333	4.6065	0.339	1.44134	76	20.0474	3.815	3.102	4.61	12.6	0	1	0	0	0	0	8.86984	-11.3173	0	0
37	0	0	0	0	0	0	0	0	116.818	0	0	109.037	109.884	0.87095	0	0	0	0	0	1	0	0	0	0	0	118.667	69.3333	4.8285	0.5537	1.46387	73	20.1348	3.611	3.145	4.95	10.9	0	7	0	0	0	0	11.6818	10.0215	0	0
40	0	0	0	0	0	0	0	0	108.726	0	0	88.2546	81.0965	0.77693	0	0	0	1	1	0	0	0	0	0	0	96	64.6667	4.9395	0.5989	1.84797	73	21.2031	3.528	2.741	4.26	12.8	0	6	0	0	0	0	10.8726	4.18945	0	0
28	0	0	0	0	0	0	0	0	124.442	0	1	112.774	127.864	0.99056	0	0	0	1	0	0	0	0	0	0	0	99.3333	63.3333	4.218	0.2825	2.29966	70	19.7055	4.239	4.199	3.01	12.3	0	8	0	0	0	0	12.4442	10.8645	0	0
73	1	0	0	0	0	0	0	0	93.6209	0	0	97.1018	106.707	0.76341	0	0	1	0	0	0	1	0	0	0	0	107.333	69.3333	4.551	0.2938	1.66718	80	21.048	4.007	3.059	3.56	12.7	0	5	0	0	0	0	9.36209	19.0046	1	0
32	0	0	0	0	0	0	0	0	115.011	.	0	83.5664	85.803	0.88448	0	1	1	0	0	1	0	0	0	0	0	102	74	5.217	1.0057	1.30588	75	20.4152	3.324	2.94	5.51	12	0	7	0	0	0	0	11.5011	4.44701	0	0
27	0	0	0	0	0	0	0	0	125.319	.	1	106.244	99.1972	0.82713	0	0	1	1	1	0	0	0	0	1	0	91.3333	60.6667	4.2735	0.4746	1.48666	61	17.5278	3.87	3.201	4.56	11.5	0	8	0	0	0	0	12.5319	10.9883	0	0
36	0	0	0	0	0	0	0	0	117.642	.	0	71.6537	72.9143	0.88783	1	0	0	1	0	1	0	0	0	0	0	92.6667	60	4.8285	0.5876	1.39627	62	18.132	2.514	2.232	5.17	10.6	0	7	0	0	0	0	11.7642	10.0916	0	0
33	0	0	0	0	0	0	0	0	114.206	.	0	98.5057	80.9582	0.70838	0	0	0	1	1	1	0	1	1	0	0	102.667	71.3333	4.995	1.5255	1.39627	65	20.4382	3.796	2.689	4.73	14.2	0	7	0	0	0	0	11.4206	4.39536	0	0
40	1	0	0	0	0	0	0	0	83.5265	0	0	91.2873	94.0977	0.86734	0	0	1	0	0	1	0	0	0	0	0	110.667	76.6667	5.439	1.1639	1.39627	76	22.1453	4.289	3.72	5.5	15.7	0	1	0	0	0	0	8.35265	-15.9529	0	0
36	0	0	0	0	0	0	0	0	117.642	0	0	67.5475	62.1959	0.79087	1	0	0	0	0	1	0	0	0	0	0	98.6667	70	5.106	0.565	1.59958	73	21.3599	2.343	1.853	4.09	12.4	0	7	0	0	0	0	11.7642	10.0916	0	0
39	0	0	0	0	0	0	0	0	109.492	0	0	95.7936	99.982	0.87693	0	0	0	1	0	0	0	0	0	0	0	110.667	70	4.6065	1.0057	1.91556	77	24.8358	3.307	2.9	5.23	13.4	0	6	0	0	0	0	10.9492	4.20247	0	0
79	1	0	0	0	0	0	0	0	63.5104	0	0	70.6363	62.0196	0.59553	0	0	1	1	0	0	1	0	0	0	0	111.333	73.3333	5.0505	1.017	1.59958	64	16.2982	2.821	1.68	4.75	13.2	0	3	0	0	0	0	6.35105	-6.58519	0	0
43	0	0	0	0	0	0	0	0	111.997	0	0	78.4179	74.9471	0.80676	1	0	0	1	1	1	0	0	0	0	0	96.6667	70	4.995	0.9944	1.84797	74	21.4844	2.722	2.196	4.07	9	0	7	0	0	0	0	11.1997	9.7208	0	0
44	0	0	0	0	0	0	0	0	105.713	0	0	90.2262	98.3425	0.93296	0	0	0	1	1	1	0	0	0	0	0	93.3333	70	3.9405	0.8023	2.18674	60	17.7154	3.371	3.145	4.27	11.7	0	6	0	0	0	0	10.5713	4.19067	0	0
54	1	0	0	0	0	0	0	0	84.9489	0	0	112.1	105.876	0.75529	0	0	0	0	0	0	0	0	0	0	0	112	69.3333	5.328	0.7571	1.19295	80	21.3039	4.769	3.602	5.79	14.4	0	1	0	0	0	0	8.49489	-3.9825	0	0
30	1	0	0	0	0	0	0	0	114.208	0	0	109.489	111.147	0.86661	0	1	0	0	0	1	0	0	0	0	0	113.333	73.3333	4.773	0.4068	1.21549	79	23.7812	5.54	4.801	5.53	15.6	0	7	0	0	0	0	11.4208	7.1943	0	0
28	0	0	0	0	0	0	0	0	100.654	.	0	104.253	100.958	0.8564	0	1	0	1	0	0	0	0	0	0	0	100	70	4.884	0.4294	1.32841	62	17.9688	3.67	3.143	4	13.1	0	6	0	0	0	0	10.0654	-12.9239	0	0
50	1	0	0	0	0	0	0	0	104.161	0	0	106.659	97.3156	0.74919	0	0	1	0	0	1	1	0	1	0	0	112.667	81.3333	5.328	0.7232	1.93836	72	19.8352	4.928	3.692	4.99	15.8	0	6	0	0	0	0	10.4161	12.2159	1	0
71	1	0	0	0	0	0	0	0	75.3867	0	0	96.9391	80.4632	0.57396	0	0	1	0	0	0	0	0	0	0	0	127.333	64	4.884	1.0283	1.39627	77	23.533	3.779	2.169	4.76	14.2	0	2	0	0	0	0	7.53867	-0.736344	0	0
65	1	0	0	0	0	0	0	0	78.632	0	0	93.235	107.215	0.85084	0	1	1	0	0	0	1	0	0	0	0	121.333	71.3333	4.7175	1.2882	1.53173	72	21.5645	3.808	3.24	4.85	14.5	0	2	0	0	0	0	7.8632	-2.01164	0	0
42	1	0	0	0	0	0	0	0	82.3613	0	0	84.3602	83.8423	0.83437	0	0	1	0	0	0	0	0	0	0	0	116.667	83.3333	5.217	1.4012	1.48666	74	21.9671	3.858	3.219	5.6	15.2	0	1	0	0	0	0	8.23613	-15.6113	0	0
48	0	0	0	0	0	0	0	0	87.4609	0	0	109.489	109.856	0.83616	0	0	0	0	0	0	0	0	0	0	0	114	78.6667	4.9395	0.9266	1.71251	69	22.0604	3.473	2.904	5.14	14.7	0	1	0	0	0	0	8.74609	-11.0479	0	0
39	1	0	0	0	0	0	0	0	84.1153	0	0	96.0003	90.4547	0.78764	0	0	0	1	1	0	0	0	0	0	0	115.333	81.3333	4.9395	0.5424	1.39627	79	23.597	4.61	3.631	5.56	15.6	0	1	0	0	0	0	8.41154	-16.1175	0	0
34	1	0	0	0	0	0	0	0	97.7626	0	0	103.652	107.364	0.88771	0	0	0	1	1	0	0	0	1	1	0	110	73.3333	5.0505	0.7684	1.28334	76	21.7181	5.103	4.53	4.87	15	0	5	0	0	0	0	9.77626	-6.23739	0	0
27	0	0	0	0	0	0	0	0	125.319	0	1	103.278	101.255	0.86366	0	0	0	1	1	1	0	0	1	0	0	112.667	70.6667	4.773	0.4859	1.35094	70	19.9792	3.462	2.99	5.55	11.8	0	8	0	0	0	0	12.5319	10.9883	0	0
47	0	0	0	0	0	0	0	0	103.509	0	0	97.4512	97.473	0.81979	0	0	0	1	0	0	0	0	0	0	0	110.667	70	5.1615	1.2091	1.35094	75	25.8876	3.224	2.643	5.4	13.5	0	6	0	0	0	0	10.3509	4.24648	0	0
43	1	0	0	0	0	0	0	0	109.411	0	0	38.8842	36.6296	0.80973	1	0	0	1	0	0	0	0	0	0	0	106	71.3333	4.995	0.6328	1.39627	68	17.239	1.808	1.464	4.2	14.4	0	6	0	0	0	0	10.9411	12.1918	1	0
48	1	0	0	0	0	0	0	0	78.9621	0	0	97.558	93.8775	0.75389	0	0	0	1	1	0	0	0	0	0	0	105.333	78.6667	5.1615	0.8249	1.1251	86	27.143	5.201	3.921	3.56	14.9	0	2	0	0	0	0	7.89621	-14.4899	0	0
35	0	0	0	0	0	0	0	0	95.8239	0	0	93.269	86.9096	0.80196	0	0	0	1	0	0	0	0	0	0	0	92.6667	70	4.551	0.5085	1.91556	68	20.9572	3.363	2.697	5.5	13.9	0	5	0	0	0	0	9.58239	-12.4795	0	0
26	0	0	0	0	0	0	0	0	119.962	0	0	109.322	109.752	0.87632	0	0	1	1	0	0	0	0	0	1	0	116.667	77.3333	4.884	0.452	1.46387	71	20.0796	4.277	3.748	5.09	11.9	0	7	0	0	0	0	11.9962	4.87747	0	0
32	0	0	0	0	0	0	0	0	120.994	0	1	70.6977	75.6033	0.93182	1	0	0	1	0	1	0	0	0	0	0	116.667	72	4.551	0.4407	1.73504	69	19.433	2.552	2.378	5.39	12.7	0	8	0	0	0	0	12.0994	10.4303	0	0
63	0	0	0	0	0	0	0	0	78.7142	0	0	103.666	98.3084	0.75631	0	0	0	0	0	0	0	0	0	0	0	96.6667	66	4.2735	0.4407	1.59958	73	19.313	3.09	2.337	3.98	12.4	0	2	0	0	0	0	7.87142	-8.49325	0	0
43	1	0	0	0	0	0	0	0	104.241	0	0	93.7822	94.893	0.82293	0	0	0	1	0	0	0	0	0	0	0	107.333	72	5.328	0.8927	1.35094	85	25.3515	4.614	3.797	4.89	14.4	0	6	0	0	0	0	10.4241	7.02145	0	0
54	0	0	0	0	0	0	0	0	98.5421	0	0	99.411	96.8071	0.79239	0	0	0	0	0	0	0	1	0	0	0	108.667	79.3333	4.884	1.2204	1.8705	79	22.7694	3.073	2.435	3.4	12.5	0	5	0	0	0	0	9.85421	4.55384	0	0
26	0	0	0	0	0	0	0	0	126.203	0	1	86.5916	86.4835	0.87386	0	0	0	1	1	0	0	0	1	0	0	109.333	73.3333	4.9395	0.5763	1.39627	73	20.5761	3.179	2.778	4.49	11.8	0	8	0	0	0	0	12.6203	11.1183	0	0
46	0	0	0	0	0	0	0	0	88.6984	.	0	96.1184	92.4876	0.8124	0	0	1	1	1	1	0	0	0	0	0	128	82.6667	4.7175	0.678	1.59958	76	19.257	3.646	2.962	3.42	12.1	0	1	0	0	0	0	8.86984	-11.3173	0	0
51	0	0	0	0	0	0	0	0	100.641	0	0	75.6175	85.7817	0.93559	1	0	0	0	0	1	0	0	0	0	0	109.333	78	4.884	0.7232	1.73504	73	21.7555	2.515	2.353	5.4	13.2	0	6	0	0	0	0	10.0641	4.39225	0	0
64	1	0	0	0	0	0	0	0	79.1863	0	0	96.2234	81.5409	0.62538	0	0	0	0	0	0	0	0	0	0	1	128.667	80	5.1615	0.3503	1.57679	81	23.0518	3.988	2.494	4.85	14.7	0	2	0	0	0	0	7.91863	-2.21076	0	0
58	0	0	0	0	0	0	0	0	95.8118	0	0	86.9797	93.3325	0.8569	0	0	0	0	0	0	0	0	0	0	0	116.667	71.3333	5.1615	0.8023	1.55426	75	23.2434	2.956	2.533	4.89	12.5	0	5	0	0	0	0	9.58118	4.83722	0	0
39	0	0	0	0	0	0	0	0	115.188	0	0	99.2865	107.643	0.92147	0	0	0	0	0	0	0	0	0	0	0	111.333	72.6667	5.217	0.5198	1.46387	69	23.1911	3.247	2.992	3.98	13.3	0	7	0	0	0	0	11.5188	9.89865	0	0
37	0	0	0	0	0	0	0	0	94.4871	0	0	105.747	107.605	0.86424	0	0	0	1	0	0	0	0	0	0	0	106.667	70	5.2725	0.565	1.59958	71	23.2335	3.661	3.164	4.17	10	0	5	0	0	0	0	9.44871	-12.3095	0	0
55	0	0	0	0	0	0	0	0	102.943	0	0	74.3161	75.2372	0.8369	1	0	0	0	0	0	1	0	0	0	0	107.333	67.3333	4.995	0.7345	1.35094	67	18.132	2.428	2.032	3.57	11.4	0	6	0	0	0	0	10.2943	9.70811	0	0
29	0	0	0	0	0	0	0	0	123.571	0	1	88.455	84.1715	0.82569	0	0	0	1	0	0	0	0	0	0	0	117.333	78	4.8285	0.4068	1.64465	73	21.0772	3.293	2.719	3.76	11.9	0	8	0	0	0	0	12.3571	10.7469	0	0
39	0	0	0	0	0	0	0	0	115.188	0	0	73.487	82.0471	0.96659	1	0	0	1	0	0	0	0	0	0	0	112.667	76.6667	4.9395	0.7571	1.32841	67	18.2899	2.604	2.517	4.6	12.9	0	7	0	0	0	0	11.5188	9.89865	0	0
35	1	0	0	0	0	0	0	0	110.266	0	0	97.0276	82.0234	0.70404	0	0	0	1	1	1	0	0	0	1	0	124	81.3333	4.995	1.5368	1.08003	89	24.6181	5.173	3.642	5.27	14.1	0	7	0	0	0	0	11.0266	7.01974	0	0
30	0	0	0	0	0	0	0	0	116.638	0	0	106.095	107.533	0.87207	0	0	0	1	0	0	1	0	0	0	0	107.333	70	4.9395	0.565	1.37374	78	22.0386	4.057	3.538	5.35	12.9	0	7	0	0	0	0	11.6638	4.56737	0	0
31	0	0	0	0	0	0	0	0	121.847	0	1	90.4563	86.6246	0.82973	0	0	1	0	0	0	0	0	0	0	0	114.667	76.6667	4.884	0.3955	1.55426	74	20.3223	3.471	2.88	4.71	12.3	0	8	0	0	0	0	12.1847	10.5298	0	0
40	0	0	0	0	0	0	0	0	92.5167	.	0	102.746	95.0233	0.79017	0	0	0	0	1	0	0	0	1	0	0	104	62.6667	5.3835	0.791	1.57679	68	20.1951	3.641	2.877	5.01	11.3	0	5	0	0	0	0	9.25167	-12.0196	0	0
44	1	0	0	0	0	0	0	0	103.511	0	0	85.29	77.4652	0.74386	0	0	0	1	0	0	0	0	0	0	0	113.333	82	5.2725	0.3277	1.17042	81	23.6614	4.154	3.09	5.06	13.6	0	6	0	0	0	0	10.3511	7.0452	0	0
30	0	0	0	0	0	0	0	0	116.638	0	0	110.65	103.307	0.80416	0	0	0	1	0	0	0	0	0	0	0	116.333	74	5.3835	1.017	1.46387	74	22.4813	4.085	3.285	5.74	13.2	0	7	0	0	0	0	11.6638	4.56737	0	0
37	1	0	0	0	0	0	0	0	114.121	0	0	90.0884	85.4734	0.87761	0	1	0	0	0	0	0	0	0	0	0	114.667	78.6667	4.7175	0.8701	1.26081	59	15.9788	2.925	2.567	5.27	14.8	0	7	0	0	0	0	11.4121	12.3811	1	0
56	1	0	0	0	0	0	0	0	97.8795	0	0	97.429	94.71	0.764	0	0	0	0	1	1	0	0	0	0	0	118	78.6667	5.3835	0.7797	1.03931	78.6	22.1156	4.126	3.153	4.54	13.3	0	5	0	0	0	0	9.78795	10.455	0	0
49	0	0	0	0	0	0	0	0	89.5482	0	0	84.975	82.304	0.81	0	0	0	1	1	0	0	0	0	0	0	110.667	76	4.7175	0.8249	1.53245	68.4	20.6451	2.737	2.216	4.57	13.3	0	1	0	0	0	0	8.95482	-8.20724	0	0
57	0	0	0	0	0	0	0	0	103.837	0	0	108.525	107.836	0.797	0	.	.	0	0	.	0	0	0	0	0	122.667	68	4.7175	0.7232	1.38451	73.7	23.1826	3.126	2.49	4.56	12.7	0	6	0	0	0	0	10.3837	12.1092	0	0
43	1	0	0	0	0	0	0	0	66.828	0	0	97.234	97.145	0.829	0	1	0	0	1	1	0	0	0	0	0	110.667	70	5.106	0.7119	1.23657	80.6	23.239	4.449	3.687	5.71	16	0	3	0	0	0	0	6.6828	-30.3911	0	0
48	0	0	0	0	0	0	0	0	83.6536	0	0	117.606	100.333	0.71	0	0	0	1	1	1	0	0	1	0	1	99.3333	71.3333	4.6065	0.9379	1.70505	78.3	21.6049	4.113	2.92	5.38	14.5	0	1	0	0	0	0	8.36536	-14.8553	0	0
52	0	0	0	0	0	0	0	0	104.007	0	0	70.597	66.372	0.786	1	0	0	0	0	0	0	0	0	0	0	103.333	69.3333	4.9395	0.8023	1.55711	72.9	18.9214	2.18	1.713	5	12.5	0	6	0	0	0	0	10.4007	8.51215	0	0
49	0	0	0	0	0	0	0	0	98.6471	0	0	90.65	92.328	0.839	0	0	0	0	1	0	0	0	0	0	0	102	62.6667	5.3835	0.7458	1.43382	79	23.3196	3.09	2.591	5.45	12.2	0	5	0	0	0	0	9.86471	0.891643	0	0
49	0	0	0	0	0	0	0	0	106.792	0	0	78.256	81.563	0.864	1	0	0	1	0	1	0	0	0	0	0	92.6667	61.3333	5.106	0.565	1.40917	78.4	22.1318	2.613	2.257	3.97	12.1	0	6	0	0	0	0	10.6792	9.03674	0	0
43	1	0	0	0	0	0	0	0	100.189	0	0	103.909	105.76	0.861	0	0	1	0	0	0	0	0	0	0	0	98	72.6667	4.4955	1.2204	1.40917	73	20.1362	4.693	4.043	5.1	14.9	0	6	0	0	0	0	10.0189	2.96989	0	0
43	0	0	0	0	0	0	0	0	94.8716	.	0	100.38	98.596	0.831	0	0	0	1	0	0	0	0	1	0	0	99.3333	66.6667	5.3835	1.243	1.31054	79.5	21.7835	3.252	2.703	5.57	11.5	0	5	0	0	0	0	9.48716	-7.40437	0	0
53	0	0	0	0	0	0	0	0	88.436	0	0	108.16	92.512	0.698	0	1	1	0	0	1	0	0	0	0	0	110.667	65.3333	5.4945	1.0735	1.35985	79.2	22.2576	3.962	2.764	5.18	13.1	0	1	0	0	0	0	8.8436	-6.30575	0	0
55	1	0	0	0	0	0	0	0	93.3013	0	0	112.576	113.475	0.794	0	0	1	0	0	0	0	0	0	0	0	103.333	68	5.439	1.5142	1.40917	81.2	22.6076	4.829	3.835	5.18	15.8	0	5	0	0	0	0	9.33013	5.12329	0	0
43	0	0	0	0	0	0	0	0	110.213	0	0	94.118	92.995	0.819	0	0	0	0	0	0	0	0	0	0	0	116	71.3333	5.217	1.4803	1.48314	79.8	26.7546	2.859	2.341	5.1	12.5	0	7	0	0	0	0	11.0213	7.93739	0	0
41	0	0	0	0	0	0	0	0	108.999	0	0	114.798	110.619	0.814	0	0	0	0	0	1	0	0	0	0	0	95.3333	60.6667	4.6065	1.4238	1.65573	74.7	22.314	4.095	3.332	5.79	12.8	0	6	0	0	0	0	10.8999	5.21638	0	0
53	0	0	0	0	0	0	0	0	101.686	0	0	106.311	103.124	0.795	0	0	0	0	1	1	0	0	0	0	0	109.333	68.6667	5.4945	0.9718	2.09956	74.1	22.0455	3.178	2.527	5.4	13.9	0	6	0	0	0	0	10.1686	6.94435	0	0
45	0	0	0	0	0	0	0	0	96.5724	0	0	84.636	86.013	0.855	0	0	0	1	1	0	1	0	0	0	0	89.3333	57.3333	5.106	0.7458	1.87765	75.6	21.9853	2.666	2.28	4.82	12.7	0	5	0	0	0	0	9.65724	-4.19673	0	0
67	1	0	0	0	0	0	0	0	73.0937	0	0	102.595	83.093	0.583	0	1	0	0	0	0	0	0	1	0	0	124.667	77.3333	4.551	0.7006	1.06397	80.7	23.4544	4.297	2.506	4.62	16.6	0	2	0	0	0	0	7.30937	-6.04308	0	0
61	0	0	0	0	0	0	0	0	75.2552	0	0	92.507	94.283	0.809	0	0	0	1	0	0	0	0	0	0	0	128	71.3333	5.328	0.9605	1.55711	72.7	21.9361	2.918	2.36	4.26	12.9	0	2	0	0	0	0	7.52552	-13.4591	0	0
43	0	0	0	0	0	0	0	0	99.5411	0	0	100.006	94.217	0.796	0	0	0	1	1	0	0	0	0	0	0	92	61.3333	5.106	0.5989	1.87765	72.6	20.9208	3.627	2.888	4.26	12.2	0	5	0	0	0	0	9.95411	-2.73488	0	0
46	0	0	0	0	0	0	0	0	105.237	.	0	96.937	88.492	0.76	0	0	0	0	0	0	0	0	0	0	0	111.333	80	4.884	0.6328	1.95162	75.5	22.5117	3.507	2.664	5.55	13.7	0	6	0	0	0	0	10.5237	5.22159	0	0
42	0	0	0	0	0	0	0	0	98.6292	0	0	93.129	75.997	0.695	0	0	0	1	0	0	0	0	0	0	0	124.667	73.3333	4.884	0.4181	1.50779	70.6	19.9367	3.342	2.323	4.3	8.1	0	5	0	0	0	0	9.86292	-4.40027	0	0
44	1	0	0	0	0	0	0	0	73.103	0	0	82.503	85.891	0.847	0	0	0	1	1	0	0	0	0	0	0	97.3333	70	4.662	1.13	1.1626	78.5	26.079	3.712	3.143	5.18	14.5	0	2	0	0	0	0	7.3103	-23.3627	0	0
40	0	0	0	0	0	0	0	0	106.877	0	0	92.225	90.859	0.855	0	0	0	1	1	0	0	0	0	0	0	98.6667	62	4.7175	0.5763	1.58177	61.2	17.5315	3.204	2.738	3.78	12.3	0	6	0	0	0	0	10.6877	2.34079	0	0
72	1	0	0	0	0	0	0	0	75.7742	0	0	87.854	100.812	0.815	0	0	0	1	1	0	0	0	0	0	0	126.667	72	4.884	0.904	1.23657	69	19.1616	3.478	2.834	5.36	14.2	0	2	0	0	0	0	7.57742	0.404529	0	0
64	1	0	0	0	0	0	0	0	95.3924	0	0	68.359	73.911	0.794	1	0	1	1	0	0	0	0	0	0	0	95.3333	64.6667	5.2725	1.2543	1.26123	82.2	24.0588	2.907	2.308	4.41	13.6	0	5	0	0	0	0	9.53924	13.9953	1	0
47	0	0	0	0	0	0	0	0	90.8152	0	0	133.316	123.186	0.77	0	0	1	1	1	0	0	0	0	0	0	96	61.3333	5.2725	0.6441	1.75436	71.8	22.2089	4.545	3.498	4.91	13.6	0	5	0	0	0	0	9.08151	-8.44714	0	0
41	0	0	0	0	0	0	0	0	96.2139	0	0	97.299	96.655	0.848	0	0	0	1	1	0	0	0	0	0	0	93.3333	61.3333	5.217	0.4859	1.60642	68.2	20.1702	3.459	2.932	4.72	13.8	0	5	0	0	0	0	9.62139	-7.56895	0	0
53	1	0	0	0	0	0	0	0	86.5935	0	0	109.067	96.596	0.699	0	0	0	0	0	0	0	0	0	0	0	103.333	73.3333	4.2735	0.8249	1.13794	80.5	24.3564	4.574	3.197	4.26	15.2	0	1	0	0	0	0	8.65935	-3.09128	0	0
45	0	0	0	0	0	0	0	0	93.5481	0	0	88.316	83.73	0.803	0	0	0	1	1	0	0	0	0	0	0	92	56.6667	4.8285	0.9379	1.31054	66.5	20.5126	2.85	2.288	4.71	13.4	0	5	0	0	0	0	9.35481	-7.22106	0	0
48	0	0	0	0	0	0	0	0	86.1572	0	0	110.736	107.866	0.806	0	0	0	0	0	0	0	0	0	0	0	104.667	68	4.884	0.4972	1.80368	69.1	23.2022	3.638	2.932	4.57	11.3	0	1	0	0	0	0	8.61572	-12.3517	0	0
60	0	0	0	0	0	0	0	0	82.8893	0	0	105.86	102.079	0.757	0	0	0	0	1	0	0	0	0	0	0	126.667	82.6667	4.7175	0.7797	1.65573	76	24.7293	3.34	2.528	4.23	12.4	0	1	0	0	0	0	8.28893	-6.57838	0	0
49	1	0	0	0	0	0	0	0	87.9856	0	0	81.729	84.83	0.824	0	0	0	1	0	0	0	0	0	0	0	109.333	80.6667	5.3835	0.8814	1.45848	86.1	25.343	3.896	3.212	5.32	15.5	0	1	0	0	0	0	8.79856	-4.71297	0	0
41	1	0	0	0	0	0	0	0	97.7803	0	0	110.902	109.782	0.821	0	1	0	0	0	0	0	0	0	0	0	102	66.6667	5.0505	1.2882	1.3352	77.5	22.4083	5.743	4.715	3.87	13.6	0	5	0	0	0	0	9.77803	-0.945637	0	0
40	0	0	0	0	0	0	0	0	96.8922	0	0	91.1	89.544	0.837	0	0	0	0	0	0	0	0	1	0	0	118	60.6667	4.6065	0.4633	1.53245	72	21.4372	3.156	2.641	4.39	10.2	0	5	0	0	0	0	9.68922	-7.64413	0	0
42	1	0	0	0	0	0	0	0	91.315	0	0	89.521	84.204	0.783	0	0	0	1	0	0	0	0	0	0	0	104.667	78	5.3835	0.9266	1.1626	75.3	22.7336	4.226	3.31	4.88	15.3	0	5	0	0	0	0	9.1315	-6.65754	0	0
42	0	0	0	0	0	0	0	0	108.765	0	0	98.557	88.602	0.77	0	0	0	1	1	0	0	0	1	0	0	110.667	82.6667	4.218	0.565	1.85299	65.8	19.0462	3.456	2.661	4.75	13.9	0	6	0	0	0	0	10.8765	5.73566	0	0
60	0	0	0	0	0	0	0	0	67.8924	0	0	91.11	93.774	0.816	0	0	0	0	0	0	0	0	0	0	0	94	63.3333	5.3835	1.2995	1.68039	78.6	22.7941	2.865	2.339	4.91	13.3	0	3	0	0	0	0	6.78924	-21.5753	0	0
45	0	0	0	0	0	0	0	0	105.979	0	0	106.484	110.413	0.874	0	0	0	0	0	0	0	0	0	0	0	109.333	70	5.328	0.7119	1.43382	72.4	21.5889	3.399	2.97	3.76	13.2	0	6	0	0	0	0	10.5979	5.21001	0	0
69	0	0	0	0	0	0	0	0	85.7174	0	0	123.057	132.58	0.803	0	0	0	0	0	0	0	0	0	0	0	108	70	4.6065	0.8927	1.60642	77.5	23.7161	3.116	2.502	4.51	12.5	0	1	0	0	0	0	8.57174	3.03061	0	0
56	1	0	0	0	0	0	0	0	95.143	0	0	88.603	74.866	0.662	0	0	0	1	1	0	0	0	0	0	0	99.3333	68.6667	4.9395	0.678	1.26123	80.2	22.0581	4.113	2.722	5.78	15.2	0	5	0	0	0	0	9.5143	7.71851	0	0
50	0	0	0	0	0	0	0	0	91.7582	0	0	92.812	87.884	0.789	0	0	0	0	1	0	0	0	0	0	0	96	65.3333	5.3835	1.0396	1.58177	70.8	20.764	2.898	2.287	4.77	13.2	0	5	0	0	0	0	9.17582	-5.24382	0	0
41	1	0	0	0	0	0	0	0	93.0717	0	0	98.978	100.06	0.836	0	0	1	1	1	0	0	0	1	0	0	116	68.6667	4.551	1.2091	1.31054	87.1	23.7658	4.871	4.073	4.91	15.4	0	5	0	0	0	0	9.30717	-5.65432	0	0
46	0	0	0	0	0	0	0	0	81.2724	0	0	98.737	100.71	0.858	0	0	1	0	1	0	0	0	0	0	0	122	83.3333	5.0505	0.6328	1.60642	74	21.2297	3.191	2.738	5.38	11.9	0	1	0	0	0	0	8.12724	-18.7434	0	0
46	0	0	0	0	0	0	0	0	83.6176	0	0	110.193	108.69	0.826	0	0	0	0	1	0	0	0	0	0	0	90	64	5.439	0.9266	1.92696	73.6	21.3145	3.928	3.245	4.82	14.7	0	1	0	0	0	0	8.36176	-16.3981	0	0
52	1	0	0	0	0	0	0	0	90.5093	0	0	90.802	89.041	0.779	0	0	0	0	0	1	0	0	0	0	0	115.333	82	5.0505	0.8362	1.06397	84	22.9462	4.353	3.39	5.76	14.9	0	5	0	0	0	0	9.05093	0.071068	0	0
40	0	0	0	0	0	0	0	0	116.329	0	0	90.88	90.698	0.829	0	0	0	0	0	1	0	0	0	0	0	120	81.3333	4.995	1.5933	1.38451	79.5	26.3844	3.19	2.646	5.28	13.3	0	7	0	0	0	0	11.6329	11.7924	0	0
45	1	0	0	0	0	0	0	0	102.786	0	0	106.163	103.139	0.831	0	1	0	0	0	0	0	0	0	0	0	114	73.3333	4.329	1.0283	1.53245	64	18.1298	4.479	3.723	5.64	15.2	0	6	0	0	0	0	10.2786	7.07405	0	0
41	1	0	0	0	0	0	0	0	100.301	0	0	94.677	93.02	0.846	0	0	0	1	0	0	0	0	0	0	0	110	76.6667	4.551	0.4294	1.26123	66.1	19.6707	4.06	3.433	3.96	15.5	0	6	0	0	0	0	10.0301	1.57517	0	0
54	0	0	0	0	0	0	0	0	86.4576	0	0	115.077	111.523	0.789	0	0	0	1	1	0	0	0	0	0	0	102	67.3333	4.9395	1.2882	1.38451	78	22.3687	3.736	2.948	4.44	13.6	0	1	0	0	0	0	8.64576	-7.5307	0	0
56	0	0	0	0	0	0	0	0	98.0985	0	0	90.64	81.84	0.726	0	0	0	0	0	0	0	0	0	0	0	112.667	79.3333	5.328	1.2882	1.50779	75.6	23.2275	2.967	2.155	5.38	13	0	5	0	0	0	0	9.80985	5.61705	0	0
61	1	0	0	0	0	0	0	0	86.0468	0	0	82.321	70.903	0.651	0	0	0	0	1	0	1	0	0	0	1	110	74.6667	5.328	1.0735	1.55711	83.7	22.7449	3.965	2.582	4.21	16.8	0	1	0	0	0	0	8.60468	2.3894	0	0
45	1	0	0	0	0	0	0	0	110.784	0	0	85.198	88.768	0.881	0	1	1	0	1	0	0	0	0	0	0	114	74.6667	4.995	1.1526	1.82833	71.4	18.9742	3.835	3.379	5.65	14.9	0	7	0	0	0	0	11.0784	15.0722	1	0
41	1	0	0	0	0	0	0	0	89.8043	0	0	91.583	87.992	0.786	0	0	0	1	0	0	0	0	0	0	0	114.667	80.6667	5.439	0.9266	1.28588	82.6	23.8837	4.966	3.904	5.49	14	0	1	0	0	0	0	8.98043	-8.92165	0	0
40	0	0	0	0	0	0	0	0	84.771	0	0	78.189	74.658	0.814	1	0	0	0	0	1	0	0	0	0	0	100.667	71.3333	4.7175	1.0057	1.68039	74	20.8675	2.801	2.279	5.41	11.4	0	1	0	0	0	0	8.4771	-19.7653	0	0
47	1	0	0	0	0	0	0	0	93.7448	0	0	107.561	108.548	0.833	0	0	0	0	0	0	0	0	0	0	0	120	75.3333	5.328	0.8136	1.26123	71	21.0083	4.958	4.132	4.84	14.5	0	5	0	0	0	0	9.37448	-0.460629	0	0
54	0	0	0	0	0	0	0	0	99.9725	0	0	86.823	81.792	0.785	0	0	0	1	1	0	0	0	0	0	0	110	74	4.9395	1.243	1.50779	64.5	18.1402	2.718	2.133	4.74	13.5	0	5	0	0	0	0	9.99725	5.98422	0	0
74	0	0	0	0	0	0	0	0	87.7396	0	0	86.153	92.666	0.792	0	0	0	0	0	0	0	0	0	0	0	120.667	73.3333	4.773	1.017	1.60642	62.7	20.1793	2.152	1.704	4.24	13	0	1	0	0	0	0	8.77396	8.81992	0	0
46	1	0	0	0	0	0	0	0	105.002	0	0	95.192	78.86	0.675	0	1	1	0	0	0	0	0	0	0	0	100.667	70.6667	5.0505	1.5707	1.18726	79.2	21.5748	5.147	3.475	4.92	15.6	0	6	0	0	0	0	10.5002	10.0436	0	0
43	0	0	0	0	0	0	0	0	110.213	0	0	95.986	91.964	0.822	0	0	0	0	1	0	1	0	0	0	0	98	67.3333	4.773	1.2317	1.38451	65.9	19.1854	3.035	2.495	4.98	13.1	0	7	0	0	0	0	11.0213	7.93739	0	0
54	0	0	0	0	0	0	0	0	77.9252	0	0	102.961	98.501	0.786	0	0	0	0	1	0	0	0	0	0	0	117.333	78.6667	4.6065	0.6893	1.43382	71.1	20.538	3.528	2.772	3.46	12.9	0	2	0	0	0	0	7.79252	-16.0631	0	0
53	0	0	0	0	0	0	0	0	77.3727	0	0	81.422	78.739	0.786	0	0	0	0	0	0	0	0	0	0	0	118.667	84.6667	4.4955	0.6554	1.43382	72.5	23.1464	2.767	2.176	4.51	14.5	0	2	0	0	0	0	7.73727	-17.369	0	0
46	0	0	0	0	0	0	0	0	104.238	0	0	87.987	80.703	0.765	0	0	0	1	0	0	0	0	0	0	0	117.333	79.3333	4.8285	0.5424	1.45848	69.2	22.425	3.076	2.352	4.85	14.1	0	6	0	0	0	0	10.4238	4.22272	0	0
44	0	0	0	0	0	0	0	0	88.6124	0	0	88.78	93.812	0.887	0	0	1	1	0	0	0	0	0	0	0	108.667	79.3333	4.551	0.6102	1.72971	72.6	22.3873	3.013	2.673	5.45	12.6	0	1	0	0	0	0	8.86124	-12.9102	0	0
50	0	0	0	0	0	0	0	0	101.831	0	0	96.63	85.075	0.724	0	0	0	1	1	0	1	0	0	0	0	115.333	83.3333	4.551	0.3955	1.9023	69	23.1269	3.231	2.338	3.05	12.9	0	6	0	0	0	0	10.1831	4.82919	0	0
54	1	0	0	0	0	0	0	0	100.252	0	0	105.686	105.314	0.799	0	1	1	0	0	0	0	0	0	0	0	122.667	80.6667	5.106	1.0622	1.48314	76	20.7552	4.581	3.66	4.34	16.1	0	6	0	0	0	0	10.0252	11.321	0	0
48	0	0	0	0	0	0	0	0	76.8843	0	0	101.086	108.808	0.917	0	0	0	0	0	1	0	0	0	0	0	128	83.3333	4.44	1.2882	2.09956	58.7	17.4352	3.345	3.066	3.75	13.9	0	2	0	0	0	0	7.68843	-21.6246	0	0
51	0	0	0	0	0	0	0	0	97.2708	0	0	100.024	87.427	0.718	0	0	0	1	1	0	0	0	0	0	0	94.6667	66	4.2735	0.7119	1.68039	76.2	22.5441	3.455	2.479	4.17	12.9	0	5	0	0	0	0	9.72709	1.02228	0	0
43	1	0	0	0	0	0	0	0	81.7847	0	0	96.853	94.716	0.821	0	1	0	0	0	0	0	0	0	0	0	110	78.6667	5.106	0.6667	1.38451	70	19.909	4.824	3.959	5.24	9.9	0	1	0	0	0	0	8.17847	-15.4344	0	0
45	1	0	0	0	0	0	0	0	100.091	0	0	102.983	104.175	0.837	0	0	0	1	0	0	0	0	0	0	0	104.667	73.3333	5.106	1.1752	1.3352	71.4	21.2136	5.046	4.223	5.56	15.5	0	6	0	0	0	0	10.0091	4.37873	0	0
52	1	0	0	0	0	0	0	0	89.3824	0	0	92.649	85.209	0.742	0	0	0	1	0	0	0	0	0	0	0	120	81.3333	5.4945	0.6893	1.95162	67.2	21.2074	4.113	3.053	4.27	14	0	1	0	0	0	0	8.93824	-1.05581	0	0
41	0	0	0	0	0	0	0	0	102.624	0	0	95.441	93.077	0.834	0	0	0	1	0	0	0	0	1	0	0	107.333	79.3333	4.4955	0.7232	1.48314	69.1	20.1635	3.225	2.691	3.44	13.1	0	6	0	0	0	0	10.2624	-1.15912	0	0
44	0	0	0	0	0	0	0	0	89.9533	0	0	110.402	113.08	0.855	0	0	0	0	1	0	0	0	0	0	0	110	80	4.1625	0.8814	1.35985	73	23.4944	3.763	3.218	5.53	14.4	0	1	0	0	0	0	8.99533	-11.5693	0	0
44	1	0	0	0	0	0	0	0	86.9104	0	0	94.411	90.238	0.794	0	0	1	0	1	0	0	0	0	0	0	114.667	82.6667	4.8285	1.243	1.26123	74.5	21.826	4.433	3.521	5.64	14	0	1	0	0	0	0	8.69104	-9.55526	0	0
42	0	0	0	0	0	0	0	0	92.624	0	0	87.409	88.68	0.859	0	0	0	1	1	0	0	0	1	0	0	95.3333	58.6667	5.3835	0.8362	1.38451	71.7	21.3918	3.044	2.616	4.2	11.9	0	5	0	0	0	0	9.26239	-10.4055	0	0
46	0	0	0	0	0	0	0	0	87.3762	0	0	96.387	92.695	0.806	0	0	0	1	1	0	0	0	0	0	0	104	70	5.106	0.5989	1.3352	66.8	21.4792	3.332	2.685	4.93	12.9	0	1	0	0	0	0	8.73762	-12.6395	0	0
46	0	0	0	0	0	0	0	0	72.0582	0	0	101.477	106.626	0.876	0	0	0	0	1	0	0	0	0	0	0	121.333	79.3333	5.0505	1.0735	1.58177	69.5	23.2512	3.201	2.804	5.49	14.3	0	2	0	0	0	0	7.20582	-27.9575	0	0
42	0	0	0	0	0	0	0	0	108.236	.	0	103.489	112.776	0.93	0	0	0	1	1	0	0	0	1	0	0	105.333	70	5.2725	0.6215	1.53245	66.3	19.8603	3.635	3.379	4.27	10.2	0	6	0	0	0	0	10.8236	5.20681	0	0
69	1	0	0	0	0	0	0	0	60.1156	0	0	85.298	92.416	0.768	0	0	1	1	0	0	1	0	0	0	0	115.333	83.3333	5.217	0.9831	1.3352	82.5	24.0507	3.963	3.042	4.44	15.1	0	3	0	0	0	0	6.01156	-17.5143	0	0
43	0	0	0	0	0	0	0	0	93.4031	0	0	100.045	97.76	0.827	0	0	0	1	1	0	0	0	0	0	0	99.3333	66.6667	5.1615	1.1865	1.72971	66.7	20.9313	3.549	2.934	3.07	12.3	0	5	0	0	0	0	9.34031	-8.8729	0	0
61	0	0	0	0	0	0	0	0	99.2416	0	0	98.955	99.39	0.787	0	0	0	0	0	0	0	0	0	0	0	122	71.3333	4.884	1.2656	1.48314	68.7	23.9167	2.811	2.212	4.69	13	0	5	0	0	0	0	9.92416	10.5273	0	0
50	0	0	0	0	0	0	0	0	84.9552	.	0	97.213	103.522	0.887	0	0	0	0	0	1	0	0	0	0	0	108.667	77.3333	5.1615	0.5085	1.85299	66.2	19.972	3.548	3.147	4.68	11.7	0	1	0	0	0	0	8.49552	-12.0468	0	0
50	0	0	0	0	0	0	0	0	106.623	.	0	109.542	95.478	0.726	0	0	0	0	0	0	0	0	0	0	0	100.667	64.6667	4.9395	0.7119	1.50779	64.9	21.2695	3.107	2.257	4.33	13.6	0	6	0	0	0	0	10.6623	9.62088	0	0
47	0	0	0	0	0	0	0	0	93.7124	0	0	97.174	96.046	0.813	0	0	0	0	0	0	0	0	0	0	0	110	80.6667	5.4945	0.6102	1.60642	73.2	24.7363	3.321	2.7	5.22	13.3	0	5	0	0	0	0	9.37124	-5.54989	0	0
44	1	0	0	0	0	0	0	0	102.137	0	0	120.823	97.287	0.664	0	1	1	0	1	0	0	0	0	0	0	114.667	75.3333	4.884	0.9153	1.65573	76	23.8862	5.439	3.609	4.29	15.3	0	6	0	0	0	0	10.2137	5.67157	0	0
47	0	0	0	0	0	0	0	0	84.2433	0	0	99.541	96.283	0.806	0	0	0	1	0	1	0	0	0	0	0	100.667	66	5.0505	1.0848	1.77902	72	22.0184	3.483	2.806	4.72	13.9	0	1	0	0	0	0	8.42433	-15.019	0	0
75	0	0	0	0	0	0	0	0	88.9651	0	0	97.207	107.691	0.788	0	0	0	0	0	1	0	0	0	0	0	128	79.3333	5.4945	0.6441	1.97627	57.5	19.7438	1.939	1.528	4.28	13.6	0	1	0	0	0	0	8.89651	10.7989	0	0
51	0	0	0	0	0	0	0	0	98.9296	0	0	89.104	79.835	0.752	0	0	1	0	1	1	0	0	0	0	0	124.667	74.6667	5.0505	0.6102	2.02559	68	19.0899	2.626	1.974	5.43	13	0	5	0	0	0	0	9.89296	2.68105	0	0
49	1	0	0	0	0	0	0	0	93.6146	0	0	89.076	84.246	0.772	0	0	0	0	0	0	0	0	0	0	0	116.667	79.3333	5.439	0.8814	1.38451	80.5	20.3838	4.441	3.429	5.61	14.2	0	5	0	0	0	0	9.36146	0.916069	0	0
45	1	0	0	0	0	0	0	0	102.786	0	0	97.281	97.98	0.829	0	0	0	0	1	1	0	0	0	0	0	109.333	68.6667	5.4945	0.8814	1.60642	80.5	22.7178	4.558	3.779	4.79	15.7	0	6	0	0	0	0	10.2786	7.07405	0	0
45	1	0	0	0	0	0	0	0	93.8874	0	0	104.208	107.234	0.827	0	0	0	1	1	0	0	0	0	0	0	117.333	75.3333	5.4945	0.8701	1.45848	78.8	26.4547	4.927	4.077	5.34	15.5	0	5	0	0	0	0	9.38874	-1.82483	0	0
48	1	0	0	0	0	0	0	0	94.2745	0	0	120.201	108.479	0.718	0	0	0	0	1	0	0	0	0	0	0	110	84	5.4945	0.5876	2.22284	76	24.6774	6.284	4.511	3.61	15.9	0	5	0	0	0	0	9.42745	0.822561	0	0
50	0	0	0	0	0	0	0	0	91.7582	0	0	90.062	84.639	0.782	0	0	0	0	0	0	0	0	0	0	0	120	73.3333	5.1615	0.791	1.72971	61.8	21.4476	2.632	2.058	4.97	13.2	0	5	0	0	0	0	9.17582	-5.24382	0	0
42	0	0	0	0	0	0	0	0	105.386	0	0	108.949	105.007	0.799	0	0	0	1	0	0	0	0	0	0	0	102.667	67.3333	5.106	0.4068	1.53245	79.5	25.4758	3.922	3.135	4.93	12.3	0	6	0	0	0	0	10.5386	2.35661	0	0
61	0	0	0	0	0	0	0	0	72.1292	0	0	114.903	119.15	0.805	0	0	0	0	1	0	0	0	0	0	0	121.333	70.6667	5.3835	0.6215	1.70505	73.4	24.4479	2.682	2.16	5.1	13.4	0	2	0	0	0	0	7.21293	-16.585	0	0
78	1	0	0	0	0	0	0	0	84.2778	0	0	70.987	60.586	0.568	0	0	0	0	1	0	0	0	0	0	0	126.667	80.6667	5.328	0.5989	1.72971	74	21.1652	3.077	1.748	5.35	14.3	0	1	0	0	0	0	8.42778	13.4287	1	0
40	0	0	0	0	0	0	0	0	111.409	0	0	92.916	96.894	0.882	0	0	0	1	0	1	0	0	0	0	0	111.333	75.3333	4.3845	1.0509	1.35985	74.4	22.8918	3.226	2.844	4.31	10.9	0	7	0	0	0	0	11.1409	6.87293	0	0
56	0	0	0	0	0	0	0	0	97.1674	0	0	90.784	81.365	0.727	0	0	0	0	1	0	1	1	0	0	0	111.333	78	4.773	0.7006	2.14887	74.6	21.5295	3.271	2.377	5.63	13	0	5	0	0	0	0	9.71674	4.68594	0	0
54	0	0	0	0	0	0	0	0	98.5421	0	0	118.566	103.532	0.715	0	0	1	0	0	0	0	1	0	0	0	90.6667	58.6667	4.8285	0.4972	1.45848	73.9	21.4885	3.596	2.571	4.92	12.3	0	5	0	0	0	0	9.85421	4.55384	0	0
43	1	0	0	0	0	0	0	0	107.239	0	0	98.879	108.193	0.956	0	0	0	1	0	1	0	1	1	0	1	119.333	76	5.0505	0.5311	1.58177	65.4	17.9793	3.778	3.611	3.52	13.5	0	6	0	0	0	0	10.7239	10.0196	0	0
65	0	0	0	0	0	0	0	0	82.5816	0	0	90.695	95.647	0.834	0	0	0	0	0	1	0	0	0	0	0	112	73.3333	5.106	1.582	1.43382	67.6	19.2746	2.765	2.305	4.88	13.6	0	1	0	0	0	0	8.25816	-3.1189	0	0
50	0	0	0	0	0	0	0	0	103.852	0	0	90.257	94.759	0.857	0	0	1	0	0	0	0	0	0	0	0	124	71.3333	5.106	0.8475	1.70505	68.6	25.0203	2.752	2.358	3.89	12.6	0	6	0	0	0	0	10.3852	6.84971	0	0
42	1	0	0	0	0	0	0	0	92.4202	0	0	93.582	91.75	0.842	0	0	0	1	0	0	0	0	0	0	0	103.333	70	5.0505	0.7006	1.68039	61.3	17.501	4.441	3.741	3.63	14.9	0	5	0	0	0	0	9.24202	-5.55239	0	0
52	0	0	0	0	0	0	0	0	83.77	0	0	93.229	87.508	0.768	0	0	0	0	0	0	0	0	0	0	0	120	84	5.0505	0.6893	1.43382	68.5	22.6591	3.21	2.464	4.46	13.3	0	1	0	0	0	0	8.377	-11.7251	0	0
54	0	0	0	0	0	0	0	0	95.2424	0	0	84.11	82.774	0.797	0	0	0	0	1	0	0	0	0	0	0	86.6667	48	5.439	0.9266	1.53245	69.5	23.408	2.817	2.244	4.6	12	0	5	0	0	0	0	9.52424	1.25415	0	0
53	1	0	0	0	0	0	0	0	99.4791	0	0	98.563	106.63	0.85	0	0	0	0	0	1	0	0	0	0	0	115.333	79.3333	5.439	0.8588	1.50779	80	24.841	4.202	3.573	5.78	15.1	0	5	0	0	0	0	9.94791	9.79426	0	0
57	1	0	0	0	0	0	0	0	82.1828	0	0	84.558	90.064	0.828	0	0	0	1	1	1	0	0	0	0	0	116.667	78	5.0505	0.6441	1.68039	77.5	22.1346	4.033	3.34	5.04	15.3	0	1	0	0	0	0	8.21828	-4.4883	0	0
58	0	0	0	0	0	0	0	0	99.1912	0	0	98.149	89.245	0.74	0	.	.	0	1	.	0	0	0	0	0	93.3333	56.6667	5.1615	1.0622	1.50779	64.2	19.5267	3.074	2.276	2.97	11.9	0	5	0	0	0	0	9.91912	8.21663	0	0
44	0	0	0	0	0	0	0	0	105.713	0	0	79.896	88.114	0.948	1	0	0	1	1	0	1	0	1	0	0	98.6667	64	5.106	0.565	1.65573	62.5	16.8772	2.926	2.774	2.96	11.8	0	6	0	0	0	0	10.5713	4.19067	0	0
47	1	0	0	0	0	0	0	0	103.762	0	0	86.121	86.297	0.81	0	1	0	1	1	1	0	0	0	0	0	90	64	4.773	0.8475	1.21191	82.3	22.9654	4.453	3.605	4.25	14.1	0	6	0	0	0	0	10.3762	9.55611	0	0
48	0	0	0	0	0	0	0	0	106.971	0	0	105.306	98.169	0.782	0	0	0	1	0	0	0	0	0	0	0	98.6667	70.6667	4.6065	0.4407	1.65573	69	20.6484	3.354	2.623	4.78	14.2	0	6	0	0	0	0	10.6971	8.46232	0	0
49	0	0	0	0	0	0	0	0	105.119	0	0	91.042	92.911	0.845	0	0	0	1	0	1	0	0	0	0	0	110	68	5.328	0.8362	1.38451	74.5	21.9479	3.235	2.733	5.48	12.4	0	6	0	0	0	0	10.5119	7.3632	0	0
40	0	0	0	0	0	0	0	0	106.877	0	0	97.04	95.678	0.846	0	0	0	0	0	0	0	0	1	0	0	124	77.3333	5.106	0.7684	1.9023	72	20.3552	3.207	2.713	5.19	13.9	0	6	0	0	0	0	10.6877	2.34079	0	0
44	1	0	0	0	0	0	0	0	87.9316	0	0	99.615	92.17	0.759	0	0	0	1	1	1	0	0	0	0	0	110.667	79.3333	5.1615	1.3108	1.3352	83.6	21.9828	5.312	4.031	5.07	14.4	0	1	0	0	0	0	8.79316	-8.53408	0	0
50	0	0	0	0	0	0	0	0	97.9565	0	0	89.168	90.451	0.822	0	0	0	0	0	1	0	0	0	0	0	97.3333	62	5.0505	0.678	1.50779	77.7	26.3762	2.778	2.283	4.17	12.6	0	5	0	0	0	0	9.79566	0.954544	0	0
45	0	0	0	0	0	0	0	0	109.835	0	0	91.084	99.264	0.906	0	0	0	0	1	0	0	0	0	0	0	100	70	4.2735	0.5085	1.77902	73.8	24.887	2.749	2.49	4.5	13.3	0	6	0	0	0	0	10.9835	9.06627	0	0
44	0	0	0	0	0	0	0	0	102.173	0	0	116.147	105.473	0.768	0	0	0	1	1	0	0	0	0	1	0	95.3333	64.6667	4.3845	0.5311	1.58177	76.8	20.8701	3.896	2.994	5.17	13.7	0	6	0	0	0	0	10.2173	0.650847	0	0
40	0	0	0	0	0	0	0	0	113.155	.	0	92.051	91.271	0.839	0	0	0	1	1	0	0	0	0	0	0	96	64.6667	4.0515	0.7797	1.58177	77.3	22.8394	3.146	2.64	5.21	11.9	0	7	0	0	0	0	11.3155	8.61846	0	0
42	0	0	0	0	0	0	0	0	100.243	0	0	97.941	97.234	0.856	0	0	0	1	1	0	0	0	1	0	0	100	70	4.9395	0.5763	1.63108	61.1	17.6909	3.436	2.941	4.11	13.3	0	6	0	0	0	0	10.0243	-2.78661	0	0
62	1	0	0	0	0	0	0	0	93.8399	0	0	108.892	116.979	0.815	0	0	0	0	0	0	0	0	0	0	0	106.667	79.3333	4.6065	0.6215	1.65573	75.3	21.4912	4.439	3.619	4.66	13.1	0	5	0	0	0	0	9.38399	10.9359	0	0
46	0	0	0	0	0	0	0	0	109.067	0	0	104.615	106.811	0.882	0	0	0	.	0	0	0	0	0	0	0	114.667	69.3333	4.8285	0.3842	1.50779	65.3	18.6527	2.449	2.159	5.74	12.9	0	6	0	0	0	0	10.9067	9.05085	0	0
64	1	0	0	0	0	0	0	0	82.1567	0	0	85.812	95.142	0.806	0	0	0	0	0	0	0	0	0	0	0	123.333	80	5.4945	1.0509	1.31054	85.5	25.589	4.02	3.241	5.41	14.7	0	1	0	0	0	0	8.21567	0.759645	0	0
65	1	0	0	0	0	0	0	0	61.2215	0	0	84.592	90.778	0.78	0	0	0	1	0	0	0	0	0	0	0	103.333	64	5.3835	0.4294	1.31054	88.8	24.3798	3.643	2.843	5.74	13.6	0	3	0	0	0	0	6.12215	-19.4221	0	0
48	0	0	0	0	0	0	0	0	96.1056	0	0	103.469	92.857	0.743	0	0	0	0	0	1	0	0	1	1	0	82.6667	58.6667	4.884	0.6554	1.48314	73.4	22.7435	3.603	2.676	5.7	13.3	0	5	0	0	0	0	9.61056	-2.40324	0	0
53	0	0	0	0	0	0	0	0	100.188	0	0	101.351	107.942	0.869	0	0	0	0	0	0	0	0	0	0	0	112	74	5.217	1.1074	1.35985	73	23.0649	2.795	2.43	4.04	13.1	0	6	0	0	0	0	10.0188	5.44601	0	0
52	0	0	0	0	0	0	0	0	89.0594	0	0	95.057	89.227	0.77	0	0	0	0	0	0	0	0	0	0	0	95.3333	67.3333	5.0505	0.7684	2.00093	75.1	21.6573	3.488	2.687	3.9	13.7	0	1	0	0	0	0	8.90594	-6.43576	0	0
55	0	0	0	0	0	0	0	0	96.1885	0	0	86.879	87.991	0.823	0	0	0	1	1	0	0	0	1	0	0	110.667	80	5.106	0.4633	1.63108	71	22.1631	2.525	2.079	3.8	12.3	0	5	0	0	0	0	9.61885	2.95369	0	0
41	0	0	0	0	0	0	0	0	94.7246	0	0	107.9	101.775	0.8	0	0	1	0	1	1	0	0	0	0	0	94	66	5.0505	0.9266	1.53245	74.5	21.5955	3.792	3.033	5.33	11.8	0	5	0	0	0	0	9.47246	-9.05826	0	0
49	0	0	0	0	0	0	0	0	92.405	0	0	111.841	108.127	0.802	0	0	0	0	0	0	0	0	0	0	0	98	66	5.2725	0.4859	2.12421	68.1	22.5935	3.421	2.742	4.69	13.8	0	5	0	0	0	0	9.2405	-5.35041	0	0
56	0	0	0	0	0	0	0	0	92.3606	0	0	119.177	95.162	0.66	0	0	0	0	0	1	0	0	0	0	0	112.667	77.3333	4.884	1.4916	1.45848	65.7	18.1446	3.651	2.411	4.14	12.7	0	5	0	0	0	0	9.23606	-0.120852	0	0
53	1	0	0	0	0	0	0	0	99.4791	0	0	100.453	104.934	0.829	0	0	0	0	0	0	0	0	1	0	0	102	66	4.3845	0.5537	1.68039	79.7	24.1147	3.953	3.276	4.31	14.3	0	5	0	0	0	0	9.94791	9.79426	0	0
40	0	0	0	0	0	0	0	0	81.3286	0	0	103.19	95.147	0.783	0	0	0	1	1	0	0	0	0	0	0	105.333	68.6667	4.995	0.4068	2.34613	74.2	21.2524	3.841	3.006	4.21	13	0	1	0	0	0	0	8.13286	-23.2077	0	0
76	1	0	0	0	0	0	0	0	85.4702	0	0	98.706	108.543	0.749	0	0	1	0	0	0	0	0	0	0	0	88.6667	54	5.328	0.4633	1.06397	82.8	21.1656	4.437	3.324	5.78	12	0	1	0	0	0	0	8.54702	13.1142	1	0
43	0	0	0	0	0	0	0	0	80.728	0	0	84.927	71.752	0.726	0	0	0	1	1	0	0	0	0	0	0	95.3333	68	4.995	0.7006	1.65573	68.2	17.9787	2.971	2.156	3.95	12.2	0	1	0	0	0	0	8.0728	-21.548	0	0
59	1	0	0	0	0	0	0	0	81.0363	0	0	116.883	112.361	0.74	0	0	0	1	1	0	0	0	0	0	0	118	82	4.884	0.8701	1.72971	80.6	21.6753	5.777	4.277	3.89	14.4	0	1	0	0	0	0	8.10363	-4.12798	0	0
51	0	0	0	0	0	0	0	0	91.1159	0	0	69.578	54.862	0.661	0	0	0	1	1	0	1	0	0	0	0	100.667	74	4.6065	0.7345	1.75436	74.2	18.7032	2.331	1.54	4.82	13.9	0	5	0	0	0	0	9.11159	-5.13269	0	0
49	0	0	0	0	0	0	0	0	84.2943	0	0	114.394	115.823	0.839	0	0	0	0	0	0	0	0	0	0	0	114.667	76	4.662	0.4294	2.27216	73.8	22.0677	3.859	3.238	3.84	10.1	0	1	0	0	0	0	8.42943	-13.4611	0	0
45	0	0	0	0	0	0	0	0	95.0383	0	0	86.034	85.759	0.842	0	0	1	1	1	0	0	0	0	0	0	108	76	5.0505	0.9492	1.65573	64.5	20.2853	3.034	2.554	3.85	13.1	0	5	0	0	0	0	9.50383	-5.73087	0	0
44	0	0	0	0	0	0	0	0	107.248	0	0	113.248	107.526	0.796	0	0	0	1	1	0	0	0	0	0	0	94.6667	57.3333	4.8285	0.6328	1.58177	69.5	22.363	4.009	3.19	3.81	12.8	0	6	0	0	0	0	10.7248	5.72514	0	0
45	0	0	0	0	0	0	0	0	105.471	0	0	87.389	87.145	0.826	0	0	0	1	0	1	0	0	0	0	0	126	80.6667	5.3835	0.8701	1.45848	77.1	25.2827	2.721	2.248	4	13.8	0	6	0	0	0	0	10.5471	4.70222	0	0
45	0	0	0	0	0	0	0	0	101.458	0	0	107.197	101.328	0.806	0	0	0	1	1	0	0	0	0	0	0	99.3333	68	4.995	0.9492	1.3352	65.9	19.0678	3.527	2.841	4.06	12.4	0	6	0	0	0	0	10.1458	0.689063	0	0
48	0	0	0	0	0	0	0	0	87.4609	0	0	100.667	105.931	0.865	0	0	0	0	0	0	0	0	0	0	0	110.667	71.3333	4.8285	0.4746	1.70505	76.3	23.3111	3.863	3.343	4.68	10.6	0	1	0	0	0	0	8.74609	-11.0479	0	0
44	1	0	0	0	0	0	0	0	106.488	0	0	105.749	106.979	0.841	0	0	1	0	1	0	0	0	1	0	0	122	82	5.0505	1.4125	1.70505	72.4	22.2501	4.805	4.042	5.05	15	0	6	0	0	0	0	10.6488	10.0224	0	0
60	0	0	0	0	0	0	0	0	97.3019	0	0	79.854	88.883	0.872	1	0	0	0	0	0	0	0	0	0	0	109.333	64.6667	4.9395	0.7006	1.35985	79.5	25.235	2.699	2.353	4.68	12.2	0	5	0	0	0	0	9.73019	7.83423	0	0
65	0	0	0	0	0	0	0	0	93.9437	0	0	115.24	126.108	0.839	0	0	0	0	0	0	0	0	0	0	0	116	63.3333	5.106	0.904	2.2475	76.2	23.9825	3.247	2.725	4.34	12.9	0	5	0	0	0	0	9.39437	8.24316	0	0
48	1	0	0	0	0	0	0	0	83.5304	0	0	98.862	81.154	0.651	0	1	0	1	0	0	0	0	0	0	0	107.333	68	5.1615	1.1639	1.23657	88.2	24.8035	5.34	3.475	4.34	14.7	0	1	0	0	0	0	8.35304	-9.92161	0	0
42	1	0	0	0	0	0	0	0	97.0959	0	0	88.804	90.362	0.837	0	0	0	0	0	0	0	0	1	0	0	102	72	4.9395	1.1413	1.38451	84.8	23.6138	4.497	3.763	4.84	15.5	0	5	0	0	0	0	9.70959	-0.876669	0	0
46	0	0	0	0	0	0	0	0	106.276	0	0	97.344	86.566	0.75	0	0	0	1	0	0	0	0	0	0	0	106.667	68	4.4955	1.356	1.35985	69	20.4787	3.215	2.412	4.76	11.6	0	6	0	0	0	0	10.6276	6.26028	0	0
47	0	0	0	0	0	0	0	0	96.7831	0	0	103.325	99.008	0.803	0	0	0	0	0	1	0	0	0	0	0	96.6667	64.6667	4.9395	0.3955	1.77902	71.8	22.2413	2.934	2.357	2.75	11.2	0	5	0	0	0	0	9.67831	-2.47919	0	0
56	1	0	0	0	0	0	0	0	86.9059	0	0	102.737	95.165	0.713	0	0	0	1	0	1	0	0	0	0	0	124.667	71.3333	4.662	0.4407	1.23657	80.6	24.8898	4.575	3.264	5.3	15.2	0	1	0	0	0	0	8.69059	-0.518646	0	0
67	0	0	0	0	0	0	0	0	66.3753	0	0	89.655	95.503	0.822	0	0	1	0	1	0	0	0	0	0	0	100.667	70.6667	5.328	1.3673	1.3352	74.1	21.2817	2.584	2.124	4.15	12.5	0	3	0	0	0	0	6.63753	-17.8184	0	0
44	0	0	0	0	0	0	0	0	89.9533	0	0	95.802	94.017	0.814	0	0	0	1	1	0	0	0	1	0	0	95.3333	64	5.106	0.8136	1.75436	77.7	24.2286	3.458	2.816	4.88	13.2	0	1	0	0	0	0	8.99533	-11.5693	0	0
47	0	0	0	0	0	0	0	0	85.4869	0	0	103.758	106.344	0.849	0	0	0	0	0	0	0	0	0	0	0	98.6667	63.3333	4.6065	0.678	1.53245	72.5	23.899	3.327	2.823	4.4	13.9	0	1	0	0	0	0	8.54869	-13.7754	0	0
48	0	0	0	0	0	0	0	0	105.86	0	0	104.257	83.928	0.674	0	1	1	0	1	0	0	0	1	0	0	92.6667	55.3333	4.8285	0.4633	1.82833	75.4	20.8323	3.489	2.35	4.38	14.2	0	6	0	0	0	0	10.586	7.35079	0	0
55	0	0	0	0	0	0	0	0	98.79	0	0	120.383	113.999	0.783	0	0	0	0	0	0	0	0	1	0	0	85.3333	55.3333	4.662	0.7119	1.55711	71.1	18.8677	3.856	3.018	4.47	11.6	0	5	0	0	0	0	9.879	5.55515	0	0
58	0	0	0	0	0	0	0	0	82.7773	0	0	111.225	112.006	0.817	0	0	0	0	0	0	0	0	1	0	0	107.333	56	4.884	0.452	1.65573	72.4	20.1552	3.32	2.713	4.72	12.9	0	1	0	0	0	0	8.27773	-8.19726	0	0
68	1	0	0	0	0	0	0	0	87.4517	0	0	89.809	91.773	0.726	0	0	0	1	0	0	0	0	0	0	0	125.333	79.3333	5.1615	0.452	1.08863	84.4	24.1901	3.743	2.716	5.01	15.7	0	1	0	0	0	0	8.74517	9.06828	0	0
48	1	0	0	0	0	0	0	0	83.5304	0	0	105.856	98.481	0.747	0	0	1	1	1	1	0	0	0	0	0	100	66	5.439	1.2882	1.31054	85.8	22.7405	5.666	4.235	5.68	15.2	0	1	0	0	0	0	8.35304	-9.92161	0	0
66	0	0	0	0	0	0	0	0	83.3273	0	0	73.832	68.923	0.723	1	0	0	0	0	0	0	0	0	0	0	115.333	71.3333	5.106	0.7571	1.50779	72.6	22.1436	2.285	1.651	5.64	13.4	0	1	0	0	0	0	8.33273	-1.61981	0	0
59	1	0	0	0	0	0	0	0	94.0234	0	0	91.993	90.003	0.758	0	0	1	1	0	0	0	0	1	1	0	122	83.3333	4.884	1.2656	1.55711	80.5	21.0814	4.203	3.187	5.33	15.2	0	5	0	0	0	0	9.40234	8.85918	0	0
40	0	0	0	0	0	0	0	0	112.561	0	0	101.085	99.2	0.826	0	0	1	0	1	1	0	0	0	0	0	113.333	75.3333	4.662	0.4633	1.75436	76.4	22.3612	4.005	3.307	4.09	9.4	0	7	0	0	0	0	11.2561	8.02436	0	0
50	0	0	0	0	0	0	0	0	102.321	0	0	90.177	92.258	0.851	0	0	0	1	1	1	0	0	0	0	0	122.667	82.6667	5.4945	1.0396	1.51354	73.2	20.4871	3.109	2.647	4.74	13.9	0	6	0	0	0	0	10.2321	5.31946	0	0
53	1	0	0	0	0	0	0	0	70.0331	0	0	103.187	103.918	0.803	0	0	0	0	0	0	0	0	0	0	0	115.333	82.6667	5.106	0.678	1.27811	83.7	21.0123	5.269	4.229	4.85	16.5	0	2	0	0	0	0	7.00331	-19.6518	0	0
58	0	0	0	0	0	0	0	0	95.8118	0	0	95.391	96.382	0.817	0	0	0	0	1	0	0	0	0	0	0	95.3333	64	5.2725	0.5763	1.61818	72.8	20.7403	2.89	2.362	5.53	14.1	0	5	0	0	0	0	9.58118	4.83722	0	0
44	0	0	0	0	0	0	0	0	103.916	0	0	115.223	114.05	0.826	0	0	0	1	1	0	0	0	1	0	0	104.667	71.3333	5.0505	0.9944	1.43507	74.4	23.7538	3.881	3.205	4.99	13.1	0	6	0	0	0	0	10.3916	2.39323	0	0
40	0	0	0	0	0	0	0	0	111.979	0	0	91.143	87.683	0.824	0	0	0	1	1	0	0	0	0	0	0	102	63.3333	4.8285	0.6554	1.59202	68.2	20.6069	3.04	2.505	5.43	12.1	0	7	0	0	0	0	11.1979	7.44267	0	0
54	0	0	0	0	0	0	0	0	100.468	0	0	95.56	97.977	0.835	0	0	0	0	1	1	0	0	0	0	0	114	70	5.106	1.0057	1.5397	67.8	22.6444	2.629	2.196	4.81	13.1	0	6	0	0	0	0	10.0468	6.48006	0	0
56	0	0	0	0	0	0	0	0	86.5918	0	0	112.208	109.158	0.789	0	0	1	0	1	1	0	0	0	0	0	113.333	68	5.328	0.8475	3.10924	73.7	21.795	3.66	2.886	4.58	12.3	0	1	0	0	0	0	8.65918	-5.88964	0	0
59	0	0	0	0	0	0	0	0	91.9553	0	0	88.113	91.142	0.811	0	0	0	0	0	0	0	0	0	0	0	122	82	4.44	0.7458	2.08904	79	25.6033	2.644	2.145	5.27	12.9	0	5	0	0	0	0	9.19553	1.73415	0	0
46	0	0	0	0	0	0	0	0	106.276	0	0	97.572	92.051	0.789	0	0	0	0	0	0	0	0	0	0	0	107.333	67.3333	5.106	1.0848	1.80129	71.3	22.387	3.116	2.46	4.33	14.3	0	6	0	0	0	0	10.6276	6.26028	0	0
55	0	0	0	0	0	0	0	0	90.0214	0	0	79.677	72.381	0.75	1	0	0	0	1	1	1	0	1	0	0	106.667	69.3333	5.106	1.3221	1.93209	64.7	19.3278	2.388	1.79	4.5	13.5	0	5	0	0	0	0	9.00214	-3.21348	0	0
67	0	0	0	0	0	0	0	0	91.2475	0	0	87.385	95.913	0.865	0	0	0	0	0	0	0	0	0	0	0	120.667	72	5.2725	0.4972	1.69666	75	18.8231	2.991	2.587	4.14	13.1	0	5	0	0	0	0	9.12475	7.05377	0	0
63	0	0	0	0	0	0	0	0	87.9288	0	0	96.943	100.763	0.826	0	0	0	0	0	0	0	0	0	0	0	110.667	75.3333	5.106	1.6046	1.30427	64.2	19.7153	2.829	2.338	4.72	13.6	0	1	0	0	0	0	8.79288	0.721429	0	0
56	0	0	0	0	0	0	0	0	90.8537	0	0	96.011	100.807	0.853	0	0	0	0	1	0	1	0	0	0	0	93.3333	65.3333	4.773	0.9718	1.59202	74.3	21.5302	2.873	2.45	5.03	13.1	0	5	0	0	0	0	9.08537	-1.62769	0	0
51	0	0	0	0	0	0	0	0	108.307	0	0	115.523	118.416	0.846	0	0	0	0	1	0	0	0	0	0	0	104.667	71.3333	4.551	0.565	1.35659	70.6	22.0279	3.555	3.008	5.4	13.2	0	6	0	0	0	0	10.8307	12.0587	0	0
48	0	0	0	0	0	0	0	0	111.272	0	0	89.882	91.481	0.855	0	0	0	0	1	0	0	0	0	0	0	112	65.3333	5.439	0.3164	1.77513	65.1	19.9504	3.002	2.568	3.59	13	0	7	0	0	0	0	11.1272	12.7627	1	0
48	1	0	0	0	0	0	0	0	80.7333	0	0	86.999	85.939	0.805	0	0	0	1	0	0	0	0	0	0	0	110.667	76	5.106	1.4351	1.5397	76.5	22.5597	3.971	3.196	5.78	16.4	0	1	0	0	0	0	8.07333	-12.7186	0	0
44	0	0	0	0	0	0	0	0	81.2782	0	0	109.294	109.12	0.842	0	0	1	1	1	0	0	0	0	0	0	109.333	66.6667	4.3845	0.4746	1.51354	70.6	21.1412	3.816	3.214	3.93	13.7	0	1	0	0	0	0	8.12782	-20.2444	0	0
61	0	0	0	0	0	0	0	0	78.6379	0	0	115.414	118.516	0.811	0	0	0	0	0	0	0	0	0	0	0	106.667	73.3333	4.9395	0.4859	1.72282	73.4	22.6042	3.357	2.722	4.9	13.5	0	2	0	0	0	0	7.86379	-10.0764	0	0
63	0	0	0	0	0	0	0	0	54.1552	0	0	89.92	79.48	0.701	0	0	0	0	0	0	0	0	0	0	0	118	77.3333	4.9395	1.6724	1.61818	77	20.509	2.869	2.011	5.51	13	0	4	0	0	0	1	5.41552	-33.0522	0	0
42	0	0	0	0	0	0	0	0	98.6292	0	0	99.361	97.717	0.828	0	1	0	0	1	1	0	0	1	0	0	100.667	64	4.3845	0.7119	1.61818	77.4	22.1855	3.589	2.973	5.2	13.6	0	5	0	0	0	0	9.86292	-4.40027	0	0
51	0	0	0	0	0	0	0	0	83.1183	0	0	80.099	81.415	0.833	0	0	0	1	1	1	0	0	0	0	0	92.6667	60.6667	4.995	0.8814	2.16752	77.4	23.2802	2.588	2.155	5.63	14.3	0	1	0	0	0	0	8.31183	-13.1303	0	0
46	0	0	0	0	0	0	0	0	109.067	0	0	95.985	89.217	0.779	0	0	0	0	1	1	0	0	0	0	0	120.667	83.3333	5.328	0.7571	1.85361	77.5	21.444	3.36	2.616	5.21	14.6	0	6	0	0	0	0	10.9067	9.05085	0	0
41	1	0	0	0	0	0	0	0	94.2095	0	0	103.675	92.94	0.732	0	0	0	0	0	1	0	0	0	0	0	115.333	81.3333	5.217	1.2656	1.25195	84.4	24.321	5.599	4.098	5.67	14.7	0	5	0	0	0	0	9.42095	-4.51652	0	0
46	0	0	0	0	0	0	0	0	79.0445	0	0	87.289	87.538	0.852	0	0	0	1	0	0	0	0	0	0	0	102	71.3333	4.7175	1.1752	1.5397	65.3	18.7553	3.021	2.573	5.22	13.7	0	2	0	0	0	0	7.90445	-20.9712	0	0
50	1	0	0	0	0	0	0	0	76.1827	0	0	106.971	111.447	0.838	0	0	0	1	1	0	0	0	0	0	0	90.6667	68.6667	4.551	0.7232	1.43507	83	22.9255	4.916	4.121	4.85	14.3	0	2	0	0	0	0	7.61827	-15.7625	0	0
50	0	0	0	0	0	0	0	0	81.3008	0	0	101.685	102.934	0.834	0	0	0	1	1	0	0	0	0	0	0	103.333	73.3333	4.9395	1.0735	1.74897	71.2	22.9803	3.194	2.664	4.18	14	0	1	0	0	0	0	8.13008	-15.7012	0	0
43	0	0	0	0	0	0	0	0	90.5874	0	0	108.028	109.636	0.877	0	0	0	1	1	0	0	0	0	0	0	98	70.6667	5.4945	0.4633	2.5599	63.9	17.0806	3.682	3.228	3.97	14.5	0	5	0	0	0	0	9.05874	-11.6886	0	0
64	0	0	0	0	0	0	0	0	75.8642	0	0	94.794	83.44	0.696	0	1	0	0	0	0	0	1	0	0	0	104	69.3333	4.662	0.6102	2.35063	74.2	20.1815	2.987	2.079	3.7	12	0	2	0	0	0	0	7.58642	-10.5898	0	0
73	0	0	0	0	0	0	0	0	84.7637	0	0	90.91	93.712	0.753	0	0	0	0	0	0	0	0	0	0	0	119.333	70	5.328	0.5537	1.74897	79.8	22.3541	2.262	1.703	2.96	13.3	0	1	0	0	0	0	8.47637	5.09057	0	0
42	0	0	0	0	0	0	0	0	100.243	0	0	97.832	100.807	0.879	0	0	1	1	1	0	0	0	0	1	0	102	73.3333	4.995	0.565	1.5397	63	20.178	3.3	2.902	5.55	13.5	0	6	0	0	0	0	10.0243	-2.78661	0	0
63	1	0	0	0	0	0	0	0	63.3306	0	0	92.282	95.267	0.765	0	0	1	0	1	0	0	0	0	0	0	103.333	75.3333	5.3835	1.3108	1.17348	89.3	23.7716	4.211	3.223	4.77	17.1	0	3	0	0	0	0	6.33306	-18.8199	0	0
49	0	0	0	0	0	0	0	0	86.8487	0	0	88.53	91.067	0.851	0	0	0	0	0	0	0	0	0	0	0	92	60	4.551	0.6667	1.74897	77.8	23.0155	2.659	2.264	4.23	10.4	0	1	0	0	0	0	8.68487	-10.9067	0	0
45	0	0	0	0	0	0	0	0	92.1	0	0	90.362	94.628	0.872	0	0	0	0	0	0	0	0	0	0	0	103.333	66	4.6065	0.7797	1.33043	70.7	23.263	3.179	2.771	4.53	12.6	0	5	0	0	0	0	9.21	-8.66911	0	0
41	0	0	0	0	0	0	0	0	87.8698	0	0	89.361	85.95	0.833	0	0	0	0	1	0	0	0	0	0	0	95.3333	68.6667	4.7175	0.4294	1.85361	61.1	17.4828	3.048	2.54	3.91	11.5	0	1	0	0	0	0	8.78698	-15.913	0	0
56	1	0	0	0	0	0	0	0	86.9059	0	0	95.741	85.96	0.701	0	0	1	0	1	1	0	0	0	0	0	107.333	82.6667	4.551	1.13	1.19964	86.4	23.3094	3.971	2.783	5.04	15.5	0	1	0	0	0	0	8.69059	-0.518646	0	0
49	0	0	0	0	0	0	0	0	100.329	0	0	95.715	102.177	0.89	0	0	1	1	1	1	0	0	1	0	0	89.3333	61.3333	4.995	0.2825	1.72282	66.3	20.4096	3.45	3.071	2.79	13.9	0	6	0	0	0	0	10.0329	2.57389	0	0
42	1	0	0	0	0	0	0	0	93.55	0	0	102.798	94.038	0.745	0	0	0	0	1	0	0	0	1	0	0	114	79.3333	5.328	1.1752	1.30427	84.3	23.5842	5.748	4.282	5.18	14.9	0	5	0	0	0	0	9.355	-4.42255	0	0
59	0	0	0	0	0	0	0	0	80.9573	0	0	107.299	106.485	0.791	0	0	0	0	1	0	0	0	0	0	0	120.667	79.3333	5.1615	1.1074	1.87977	75.5	22.6891	3.217	2.544	3.41	13.3	0	1	0	0	0	0	8.09573	-9.26385	0	0
54	0	0	0	0	0	0	0	0	74.725	0	0	107.556	118.422	0.894	0	0	0	0	0	0	0	0	0	0	0	103.333	78	4.8285	0.3842	1.30427	71.5	23.1799	3.096	2.768	5.49	13.3	0	2	0	0	0	0	7.4725	-19.2633	0	0
54	0	0	0	0	0	0	0	0	99.0097	0	0	88.253	90.765	0.834	0	0	0	1	1	0	0	0	0	0	0	119.333	82	5.106	1.5707	1.46123	76.2	23.1024	2.837	2.367	5.35	14.2	0	5	0	0	0	0	9.90097	5.02144	0	0
46	0	0	0	0	0	0	0	0	106.811	0	0	91.106	94.604	0.859	0	0	1	0	1	0	0	0	0	0	0	120	77.3333	4.995	0.8701	1.48738	77.5	24.153	3.156	2.71	4.54	11	0	6	0	0	0	0	10.6811	6.79545	0	0
42	0	0	0	0	0	0	0	0	103.619	0	0	100.598	103.138	0.872	0	0	0	0	0	0	0	0	1	0	0	99.3333	66.6667	4.662	0.2712	1.72282	69.3	21.2529	3.239	2.826	4.23	9.5	0	6	0	0	0	0	10.3619	0.589576	0	0
56	0	0	0	0	0	0	0	0	92.3606	0	0	80.432	84.224	0.856	0	0	0	1	1	0	1	0	0	0	0	98	62	4.662	0.8814	1.61818	74	20.293	2.345	2.008	4.81	12.7	0	5	0	0	0	0	9.23606	-0.120852	0	0
61	0	0	0	0	0	0	0	0	86.306	0	0	100.822	91.859	0.723	0	0	0	0	0	0	0	0	0	0	0	110.667	73.3333	5.217	0.7458	1.30427	75.2	21.9376	3.225	2.332	5.57	13.4	0	1	0	0	0	0	8.6306	-2.40825	0	0
40	0	0	0	0	0	0	0	0	111.409	0	0	94.854	90.759	0.809	0	0	0	1	1	0	0	0	0	0	0	121.333	80.6667	4.9395	1.3673	1.59202	78.2	21.4313	3.711	3.003	5.64	13.9	0	7	0	0	0	0	11.1409	6.87293	0	0
48	1	0	0	0	0	0	0	0	71.8003	0	0	88.638	87.179	0.791	0	0	0	0	1	0	0	0	0	0	0	122	80.6667	4.9395	1.6498	1.22579	86.7	24.2846	4.181	3.306	5.71	14.6	0	2	0	0	0	0	7.18002	-21.6517	0	0
45	0	0	0	0	0	0	0	0	104.973	0	0	98.396	108.234	0.928	0	0	0	0	1	0	0	0	0	0	0	94	66.6667	5.106	0.5085	1.5397	72.4	20.2873	3.509	3.258	5.5	13	0	6	0	0	0	0	10.4973	4.20411	0	0
41	1	0	0	0	0	0	0	0	84.8024	0	0	98.454	97.049	0.837	0	0	0	1	0	0	0	0	0	0	0	118	84	4.44	0.6441	1.85361	68.4	20.0703	4.667	3.906	5.22	13.9	0	1	0	0	0	0	8.48024	-13.9236	0	0
44	0	0	0	0	0	0	0	0	114.443	0	0	78.312	75.151	0.805	1	0	1	0	0	0	0	0	0	0	0	106.667	71.3333	4.884	0.8927	1.61818	75.1	22.0498	2.827	2.275	3.36	12.3	0	7	0	0	0	0	11.4443	12.9199	1	0
56	0	0	0	0	0	0	0	0	89.3912	0	0	98.351	93.833	0.785	0	0	0	1	1	0	0	0	0	0	0	96	74	5.1615	0.6102	1.98441	67.4	18.9495	3.314	2.601	3.91	12.3	0	1	0	0	0	0	8.93912	-3.0902	0	0
47	0	0	0	0	0	0	0	0	86.7645	0	0	99.085	105.049	0.885	0	0	0	0	0	0	0	0	0	0	0	112.667	71.3333	4.773	0.7458	1.40891	76	22.0947	3.275	2.897	4.9	12.6	0	1	0	0	0	0	8.67646	-12.4977	0	0
42	0	0	0	0	0	0	0	0	107.718	0	0	79.879	71.309	0.764	1	0	0	1	1	1	0	0	1	0	0	90	58	5.328	0.9492	1.46123	67.4	18.3313	3.014	2.304	5.77	12.3	0	6	0	0	0	0	10.7718	4.6882	0	0
51	0	0	0	0	0	0	0	0	89.6872	0	0	118.397	121.642	0.833	0	0	0	1	1	0	0	0	1	0	0	88	57.3333	5.0505	0.8588	1.51354	79.1	24.3949	4.647	3.869	5.17	14.1	0	1	0	0	0	0	8.96872	-6.56138	0	0
48	1	0	0	0	0	0	0	0	94.2745	0	0	96.085	90.776	0.764	0	0	1	1	1	1	0	0	1	0	0	100	74.6667	5.106	1.2882	1.5397	86.7	23.5286	4.456	3.405	4.7	15.5	0	5	0	0	0	0	9.42745	0.822561	0	0
43	1	0	0	0	0	0	0	0	97.6446	0	0	99.63	93.322	0.78	0	0	1	1	1	0	0	0	1	0	0	112	83.3333	5.4945	1.0961	1.64434	81.1	23.9068	4.199	3.277	5.64	16	0	5	0	0	0	0	9.76446	0.425459	0	0
62	1	0	0	0	0	0	0	0	77.4875	0	0	122.035	126.306	0.768	0	0	0	1	0	0	0	0	0	0	0	126.667	82	5.328	0.7119	1.64434	82.7	24.5668	5.658	4.347	4.37	14.2	0	2	0	0	0	0	7.74875	-5.41648	0	0
57	0	0	0	0	0	0	0	0	93.2563	0	0	116.135	109.39	0.754	0	0	0	1	1	0	0	0	1	0	0	121.333	82	4.4955	1.0509	2.14136	73	23.4628	3.536	2.666	4.25	14.3	0	5	0	0	0	0	9.32563	1.52831	0	0
40	1	0	0	0	0	0	0	0	97.2436	0	0	106.277	114.583	0.891	0	0	0	0	0	0	0	0	0	0	0	122	82.6667	5.328	1.017	1.19964	84.7	23.5564	5.52	4.918	4.53	16.3	0	5	0	0	0	0	9.72436	-2.23577	0	0
51	1	0	0	0	0	0	0	0	104.514	0	0	110.417	113.11	0.836	0	0	0	0	0	0	0	0	0	0	0	112	73.3333	5.3835	0.9718	1.46123	77.5	21.4766	4.372	3.657	5.4	15.2	0	6	0	0	0	0	10.4514	13.3221	1	0
45	0	0	0	0	0	0	0	0	105.471	0	0	98.771	94.122	0.805	0	0	0	0	0	1	0	0	0	0	0	94	65.3333	4.8285	1.0848	1.33043	75.6	21.6526	2.932	2.361	4.27	10.2	0	6	0	0	0	0	10.5471	4.70222	0	0
47	0	0	0	0	0	0	0	0	105.532	0	0	97.209	95.04	0.817	0	0	0	0	1	1	0	0	1	0	0	88.6667	60	4.884	0.4181	1.87977	77.2	21.3436	3.381	2.763	4.06	12.9	0	6	0	0	0	0	10.5532	6.26978	0	0
40	1	0	0	0	0	0	0	0	99.7242	0	0	99.21	101.794	0.862	0	1	0	0	1	0	0	0	0	0	0	95.3333	61.3333	5.0505	1.0396	1.30427	82.5	22.8584	4.61	3.973	5.06	15.2	0	5	0	0	0	0	9.97242	0.244751	0	0
48	0	0	0	0	0	0	0	0	102.784	0	0	110.982	113.57	0.856	0	0	1	0	1	0	0	0	1	0	0	103.333	62	4.884	0.5424	2.01057	69.1	20.5364	3.948	3.378	4.85	13.9	0	6	0	0	0	0	10.2784	4.27535	0	0
54	1	0	0	0	0	0	0	0	89.2466	0	0	97.359	94.482	0.756	0	0	0	1	1	0	0	0	0	0	0	106	74.6667	5.1615	1.3447	1.095	87.7	24.5558	4.507	3.409	5.52	15.8	0	1	0	0	0	0	8.92466	0.315233	0	0
52	0	0	0	0	0	0	0	0	96.59	0	0	80.812	83.487	0.852	0	0	0	1	1	0	0	0	0	0	0	89.3333	65.3333	5.106	0.7006	1.56586	71.3	20.9812	2.851	2.428	5.66	14.8	0	5	0	0	0	0	9.659	1.09481	0	0
46	0	0	0	0	0	0	0	0	97.4654	0	0	88.51	86.203	0.81	0	0	0	1	1	0	0	0	0	0	0	98.6667	68	4.884	0.5763	1.56586	76.1	21.9718	3.422	2.773	4.84	12.3	0	5	0	0	0	0	9.74654	-2.55036	0	0
55	0	0	0	0	0	0	0	0	105.306	0	0	80.336	79.281	0.808	0	0	0	0	1	0	1	0	1	0	0	97.3333	63.3333	4.884	0.7232	1.64434	73.2	20.3871	2.75	2.223	3.84	12.1	0	6	0	0	0	0	10.5306	12.0715	0	0
61	0	0	0	0	0	0	0	0	84.935	0	0	113.777	107.956	0.754	0	0	0	0	1	0	0	0	0	0	0	104.667	68	4.995	0.6441	1.30427	77.2	21.4638	3.429	2.587	4.73	12.6	0	1	0	0	0	0	8.4935	-3.7793	0	0
62	0	0	0	0	0	0	0	0	94.978	0	0	85.944	80.324	0.754	0	0	0	1	0	0	1	0	0	0	0	122.667	72	4.9395	0.8588	1.6705	64.4	17.9778	2.419	1.823	3.99	13	0	5	0	0	0	0	9.4978	7.0172	0	0
62	1	0	0	0	0	0	0	0	96.7421	0	0	93.496	99.07	0.815	0	0	0	0	0	0	0	0	0	0	0	110	72	4.551	0.3164	1.61818	71.1	19.5269	4.241	3.455	4.23	13.5	0	5	0	0	0	0	9.67421	13.8381	1	0
55	0	0	0	0	0	0	0	0	98.79	0	0	90.139	89.779	0.803	0	0	0	0	1	0	1	0	0	0	0	122.667	80.6667	5.3835	0.9379	1.93209	79.5	23.642	2.821	2.265	5.32	14	0	5	0	0	0	0	9.879	5.55515	0	0
52	0	0	0	0	0	0	0	0	93.4428	0	0	93.448	82.886	0.734	0	0	0	0	0	0	0	0	0	0	0	116	70	4.884	1.1074	1.5325	69.3	21.2562	2.536	1.862	5.58	13.5	0	5	0	0	0	0	9.34428	-2.05235	0	0
50	0	0	0	0	0	0	0	0	97.9565	0	0	85.977	82.859	0.793	0	0	0	0	0	1	0	0	0	0	0	116.667	74.6667	4.662	0.565	1.45843	76	22.4314	3.094	2.454	4.66	12.8	0	5	0	0	0	0	9.79566	0.954544	0	0
48	0	0	0	0	0	0	0	0	82.4511	0	0	79.118	76.76	0.812	1	0	0	0	0	0	0	0	0	0	0	116.667	74.6667	5.328	1.3899	1.33515	73.4	20.652	2.701	2.193	4.99	12	0	1	0	0	0	0	8.24511	-16.0578	0	0
47	0	0	0	0	0	0	0	0	105.011	0	0	100.828	98.188	0.811	0	0	0	0	0	0	0	0	0	0	0	113.333	72.6667	4.773	1.3334	1.38461	74.2	21.9368	3.54	2.872	4.46	12.4	0	6	0	0	0	0	10.5011	5.74896	0	0
46	1	0	0	0	0	0	0	0	98.0997	0	0	85.246	82.877	0.783	0	0	0	1	0	0	0	0	1	0	0	129.333	82	5.3835	1.2656	1.40922	84.7	24.8735	4.194	3.284	5.1	15.9	0	5	0	0	0	0	9.80997	3.14091	0	0
41	1	0	0	0	0	0	0	0	88.7614	0	0	99.908	99.117	0.838	0	0	0	1	0	0	0	0	0	0	0	116.667	75.3333	4.7175	0.678	1.11318	74.1	22.0615	4.434	3.717	4.9	16.2	0	1	0	0	0	0	8.87614	-9.96457	0	0
41	0	0	0	0	0	0	0	0	93.2769	0	0	92.975	90.202	0.826	0	0	0	1	0	1	0	0	1	0	0	108.667	69.3333	4.7175	0.5763	1.48303	67.1	20.6654	3.289	2.717	4.38	12.5	0	5	0	0	0	0	9.32769	-10.506	0	0
49	0	0	0	0	0	0	0	0	95.4329	0	0	102.754	98.88	0.791	0	0	0	1	1	0	0	0	0	0	0	120.667	80.6667	5.0505	1.1074	1.68039	75.3	23.5349	3.534	2.796	5.01	13	0	5	0	0	0	0	9.54329	-2.32255	0	0
44	0	0	0	0	0	0	0	0	108.322	.	0	88.361	88.712	0.826	0	0	0	0	0	1	0	0	1	0	0	99.3333	64	5.0505	0.7797	1.5079	77.2	25.6325	3.312	2.736	4.92	13	0	6	0	0	0	0	10.8322	6.7998	0	0
42	1	0	0	0	0	0	0	0	112.53	0	0	98.715	96.897	0.821	0	0	1	1	1	0	0	0	0	0	0	122.667	82	5.328	1.3108	1.28594	86.1	22.7875	4.468	3.667	4.51	13.8	0	7	0	0	0	0	11.253	14.5571	1	0
73	1	0	0	0	0	0	0	0	69.2785	0	0	84.551	80.092	0.678	0	1	0	0	0	0	0	0	0	0	0	116.667	60.6667	4.551	0.8475	1.55711	67	17.6181	3.534	2.395	4.05	12.4	0	3	0	0	0	0	6.92785	-5.33769	0	0
69	1	0	0	0	0	0	0	0	82.392	0	0	107.993	113.007	0.734	0	0	0	0	0	1	0	0	0	0	0	114.667	72.6667	4.773	0.5537	2.09945	78.2	24.5095	4.385	3.218	4.84	15.3	0	1	0	0	0	0	8.2392	4.76203	0	0
48	0	0	0	0	0	0	0	0	108.731	0	0	94.234	89.97	0.803	0	0	0	1	1	0	0	0	1	0	0	114.667	77.3333	4.773	0.4859	1.43382	69.1	19.7695	3.194	2.564	2.46	12.4	0	6	0	0	0	0	10.8731	10.2221	0	0
56	0	0	0	0	0	0	0	0	101.126	0	0	99.572	101.325	0.826	0	0	0	0	0	1	0	0	1	0	0	119.333	78	5.1615	1.0848	1.48303	71.2	21.5655	3.332	2.751	4.57	12.9	0	6	0	0	0	0	10.1126	8.64411	0	0
60	0	0	0	0	0	0	0	0	106.961	0	0	67.127	48.536	0.585	0	0	0	0	0	0	0	0	0	0	0	112.667	69.3333	5.1615	0.6893	1.31054	70.6	19.0657	2.118	1.24	4.62	11.5	0	6	0	0	0	0	10.6961	17.4935	1	0
53	0	0	0	0	0	0	0	0	83.1836	0	0	88.487	79.87	0.744	0	0	0	0	0	0	0	0	1	0	0	103.333	63.3333	5.3835	0.8475	1.75447	71.9	20.5123	3.071	2.284	3.51	12.7	0	1	0	0	0	0	8.31836	-11.5581	0	0
56	1	0	0	0	0	0	0	0	83.7638	0	0	103.373	94.97	0.712	0	0	0	0	1	0	0	0	0	0	0	122	80	4.995	0.8136	1.03937	80.9	23.9304	4.586	3.266	4.46	14.4	0	1	0	0	0	0	8.37638	-3.66076	0	0
49	0	0	0	0	0	0	0	0	89.5482	0	0	83.624	81.57	0.826	0	0	0	0	1	0	0	0	0	0	0	111.333	69.3333	4.995	0.6554	1.48303	64.9	17.9971	2.776	2.292	5.01	13.1	0	1	0	0	0	0	8.95482	-8.20724	0	0
42	0	0	0	0	0	0	0	0	107.718	0	0	82.664	80.544	0.844	0	0	0	1	1	0	0	0	0	0	0	106	75.3333	5.0505	1.4803	1.58171	64.7	17.8676	2.587	2.184	4.84	12.9	0	6	0	0	0	0	10.7718	4.6882	0	0
47	0	0	0	0	0	0	0	0	107.725	0	0	99.565	99.148	0.839	0	0	0	1	0	0	0	0	0	0	0	112	80.6667	4.9395	0.6441	1.58171	64.7	20.6985	3.066	2.572	3.82	13.7	0	6	0	0	0	0	10.7725	8.46297	0	0
64	1	0	0	0	0	0	0	0	94.4049	0	0	77.053	75.249	0.713	1	0	0	0	1	0	0	0	0	0	1	116	75.3333	5.1615	0.4972	1.16265	83.4	24.8529	3.233	2.305	5.46	14.8	0	5	0	0	0	0	9.44049	13.0078	1	0
52	0	0	0	0	0	0	0	0	100.894	0	0	81.945	85.606	0.855	0	1	1	0	0	0	0	0	0	0	0	111.333	72	4.884	0.5989	1.63118	72	22.8538	2.551	2.182	4.67	13.9	0	6	0	0	0	0	10.0894	5.39884	0	0
45	0	0	0	0	0	0	0	0	108.114	0	0	101.024	95.646	0.785	0	0	0	0	0	0	0	0	0	0	0	106.667	71.3333	4.995	1.4577	2.17353	73.2	23.9452	3.58	2.811	5.32	12.7	0	6	0	0	0	0	10.8114	7.34504	0	0
66	1	0	0	0	0	0	0	0	71.9488	0	0	88.347	105.237	0.853	0	0	0	0	0	0	0	0	0	0	0	125.333	72.6667	4.7175	1.1074	1.28594	78.8	24.8758	3.377	2.881	4.78	13.7	0	2	0	0	0	0	7.19488	-7.9414	0	0
55	0	0	0	0	0	0	0	0	94.5757	0	0	81.987	76.013	0.757	0	0	0	1	1	0	0	0	0	0	0	126	82.6667	4.218	0.7684	1.65579	74.5	21.3387	2.531	1.915	4.19	13.1	0	5	0	0	0	0	9.45757	1.34088	0	0
74	1	0	0	0	0	0	0	0	87.5528	0	0	87.314	102.364	0.795	0	0	0	1	1	0	0	0	0	0	0	117.333	76.6667	5.328	0.904	1.5079	85.6	23.6336	3.813	3.033	5.67	15.9	0	1	0	0	0	0	8.75528	13.69	1	0
41	0	0	0	0	0	0	0	0	114.855	0	0	88.931	82.113	0.8	0	0	0	1	1	0	0	0	0	0	0	114.667	80	5.2725	0.7232	2.00103	64.8	18.1868	2.828	2.263	3.7	12	0	7	0	0	0	0	11.4855	11.0725	0	0
47	0	0	0	0	0	0	0	0	89.4272	0	0	86.332	87.554	0.842	0	0	0	0	1	0	0	0	0	0	0	114	70.6667	5.4945	0.9379	1.60632	78.3	22.9892	2.882	2.427	4.5	14.5	0	1	0	0	0	0	8.94272	-9.83511	0	0
42	0	0	0	0	0	0	0	0	105.386	0	0	84.98	74.522	0.761	0	0	0	0	0	1	0	0	0	0	0	98.6667	68	4.773	0.9605	1.48303	65.2	17.3406	2.744	2.087	4.35	12.8	0	6	0	0	0	0	10.5386	2.35661	0	0
41	1	0	0	0	0	0	0	0	106.202	0	0	96.227	96.212	0.834	0	0	0	0	1	0	0	0	0	0	0	116.667	80.6667	5.4945	1.0622	1.21186	81.1	22.1958	4.769	3.978	5.17	16	0	6	0	0	0	0	10.6202	7.47601	0	0
43	0	0	0	0	0	0	0	0	89.2371	0	0	99.298	89.405	0.763	0	0	1	0	1	0	0	0	0	0	0	100	72	4.884	0.4972	1.40922	66.9	20.8981	3.443	2.626	5.58	13.4	0	1	0	0	0	0	8.92371	-13.0389	0	0
49	0	0	0	0	0	0	0	0	88.1796	0	0	94.737	96.344	0.839	0	0	0	0	0	0	0	0	0	0	0	104.667	70.6667	5.217	0.9153	1.35975	72.5	23.0871	3.179	2.666	5.6	12.8	0	1	0	0	0	0	8.81796	-9.57585	0	0
48	1	0	0	0	0	0	0	0	102.055	0	0	89.259	80.408	0.735	0	0	0	1	0	0	0	0	0	0	0	123.333	76	5.2725	1.6272	1.43382	74	22.286	4.072	2.994	4.5	14.7	0	6	0	0	0	0	10.2055	8.60303	0	0
47	0	0	0	0	0	0	0	0	107.16	0	0	105.355	103.707	0.809	0	0	0	0	0	0	0	0	0	0	0	113.333	74.6667	4.884	0.6441	1.33515	79.1	23.8128	4.123	3.336	4.78	14.5	0	6	0	0	0	0	10.716	7.89738	0	0
62	1	0	0	0	0	0	0	0	82.2923	0	0	84.756	40.36	0.364	0	0	0	0	0	0	0	0	0	0	0	90.6667	60.6667	5.328	0.9718	1.21186	77.6	20.5838	3.622	1.317	5.26	14.6	0	1	0	0	0	0	8.22923	-0.611617	0	0
54	1	0	0	0	0	0	0	0	78.2767	0	0	96.66	79.075	0.654	0	0	1	0	0	0	0	0	0	0	0	118	49.3333	4.995	0.4181	1.82828	76.8	22.1157	3.783	2.473	3.81	13.2	0	2	0	0	0	0	7.82767	-10.6547	0	0
43	0	0	0	0	0	0	0	0	89.2371	0	0	110.206	108.094	0.821	0	0	0	0	0	0	0	0	0	0	0	116.667	74	5.106	0.4181	1.60632	72.3	22.8189	4.016	3.298	5.01	13.9	0	1	0	0	0	0	8.92371	-13.0389	0	0
78	1	0	0	0	0	0	0	0	52.7517	0	0	81.344	63.898	0.49	0	0	1	0	1	0	0	1	0	0	0	109.333	66	4.6065	0.678	1.40922	85.7	25.9574	3.012	1.475	4.37	14.9	0	4	0	0	0	1	5.27517	-18.0973	0	0
49	1	0	0	0	0	0	0	0	94.82	0	0	108.286	91.112	0.688	0	1	1	1	1	1	0	0	0	0	0	106.667	72	4.662	1.356	1.13805	74.5	20.5441	5.194	3.575	5.63	15.7	0	5	0	0	0	0	9.482	2.12145	0	0
70	0	0	0	0	0	0	0	0	62.4651	0	0	84.962	88.626	0.776	0	0	0	0	1	0	0	0	0	0	0	121.333	70.6667	4.44	0.5085	1.97617	76.9	23.7083	2.287	1.775	5.21	12.1	0	3	0	0	0	0	6.24651	-19.4683	0	0
63	0	0	0	0	0	0	0	0	78.7142	0	0	81.228	79.877	0.774	0	0	0	0	1	0	0	0	0	0	0	118.667	80	4.884	1.0622	1.87775	72	21.8652	2.658	2.058	3.92	14.2	0	2	0	0	0	0	7.87142	-8.49325	0	0
40	0	0	0	0	0	0	0	0	106.877	.	0	98.224	99.364	0.85	0	0	0	1	0	0	0	0	0	0	0	107.333	74.6667	5.439	1.2769	1.38461	76.3	23.8947	3.489	2.966	5.46	13	0	6	0	0	0	0	10.6877	2.34079	0	0
53	1	0	0	0	0	0	0	0	92.1928	0	0	93.999	77.672	0.681	0	0	0	0	0	0	0	0	0	0	0	101.333	66	4.9395	0.5989	1.16265	67.8	17.2521	4.184	2.848	5.43	13.3	0	5	0	0	0	0	9.21928	2.50795	0	0
43	1	0	0	0	0	0	0	0	85.5305	0	0	99.476	96.725	0.813	0	1	0	1	0	0	0	0	0	0	0	92.6667	58.6667	4.662	0.8701	1.08858	72.3	20.2966	5.01	4.074	3.66	14.4	0	1	0	0	0	0	8.55305	-11.6886	0	0
54	0	0	0	0	0	0	0	0	87.8169	.	0	112.259	108.172	0.779	0	0	0	0	1	0	0	0	0	0	0	104	76.6667	5.1615	1.4012	1.55711	79.3	23.9219	3.324	2.59	3.78	13.2	0	1	0	0	0	0	8.78169	-6.17137	0	0
73	0	0	0	0	0	0	0	0	91.7333	0	0	83.052	68.31	0.616	0	0	0	0	0	0	1	0	0	0	0	122.667	71.3333	4.6065	0.6667	1.63118	66	19.2097	2.15	1.324	4.65	12.5	0	5	0	0	0	0	9.17333	12.0602	0	0
66	1	0	0	0	0	0	0	0	77.1479	0	0	97.335	87.433	0.649	0	0	0	0	0	0	1	0	0	0	1	107.333	74	5.1615	1.017	1.18726	85.3	24.5965	4.622	2.998	5.29	10.2	0	2	0	0	0	0	7.71479	-2.74232	0	0
51	0	0	0	0	0	0	0	0	101.605	0	0	84.254	81.657	0.801	0	0	0	0	1	1	0	0	0	0	0	103.333	64.6667	4.7175	0.9605	1.35975	73.7	21.058	3.022	2.42	4.07	11.9	0	6	0	0	0	0	10.1605	5.35664	0	0
68	1	0	0	0	0	0	0	0	81.918	0	0	88.366	95.449	0.766	0	0	0	1	0	0	0	0	0	0	0	98	64	5.3835	1.1526	1.03937	87.5	24.8867	3.986	3.052	5.53	15.4	0	1	0	0	0	0	8.1918	3.53463	0	0
42	0	0	0	0	0	0	0	0	109.855	0	0	88.409	84.743	0.814	0	0	0	0	0	0	0	0	0	0	0	99.3333	68.6667	4.884	0.7232	1.43382	77.6	21.575	2.859	2.328	4.5	14.6	0	6	0	0	0	0	10.9855	6.82552	0	0
60	0	0	0	0	0	0	0	0	89.8015	0	0	83.909	83.49	0.794	0	0	0	0	0	0	0	0	1	0	0	110.667	77.3333	4.3845	0.904	1.85289	75	21.802	2.814	2.234	4.28	13.8	0	1	0	0	0	0	8.98015	0.3338	0	0
43	1	0	0	0	0	0	0	0	83.6193	0	0	95.465	101.035	0.892	0	0	0	1	1	0	0	0	0	0	0	118.667	82	5.4945	0.8814	1.63118	68	20.8759	4.293	3.83	5.01	13.7	0	1	0	0	0	0	8.36193	-13.5998	0	0
41	0	0	0	0	0	0	0	0	102.624	.	0	99.748	92.736	0.778	0	0	0	1	1	0	0	0	0	0	0	97.3333	69.3333	5.106	1.3447	1.48303	73.1	23.7167	3.713	2.889	4.93	10.2	0	6	0	0	0	0	10.2624	-1.15912	0	0
62	0	0	0	0	0	0	0	0	94.0498	0	0	82.451	81.825	0.781	0	0	0	0	0	1	0	0	1	0	0	112	50.6667	5.1615	0.4746	1.38461	74.1	22.4936	2.424	1.892	3.75	12.7	0	5	0	0	0	0	9.40498	6.08893	0	0
40	1	0	0	0	0	0	0	0	90.4374	0	0	98.165	95.407	0.828	0	0	1	1	0	1	0	0	0	0	0	111.333	81.3333	4.884	0.9492	1.705	77.3	21.6923	4.287	3.549	5.22	15.7	0	5	0	0	0	0	9.04374	-9.04202	0	0
45	1	0	0	0	0	0	0	0	85.3093	0	0	108.391	105.834	0.818	0	0	1	1	1	0	0	0	1	0	0	122	81.3333	5.439	1.3673	1.5325	73.5	20.2135	4.947	4.048	5.24	14.9	0	1	0	0	0	0	8.53093	-10.4029	0	0
50	0	0	0	0	0	0	0	0	65.8489	0	0	117.037	117.539	0.818	0	0	0	0	0	1	0	0	0	0	0	111.333	76.6667	4.8285	0.7232	2.07485	77.7	24.6197	4.054	3.318	4.49	13.1	0	3	0	0	0	0	6.58489	-31.1531	0	0
64	0	0	0	0	0	0	0	0	76.998	0	0	110.976	106.823	0.746	0	0	0	0	0	0	0	0	1	0	0	124	83.3333	4.995	1.3447	1.33515	78.1	23.7436	3.507	2.616	4.58	12.9	0	2	0	0	0	0	7.6998	-9.45596	0	0
57	0	0	0	0	0	0	0	0	97.8877	0	0	91.151	85.448	0.765	0	0	0	1	0	0	0	0	0	0	0	116.667	70	5.217	1.2204	1.45843	67.2	19.6544	3.066	2.347	4.39	13.1	0	5	0	0	0	0	9.78877	6.15975	0	0
42	0	0	0	0	0	0	0	0	108.765	0	0	101.042	102.418	0.852	0	0	0	0	1	0	0	0	0	0	0	92.6667	70	4.884	0.7571	1.92696	73.4	22.8023	3.598	3.065	3.86	12.4	0	6	0	0	0	0	10.8765	5.73566	0	0
47	0	0	0	0	0	0	0	0	108.303	0	0	108.175	113.28	0.886	0	0	0	1	0	0	0	0	0	0	0	127.333	84.6667	4.9395	0.6893	1.58171	71.7	19.8014	3.377	2.991	3.53	12.6	0	6	0	0	0	0	10.8303	9.04081	0	0
64	0	0	0	0	0	0	0	0	65.1541	0	0	79.74	87.392	0.85	1	0	0	0	0	0	0	0	0	0	0	114.667	74.6667	4.773	0.5424	1.92696	79.1	23.2333	2.346	1.994	4.7	14.4	0	3	0	0	0	0	6.51541	-21.2998	0	0
67	1	0	0	0	0	0	0	0	76.6079	0	0	77.538	94.763	0.884	1	0	0	1	0	0	0	0	0	0	0	127.333	56	4.995	1.4238	1.13805	80.4	22.8361	3.276	2.897	5.33	13.2	0	2	0	0	0	0	7.66079	-2.52893	0	0
47	0	0	0	0	0	0	0	0	110.115	0	0	71.545	66.948	0.774	1	0	0	1	0	0	1	0	1	0	0	113.333	71.3333	4.773	0.7458	1.5325	77.2	24.2435	2.263	1.751	4.46	14.7	0	7	0	0	0	0	11.0115	10.8527	0	0
46	0	0	0	0	0	0	0	0	100.748	0	0	88.293	88.252	0.835	0	0	0	0	0	1	0	0	0	1	0	111.333	65.3333	5.0505	0.5311	1.5079	74.2	23.1262	2.705	2.258	4.28	13.2	0	6	0	0	0	0	10.0748	0.732286	0	0
63	0	0	0	0	0	0	0	0	90.9321	0	0	83.556	87.528	0.82	0	0	0	0	0	1	0	0	0	0	0	113.333	72	5.1615	0.6667	1.40922	79.3	22.9658	2.747	2.252	4.59	13.2	0	5	0	0	0	0	9.09321	3.72471	0	0
43	0	0	0	0	0	0	0	0	96.3829	0	0	98.283	76.252	0.657	0	0	0	0	0	0	0	0	0	0	0	111.333	74.6667	4.773	0.6215	1.5325	72.9	21.4086	3.23	2.123	4.31	12.9	0	5	0	0	0	0	9.63829	-5.89309	0	0
59	0	0	0	0	0	0	0	0	99.0167	0	0	93.134	94.756	0.827	0	0	0	0	0	1	0	0	1	0	0	122	76	5.439	0.4633	1.33515	71.5	19.0757	2.904	2.402	5.73	13	0	5	0	0	0	0	9.90167	8.79559	0	0
46	0	0	0	0	0	0	0	0	90.0576	0	0	91.24	98.961	0.922	0	0	0	1	1	0	0	0	0	0	0	110	71.3333	5.1615	0.4972	1.60632	64.3	18.8595	3.016	2.782	4.4	14.3	0	5	0	0	0	0	9.00576	-9.95814	0	0
47	0	0	0	0	0	0	0	0	73.4184	0	0	96.596	92.83	0.802	0	0	0	1	1	0	0	0	0	0	0	104	73.3333	5.3835	0.452	1.97617	69.3	21.2402	3.559	2.854	4.4	10.8	0	2	0	0	0	0	7.34184	-25.8439	0	0
40	0	0	0	0	0	0	0	0	83.5944	0	0	107.781	91.196	0.718	0	0	0	1	0	1	0	0	0	0	0	100	72	4.9395	1.6611	1.60632	77.2	22.151	3.733	2.68	4.69	14	0	1	0	0	0	0	8.35944	-20.9419	0	0
40	0	0	0	0	0	0	0	0	110.851	0	0	79.307	75.887	0.829	1	0	0	1	1	0	0	0	0	0	0	108	76.6667	4.662	0.4068	2.46931	65.8	17.9579	2.713	2.249	3.17	11.5	0	7	0	0	0	0	11.0851	6.31473	0	0
45	0	0	0	0	0	0	0	0	98.1524	0	0	99.023	101.113	0.87	0	0	0	1	1	1	0	0	0	0	0	115.333	77.3333	5.439	0.7006	2.32142	64.2	19.354	3.198	2.781	4.31	12.8	0	5	0	0	0	0	9.81524	-2.61672	0	0
69	0	0	0	0	0	0	0	0	81.5897	0	0	111.019	109.96	0.747	0	.	.	.	0	.	0	0	1	0	0	124.667	82.6667	4.773	0.3503	1.71251	66	21.58	2.726	2.036	4.67	14.2	0	1	0	0	0	0	8.15897	-1.09717	0	0
45	0	0	0	0	0	0	0	0	105.471	0	0	89.661	86.408	0.816	0	0	0	1	1	1	0	0	1	0	0	100	70.6667	4.995	0.7571	1.48666	63	19.5717	3.187	2.601	5.81	13.9	0	6	0	0	0	0	10.5471	4.70222	0	0
50	1	0	0	0	0	0	0	0	87.3697	0	0	93.126	92.948	0.791	0	0	0	0	0	0	0	0	0	0	0	118	81.3333	4.995	0.8814	1.17042	87	24.4898	4.683	3.705	4.68	15.5	0	1	0	0	0	0	8.73697	-4.57544	0	0
51	0	0	0	0	0	0	0	0	101.118	0	0	104.809	108.768	0.846	0	0	0	0	0	0	0	0	0	0	0	99.3333	71.3333	4.7175	1.243	1.46387	78	24.2382	3.193	2.701	4.23	12.9	0	6	0	0	0	0	10.1118	4.8698	0	0
74	1	0	0	0	0	0	0	0	72.0684	0	0	91.81	100.325	0.745	0	0	0	0	0	0	0	0	0	0	1	129.333	78	4.9395	1.0735	1.32841	83	22.4996	3.818	2.844	4.5	13.5	0	2	0	0	0	0	7.20684	-1.79436	0	0
43	0	0	0	0	0	0	0	0	109.086	0	0	85.577	83.748	0.825	0	0	0	1	0	0	0	0	0	0	0	112.667	74.6667	5.3835	0.7797	1.4188	79	21.875	2.952	2.436	3.95	11.9	0	6	0	0	0	0	10.9086	6.80997	0	0
49	0	0	0	0	0	0	0	0	109.84	0	0	92.798	93.611	0.842	0	1	1	1	0	1	0	0	0	0	0	110	78	4.329	0.5198	1.57679	68	20.7031	3.121	2.627	3.86	13	0	6	0	0	0	0	10.984	12.0842	0	0
45	1	0	0	0	0	0	0	0	106.264	0	0	94.726	91.706	0.781	0	0	1	0	0	0	0	0	0	0	0	120	84.6667	5.0505	0.6328	1.62212	84	25.3515	4.636	3.621	4.73	14.9	0	6	0	0	0	0	10.6264	10.5522	0	0
61	0	0	0	0	0	0	0	0	94.2589	0	0	106.025	113.559	0.848	0	0	0	0	0	0	0	0	1	0	0	114.667	76	4.6065	0.7797	1.53173	74	22.0604	3.177	2.693	5.64	11.8	0	5	0	0	0	0	9.42589	5.54467	0	0
66	1	0	0	0	0	0	0	0	83.077	0	0	85.569	72.571	0.626	0	0	1	0	0	0	0	0	0	0	0	122.667	84	4.6065	0.4859	1.64465	75	20.9572	3.36	2.103	4.8	14.1	0	1	0	0	0	0	8.3077	3.18678	0	0
45	0	0	0	0	0	0	0	0	104.973	0	0	98.053	98.15	0.837	0	0	0	1	1	1	0	0	0	0	0	94.6667	63.3333	4.8285	0.8362	1.71251	71	23.0112	3.228	2.703	4.91	12.8	0	6	0	0	0	0	10.4973	4.20411	0	0
42	1	0	0	0	0	0	0	0	76.4416	0	0	93.324	92.815	0.833	0	1	0	1	1	1	0	0	0	0	0	107.333	69.3333	4.6065	0.9379	1.21549	78	22.5896	4.208	3.504	4.73	14.3	0	2	0	0	0	0	7.64417	-21.5309	0	0
52	0	0	0	0	0	0	0	0	87.6808	0	0	96.514	99.108	0.843	0	0	0	0	0	0	0	0	0	0	1	108.667	76	4.218	0.9605	1.4188	70	22.6409	2.973	2.505	3.51	13.6	0	1	0	0	0	0	8.76808	-7.81433	0	0
55	0	0	0	0	0	0	0	0	96.1885	0	0	92.797	91.763	0.809	0	0	0	0	0	0	0	0	1	0	0	96	60	5.217	0.8588	1.35094	69	20.9321	2.784	2.253	4.84	12.4	0	5	0	0	0	0	9.61885	2.95369	0	0
42	0	0	0	0	0	0	0	0	113.412	0	0	105.109	103.454	0.833	0	0	0	0	0	1	0	0	1	0	0	102	65.3333	4.7175	0.5763	1.57679	67	21.6041	3.716	3.096	4.8	12	0	7	0	0	0	0	11.3412	10.3823	0	0
45	1	0	0	0	0	0	0	0	109.013	0	0	72.107	71.359	0.84	1	0	0	0	0	0	0	0	0	0	0	106.667	78	4.44	0.8588	2.09635	73	18.6453	3.156	2.651	3.3	12.9	0	6	0	0	0	0	10.9013	13.3007	1	0
51	0	0	0	0	0	0	0	0	79.5848	0	0	95.075	75.349	0.65	0	0	0	0	1	1	0	0	0	0	0	90	60	4.8285	1.2204	1.57679	76	23.2446	2.843	1.847	4.46	12.6	0	2	0	0	0	0	7.95848	-16.6638	0	0
43	0	0	0	0	0	0	0	0	106.458	0	0	93.044	94.626	0.854	0	0	0	0	1	0	0	0	0	0	0	122	76.6667	4.773	0.8136	1.68972	71	23.2335	3.177	2.712	4.79	13.5	0	6	0	0	0	0	10.6458	4.18245	0	0
44	1	0	0	0	0	0	0	0	87.9316	0	0	103.875	101.419	0.808	0	0	0	0	0	1	0	0	0	0	0	100.667	72.6667	4.662	1.6046	1.19295	84	21.7994	5.128	4.143	5.81	14.3	0	1	0	0	0	0	8.79316	-8.53408	0	0
47	1	0	0	0	0	0	0	0	104.782	0	0	89.301	98.633	0.914	0	1	0	0	0	0	0	0	0	0	0	110	72.6667	4.662	1.0057	1.1251	72	19.6927	4.401	4.021	4.6	14.5	0	6	0	0	0	0	10.4782	10.5765	0	0
53	0	0	0	0	0	0	0	0	103.279	0	0	89.405	90.514	0.833	0	0	0	0	1	0	0	0	0	0	0	93.3333	61.3333	5.328	0.6893	1.78011	74	21.2084	2.664	2.218	5.73	13.4	0	6	0	0	0	0	10.3279	8.53753	0	0
51	1	0	0	0	0	0	0	0	103.432	0	0	109.088	90.089	0.664	0	1	1	0	0	0	0	0	0	0	0	124.667	84.6667	5.2725	1.2656	1.53173	84	22.4082	5.002	3.321	4.6	14	0	6	0	0	0	0	10.3432	12.2402	1	0
55	0	0	0	0	0	0	0	0	102.943	0	0	115.546	117.325	0.825	0	0	1	0	0	0	0	0	0	0	0	119.333	80	4.4955	0.452	1.64465	77	22.5215	3.301	2.722	4.87	12.2	0	6	0	0	0	0	10.2943	9.70811	0	0
70	0	0	0	0	0	0	0	0	88.0663	0	0	113	93.705	0.617	0	0	0	0	.	1	0	0	0	0	0	116	66.6667	5.0505	0.7006	1.53173	75	21.5169	2.624	1.62	4.73	11.9	0	1	0	0	0	0	8.80663	6.13293	0	0
55	0	0	0	0	0	0	0	0	83.2643	0	0	106.335	97	0.748	0	0	0	0	0	0	0	1	0	0	0	120	80	5.2725	0.6554	1.46387	69	20.6905	3.384	2.53	5.27	13.3	0	1	0	0	0	0	8.32643	-9.97054	0	0
44	0	0	0	0	0	0	0	0	89.9533	0	0	120.421	114.379	0.793	0	0	0	1	0	0	0	0	1	0	0	108	71.3333	5.3835	0.565	1.46387	68	22.68	4.402	3.491	3.39	13.1	0	1	0	0	0	0	8.99533	-11.5693	0	0
52	1	0	0	0	0	0	0	0	86.1508	0	0	89.386	89.047	0.783	0	0	1	1	1	0	0	0	0	0	0	98.6667	69.3333	5.106	1.3108	1.1251	83	24.6755	4.313	3.378	4.82	14	0	1	0	0	0	0	8.61508	-4.28747	0	0
42	0	0	0	0	0	0	0	0	91.226	0	0	114.899	105.724	0.786	0	0	0	1	1	0	0	0	0	0	0	120	81.3333	5.1615	0.3842	1.89303	65	18.9069	4.367	3.431	3.63	13.2	0	5	0	0	0	0	9.1226	-11.8034	0	0
62	0	0	0	0	0	0	0	0	79.269	0	0	76.442	73.502	0.758	1	0	0	0	0	0	0	0	0	0	0	108	64.6667	4.884	1.0509	1.50919	75	22.6562	2.481	1.88	5.68	12.4	0	2	0	0	0	0	7.9269	-8.69179	0	0
59	1	0	0	0	0	0	0	0	82.017	0	0	78.841	89.478	0.855	1	0	0	0	0	0	0	0	0	0	0	106.667	69.3333	4.9395	0.8475	1.28334	83	25.6369	3.088	2.64	5.19	16.1	0	1	0	0	0	0	8.2017	-3.14723	0	0
46	1	0	0	0	0	0	0	0	102.067	0	0	87.525	88.357	0.824	0	1	1	0	0	1	0	0	0	0	0	127.333	83.3333	4.7175	1.5255	1.57679	84	23.5294	4.128	3.4	5.07	12.3	0	6	0	0	0	0	10.2067	7.10798	0	0
58	0	0	0	0	0	0	0	0	95.8118	0	0	87.107	88.132	0.823	0	0	1	0	0	0	0	0	0	0	0	113.333	74	4.4955	0.4068	1.46387	68	19.7035	2.294	1.887	4.89	12.4	0	5	0	0	0	0	9.58118	4.83722	0	0
41	1	0	0	0	0	0	0	0	105.715	0	0	97.739	101.519	0.878	0	0	0	1	1	1	0	0	0	0	0	106.667	68	5.328	1.0848	1.39627	74	22.3082	4.261	3.742	5.11	13.2	0	6	0	0	0	0	10.5715	6.98943	0	0
40	0	0	0	0	0	0	0	0	92.5167	0	0	116.483	114.988	0.831	0	0	0	1	0	0	0	0	0	0	0	107.333	64	4.9395	0.4972	1.57679	73	23.2434	4.218	3.506	4	12.3	0	5	0	0	0	0	9.25167	-12.0196	0	0
44	1	0	0	0	0	0	0	0	103.511	0	0	101.447	103.152	0.852	0	0	0	1	0	0	0	0	0	0	0	112	70.6667	4.884	0.7119	1.19295	81	21.6713	4.402	3.751	4.63	15.1	0	6	0	0	0	0	10.3511	7.0452	0	0
41	0	0	0	0	0	0	0	0	107.965	0	0	96.104	96.141	0.836	0	0	0	1	1	0	0	0	1	0	0	114.667	71.3333	4.662	0.6893	1.39627	78	24.1672	3.563	2.978	4.66	11.3	0	6	0	0	0	0	10.7965	4.1818	0	0
49	0	0	0	0	0	0	0	0	102.065	0	0	98.584	100.508	0.843	0	0	1	0	1	0	0	0	0	1	0	109.333	80	4.773	1.2769	2.14141	73	22.2063	3.481	2.935	4.16	12.6	0	6	0	0	0	0	10.2065	4.30929	0	0
56	0	0	0	0	0	0	0	0	82.6815	0	0	113.005	102.15	0.731	0	0	0	0	0	1	1	0	0	0	0	110	72.6667	4.7175	0.3729	1.48666	79	22.1003	3.853	2.817	4.77	12.1	0	1	0	0	0	0	8.26815	-9.79996	0	0
50	0	0	0	0	0	0	0	0	74.7944	0	0	95.074	92.746	0.814	0	0	0	0	0	0	0	0	1	0	0	116.667	78.6667	4.6065	0.8814	1.91556	69	20.1951	3.27	2.661	4.98	14.3	0	2	0	0	0	0	7.47944	-22.2076	0	0
68	1	0	0	0	0	0	0	0	68.6125	0	0	94.308	87.045	0.662	0	0	0	1	0	0	0	0	0	0	0	120.667	80.6667	4.6065	0.6667	1.44134	78	23.597	4.321	2.859	3.71	15.4	0	3	0	0	0	0	6.86125	-9.77084	0	0
61	1	0	0	0	0	0	0	0	96.4155	0	0	103.853	85.05	0.614	0	1	0	0	0	0	0	0	0	0	0	94	64	4.8285	0.5424	1.17042	81	23.939	4.819	2.957	4.69	14.2	0	5	0	0	0	0	9.64155	12.7581	1	0
65	0	0	0	0	0	0	0	0	77.616	0	0	85.208	86.538	0.776	0	0	0	0	0	0	0	0	0	1	0	124	80	5.0505	0.9266	1.71251	74	24.4444	2.361	1.833	5.68	12.4	0	2	0	0	0	0	7.7616	-8.08453	0	0
41	0	0	0	0	0	0	0	0	120.603	0	1	87.811	85.553	0.835	0	0	0	1	0	0	0	0	0	0	0	107.333	68	4.995	0.4972	1.50919	72	19.7777	3.007	2.51	5.16	8.6	0	8	0	0	0	0	12.0603	16.82	1	0
69	0	0	0	0	0	0	0	0	93.301	0	0	83.597	77.826	0.713	0	0	0	0	0	0	1	0	0	0	0	108	79.3333	4.662	0.6667	1.55426	61	19.8189	2.174	1.549	4.76	13.1	0	5	0	0	0	0	9.3301	10.6141	0	0
52	0	0	0	0	0	0	0	0	85.0376	0	0	101.828	98.072	0.797	0	0	0	0	0	1	0	0	0	0	0	111.333	74.6667	4.8285	0.6441	1.73504	65	20.7756	3.032	2.416	5.34	13.7	0	1	0	0	0	0	8.50376	-10.4575	0	0
51	0	0	0	0	0	0	0	0	85.6371	0	0	89.124	92.765	0.857	0	0	0	0	0	1	0	0	0	0	0	91.3333	66.6667	4.551	0.7119	1.8705	66	22.9398	2.72	2.33	3.69	14.1	0	1	0	0	0	0	8.56371	-10.6115	0	0
47	1	0	0	0	0	0	0	0	101.352	0	0	107.866	112.899	0.859	0	0	1	0	0	0	0	0	0	0	0	113.333	81.3333	5.106	1.4125	1.46387	74	23.2434	4.551	3.91	5.05	15.8	0	6	0	0	0	0	10.1352	7.14694	0	0
42	0	0	0	0	0	0	0	0	112.786	0	0	101.59	99.789	0.827	0	0	0	0	0	1	0	0	1	0	0	107.333	70	4.884	0.4859	1.62212	70	23.3091	3.326	2.752	4.68	13	0	7	0	0	0	0	11.2786	9.75688	0	0
51	0	0	0	0	0	0	0	0	85.6371	0	0	93.793	101.448	0.907	0	0	0	0	0	0	0	0	0	0	0	100.667	69.3333	4.662	0.4181	1.73504	65	18.6709	3.188	2.891	4.52	13.2	0	1	0	0	0	0	8.56371	-10.6115	0	0
44	0	0	0	0	0	0	0	0	105.713	0	0	80.94	70.128	0.73	0	0	0	0	1	0	0	1	1	0	0	128	78	5.217	0.678	1.80134	77.3	21.388	2.869	2.093	3.68	14.3	0	6	0	0	0	0	10.5713	4.19067	0	0
41	0	0	0	0	0	0	0	0	110.629	0	0	87.585	81.786	0.794	0	0	0	1	0	0	0	0	1	0	0	106	61.3333	5.0505	0.7571	1.53975	74	20.2004	3.284	2.609	4.61	12.6	0	7	0	0	0	0	11.0629	6.8465	0	0
44	1	0	0	0	0	0	0	0	86.9104	0	0	110.529	104.956	0.771	0	0	1	1	1	0	0	0	0	1	0	109.333	69.3333	5.217	1.1752	1.35664	82.9	24.04	5.734	4.422	5.73	14.8	0	1	0	0	0	0	8.69104	-9.55526	0	0
40	0	0	0	0	0	0	0	0	101.661	0	0	107.896	103.534	0.802	0	0	0	0	1	0	0	0	0	0	0	105.333	70	4.8285	0.6667	1.33048	76.2	24.8369	3.904	3.131	5.68	12.9	0	6	0	0	0	0	10.1661	-2.8752	0	0
65	0	0	0	0	0	0	0	0	65.5492	0	0	97.325	97.646	0.786	0	0	0	0	1	0	1	0	0	0	0	110	72	4.44	0.7006	1.46128	76.5	21.2915	3.199	2.513	5.44	11.6	0	3	0	0	0	0	6.55492	-20.1513	0	0
54	0	0	0	0	0	0	0	0	80.201	0	0	95.426	91.45	0.776	0	0	0	0	0	1	0	0	0	0	0	102.667	70	5.1615	0.5537	1.46128	76.9	23.3596	3.225	2.502	5.05	12.4	0	1	0	0	0	0	8.0201	-13.7872	0	0
69	0	0	0	0	0	0	0	0	89.108	0	0	86.926	85.825	0.76	0	0	0	0	0	0	0	0	0	0	0	122.667	74.6667	4.7175	0.4633	1.72287	67.1	20.3787	2.68	2.038	4.22	11.6	0	1	0	0	0	0	8.9108	6.42114	0	0
51	0	0	0	0	0	0	0	0	85.6371	0	0	90.595	92.57	0.86	0	0	0	0	1	0	1	0	0	0	0	116.667	80.6667	4.884	1.4238	1.35664	58	18.5729	2.584	2.223	5.19	12.9	0	1	0	0	0	0	8.56371	-10.6115	0	0
40	0	0	0	0	0	0	0	0	114.382	0	0	81.146	83.75	0.893	0	0	0	0	0	0	0	0	0	0	0	101.333	68.6667	5.106	0.5537	1.67055	64.5	18.897	2.623	2.342	5.47	11.7	0	7	0	0	0	0	11.4382	9.84576	0	0
44	1	0	0	0	0	0	0	0	64.5548	0	0	112.487	94.523	0.711	0	0	0	1	1	1	0	0	0	0	0	92	68.6667	4.773	1.0396	1.17353	75.1	19.6761	5.056	3.593	4.41	15.8	0	3	0	0	0	0	6.45548	-31.9109	0	0
59	0	0	0	0	0	0	0	0	83.4736	0	0	78.865	78.061	0.8	1	0	0	0	0	0	0	0	0	0	0	116.667	69.3333	4.884	1.469	1.35664	70.9	20.0693	2.625	2.101	4.79	12.8	0	1	0	0	0	0	8.34736	-6.7475	0	0
59	1	0	0	0	0	0	0	0	94.0234	0	0	86.637	93.874	0.822	0	0	0	0	0	0	0	0	0	0	0	126.667	82.6667	4.884	0.6441	1.19969	81.4	24.3812	3.76	3.092	4.96	14.1	0	5	0	0	0	0	9.40234	8.85918	0	0
51	0	0	0	0	0	0	0	0	95.6622	0	0	88.772	87.477	0.812	0	0	0	0	0	1	0	0	0	0	0	108.667	68	4.8285	1.5142	1.35664	75.6	22.1305	2.8	2.275	5.81	11	0	5	0	0	0	0	9.56622	-0.586373	0	0
44	0	0	0	0	0	0	0	0	86.0375	0	0	99.694	102.33	0.873	0	0	0	0	0	0	0	0	1	0	0	116	78.6667	5.106	0.5989	1.67055	69.4	19.6366	3.454	3.014	3.89	14	0	1	0	0	0	0	8.60374	-15.4851	0	0
43	0	0	0	0	0	0	0	0	101.192	.	0	107.924	100.155	0.791	0	0	0	0	0	0	0	0	0	0	0	94	72.6667	5.217	0.9379	1.72287	67.8	19.5511	3.811	3.013	5.49	12.2	0	6	0	0	0	0	10.1192	-1.08397	0	0
48	0	0	0	0	0	0	0	0	104.276	0	0	91.479	89.989	0.815	0	0	0	1	1	1	0	0	0	0	0	106.667	70.6667	4.995	0.4746	1.46128	70.5	23.3366	2.865	2.334	4.29	13.9	0	6	0	0	0	0	10.4276	5.76731	0	0
50	0	0	0	0	0	0	0	0	93.2394	0	0	97.325	96.765	0.825	0	0	0	1	.	0	0	0	0	0	0	107.333	70	5.439	0.9266	1.69671	66.4	21.5471	3.06	2.525	4.21	12.8	0	5	0	0	0	0	9.32394	-3.76262	0	0
49	0	0	0	0	0	0	0	0	75.3217	0	0	95.536	92.575	0.796	0	0	0	1	1	0	0	0	0	0	0	110	75.3333	4.662	1.4351	1.43512	73.8	23.3975	3.433	2.733	4.8	13.6	0	2	0	0	0	0	7.53217	-22.4337	0	0
53	0	0	0	0	0	0	0	0	83.1836	0	0	71.777	72.358	0.833	1	0	0	0	1	0	0	0	0	0	0	102.667	72	4.4955	1.0283	1.59207	70.5	20.266	2.311	1.925	3.7	13.3	0	1	0	0	0	0	8.31836	-11.5581	0	0
58	0	0	0	0	0	0	0	0	70.7071	0	0	113.469	120.861	0.85	0	0	0	1	0	0	0	0	0	0	0	110	78	4.995	0.6215	1.80134	69	23.2727	3.571	3.035	4.9	13.7	0	2	0	0	0	0	7.07071	-20.2674	0	0
58	0	0	0	0	0	0	0	0	60.7778	0	0	100.272	98.696	0.775	0	0	0	0	0	0	0	0	0	0	0	114.667	76.6667	4.995	0.8701	1.35664	77.4	25.7924	3.239	2.51	4.48	13.3	0	3	0	0	0	0	6.07778	-30.1968	0	0
61	1	0	0	0	0	0	0	0	62.9662	0	0	92.371	93.621	0.776	0	0	0	0	0	0	0	0	0	0	0	128	81.3333	5.328	0.8475	1.35664	73.4	20.8976	4.308	3.345	5.49	14.5	0	3	0	0	0	0	6.29662	-20.6912	0	0
69	0	0	0	0	0	0	0	0	89.9745	0	0	111.089	114.563	0.783	0	0	0	0	0	1	0	0	0	0	0	125.333	68	5.4945	1.5142	1.46128	77	22.3574	3.242	2.537	5.8	13.8	0	1	0	0	0	0	8.99745	7.28764	0	0
69	0	0	0	0	0	0	0	0	90.4207	0	0	78.147	86.309	0.829	1	0	0	0	0	0	0	0	0	0	0	125.333	62	4.662	1.0509	1.46128	73.4	22.8108	2.027	1.681	4.8	12.3	0	5	0	0	0	0	9.04207	7.73389	0	0
43	0	0	0	0	0	0	0	0	104.648	0	0	86.82	88.664	0.868	0	1	1	0	0	0	0	0	0	0	0	106	78.6667	5.217	0.6554	1.46128	71	21.0382	2.76	2.396	5.15	14.6	0	6	0	0	0	0	10.4648	2.37233	0	0
48	0	0	0	0	0	0	0	0	80.1385	0	0	91.901	92.066	0.835	0	0	0	0	1	0	0	0	0	0	0	114	71.3333	4.773	0.7232	1.48744	72.7	21.6075	3.031	2.532	4.92	13	0	1	0	0	0	0	8.01385	-18.3703	0	0
65	0	0	0	0	0	0	0	0	97.036	0	0	87.425	90.226	0.811	0	0	0	0	0	0	1	0	0	0	0	114.667	70.6667	4.884	0.7458	1.43512	73.4	19.9891	2.542	2.062	4.1	13.3	0	5	0	0	0	0	9.7036	11.3355	0	0
50	1	0	0	0	0	0	0	0	91.7899	0	0	100.906	96.799	0.772	0	1	0	0	0	0	0	0	0	0	0	128	82.6667	5.106	1.469	1.17353	83.5	22.4002	4.831	3.73	4.36	15.6	0	5	0	0	0	0	9.17899	-0.155231	0	0
48	0	0	0	0	0	0	0	0	103.272	0	0	109.55	108.152	0.831	0	0	0	0	0	0	0	0	0	0	0	104	64.6667	4.662	0.6554	1.46128	68.1	19.9805	3.501	2.909	3.08	11.5	0	6	0	0	0	0	10.3272	4.76308	0	0
46	1	0	0	0	0	0	0	0	98.0997	0	0	85.744	85.929	0.82	0	0	.	0	1	0	0	0	0	0	0	125.333	82.6667	5.106	0.7458	1.43512	89.6	24.493	3.64	2.984	4.94	15.8	0	5	0	0	0	0	9.80997	3.14091	0	0
42	1	0	0	0	0	0	0	0	95.887	0	0	88.345	88.154	0.82	0	0	0	1	0	0	0	0	0	0	0	120.667	82	5.217	1.4012	1.33048	80.7	24.7711	4.189	3.437	5.5	14.4	0	5	0	0	0	0	9.5887	-2.08556	0	0
62	0	0	0	0	0	0	0	0	87.104	0	0	99.104	98.765	0.779	0	0	1	0	1	1	0	0	1	0	0	106	71.3333	5.328	1.0396	1.56591	73.8	23.8709	3.188	2.484	4.4	13.2	0	1	0	0	0	0	8.7104	-0.856804	0	0
49	0	0	0	0	0	0	0	0	92.405	0	0	91.317	85.793	0.782	0	0	0	0	0	0	0	0	0	0	0	94	63.3333	4.9395	0.6328	2.16757	65.5	21.5052	2.882	2.255	4.03	12.8	0	5	0	0	0	0	9.2405	-5.35041	0	0
55	0	0	0	0	0	0	0	0	84.5403	0	0	108.237	89.3	0.679	0	0	0	0	0	0	0	0	0	0	0	113.333	78.6667	4.662	1.0735	1.59207	71	19.8305	3.215	2.183	3.92	13.4	0	1	0	0	0	0	8.45402	-8.6946	0	0
40	0	0	0	0	0	0	0	0	96.8922	0	0	106.484	98.066	0.788	0	0	0	0	1	0	0	0	0	0	0	90	60	4.8285	0.904	1.80134	73.7	20.6297	3.613	2.847	4.86	12.3	0	5	0	0	0	0	9.68922	-7.64413	0	0
53	0	0	0	0	0	0	0	0	84.4424	0	0	94.246	93.521	0.811	0	0	0	0	1	0	0	0	0	0	0	110.667	68	4.662	1.1639	1.35664	75.9	22.3121	3.08	2.498	5.28	13.3	0	1	0	0	0	0	8.44424	-10.2993	0	0
79	1	0	0	0	0	0	0	0	67.9666	0	0	75.663	76.197	0.656	0	0	1	0	0	0	0	0	0	0	0	127.333	64	5.4945	1.3334	1.35664	84.6	23.06	3.385	2.221	3.86	13.7	0	3	0	0	0	0	6.79666	-2.12903	0	0
47	0	0	0	0	0	0	0	0	90.8152	0	0	98.714	95.316	0.801	0	0	0	1	1	0	0	0	0	0	0	113.333	73.3333	4.9395	1.1074	1.56591	79.6	23.7163	3.092	2.476	4.53	11.5	0	5	0	0	0	0	9.08151	-8.44714	0	0
41	1	0	0	0	0	0	0	0	71.7581	0	0	92.829	98.304	0.884	0	0	0	1	1	0	0	0	0	0	0	104	71.3333	4.884	0.9379	2.01062	78.9	23.4172	4.266	3.772	5.79	14	0	2	0	0	0	0	7.17581	-26.9679	0	0
42	1	0	0	0	0	0	0	0	108.528	0	0	98.147	99.415	0.831	0	0	1	0	1	1	0	0	1	0	0	112	80.6667	4.7175	0.4859	1.90598	76.8	23.3872	5.139	4.272	4.45	16.5	0	6	0	0	0	0	10.8528	10.555	0	0
60	1	0	0	0	0	0	0	0	84.498	0	0	88.471	90.274	0.77	0	1	1	0	0	1	0	1	1	0	0	122	84	5.4945	1.1187	1.69671	86.7	24.3234	3.758	2.893	5.65	15.5	0	1	0	0	0	0	8.44979	0.087141	0	0
42	1	0	0	0	0	0	0	0	106.448	0	0	88.055	88.497	0.845	0	0	0	1	0	1	0	0	0	0	0	99.3333	71.3333	5.106	1.2204	1.3828	81.8	22.0136	3.954	3.341	5.22	15.4	0	6	0	0	0	0	10.6448	8.47577	0	0
46	1	0	0	0	0	0	0	0	102.537	0	0	97.212	96.993	0.793	0	1	1	0	0	0	0	0	0	0	0	110	78.6667	5.0505	0.8362	1.43512	88.7	26.9139	4.829	3.83	5.05	16.3	0	6	0	0	0	0	10.2537	7.57777	0	0
60	1	0	0	0	0	0	0	0	88.9114	0	0	77.837	71.379	0.682	0	0	0	0	0	0	0	0	0	0	0	128.667	84	4.995	1.4125	1.22585	86.6	26.2593	3.633	2.477	5.41	17.1	0	1	0	0	0	0	8.89114	4.50056	0	0
40	1	0	0	0	0	0	0	0	99.7242	0	0	96.288	93.326	0.809	0	0	0	1	1	0	0	0	0	0	0	111.333	71.3333	4.6065	0.9944	1.3828	81.9	22.1744	4.92	3.98	4.84	15.5	0	5	0	0	0	0	9.97242	0.244751	0	0
55	1	0	0	0	0	0	0	0	86.44	0	0	103.771	98.246	0.734	0	0	0	1	1	1	0	0	0	0	0	104.667	72.6667	4.7175	1.1865	1.27816	85.5	23.6944	5.28	3.878	4.12	13.6	0	1	0	0	0	0	8.644	-1.73798	0	0
53	0	0	0	0	0	0	0	0	81.9587	0	0	87.013	66.925	0.628	0	0	0	0	0	1	1	0	0	0	0	117.333	81.3333	4.7175	0.6554	1.35664	75.4	21.8814	3.247	2.04	5.76	12.3	0	1	0	0	0	0	8.19587	-12.783	0	0
53	0	0	0	0	0	0	0	0	91.295	0	0	91.086	82.61	0.747	0	1	1	0	0	0	0	0	0	0	0	97.3333	70	4.662	0.7684	2.5338	69.3	21.0828	2.797	2.089	4.27	13.3	0	5	0	0	0	0	9.1295	-3.44668	0	0
56	0	0	0	0	0	0	0	0	97.6284	0	0	95.134	96.111	0.814	0	0	1	0	0	0	0	0	0	0	0	107.333	71.3333	5.3835	1.0735	1.48744	77.7	22.7514	3.28	2.671	4.85	14.3	0	5	0	0	0	0	9.76284	5.14701	0	0
65	1	0	0	0	0	0	0	0	60.6251	0	0	100.772	87.963	0.664	0	.	.	0	0	.	0	0	0	0	0	117.333	80	5.106	1.582	1.19969	66.2	18.0889	4.407	2.928	5.62	15.1	0	3	0	0	0	0	6.06251	-20.0185	0	0
48	0	0	0	0	0	0	0	0	106.41	0	0	73.756	77.102	0.863	1	0	0	0	1	0	0	0	0	0	0	121.333	82	5.0505	0.6554	1.5136	75.1	24.3845	2.204	1.901	4.66	13.1	0	6	0	0	0	0	10.641	7.90069	0	0
72	0	0	0	0	0	0	0	0	78.6191	0	0	102.555	99.592	0.724	0	0	0	0	1	0	0	0	0	0	0	96.6667	60	5.0505	0.6554	2.403	70.5	21.5592	2.811	2.036	4.16	11.9	0	2	0	0	0	0	7.86191	-1.8074	0	0
40	1	0	0	0	0	0	0	0	89.3871	0	0	110.102	110.283	0.824	0	0	1	0	0	1	0	0	0	0	0	106.667	70	5.2725	1.6159	1.48744	88.8	27.0546	4.928	4.062	5.47	16	0	1	0	0	0	0	8.93871	-10.0923	0	0
55	1	0	0	0	0	0	0	0	96.2547	0	0	78.548	71.483	0.699	0	1	0	0	0	0	0	0	0	0	0	107.333	72.6667	4.8285	1.6046	1.17353	88.1	25.8131	3.699	2.586	3.86	15.5	0	5	0	0	0	0	9.62547	8.07678	0	0
48	0	0	0	0	0	0	0	0	82.4511	0	0	100.925	88.944	0.742	0	0	0	0	0	1	0	0	0	0	0	110.667	74	4.8285	0.8249	1.43512	71.2	19.9193	3.242	2.405	5.69	13.5	0	1	0	0	0	0	8.24511	-16.0578	0	0
56	0	0	0	0	0	0	0	0	80.2496	0	0	89.219	84.092	0.769	0	0	0	1	0	0	0	0	1	0	0	121.333	70.6667	5.3835	0.7571	1.40896	64.7	20.5254	3.028	2.328	5.37	12.6	0	1	0	0	0	0	8.02496	-12.2318	0	0
46	0	0	0	0	0	0	0	0	105.237	.	0	96.828	83.908	0.731	0	0	0	0	0	1	0	0	0	0	0	91.3333	69.3333	5.1615	1.0396	1.61823	66	20.6642	3.184	2.326	4.67	13.6	0	6	0	0	0	0	10.5237	5.22159	0	0
46	1	0	0	0	0	0	0	0	73.5628	0	0	105.212	108.226	0.835	0	0	1	1	1	0	0	0	0	0	0	90	42	4.8285	0.6893	1.46128	86.1	25.4172	4.54	3.793	5.45	15.3	0	2	0	0	0	0	7.35628	-21.396	0	0
44	0	0	0	0	0	0	0	0	102.173	0	0	103.131	90.3	0.724	0	0	1	0	1	0	0	0	1	0	0	88	61.3333	5.4945	0.9492	1.30432	74	25.4586	3.578	2.589	5.22	8.7	0	6	0	0	0	0	10.2173	0.650847	0	0
43	0	0	0	0	0	0	0	0	94.8716	0	0	108.243	102.258	0.79	0	0	0	0	0	1	0	0	.	0	0	121.333	77.3333	5.217	1.3221	1.40896	78.4	22.5719	4.099	3.24	4.47	11.8	0	5	0	0	0	0	9.48716	-7.40437	0	0
40	1	0	0	0	0	0	0	0	106.461	0	0	94.821	96.808	0.864	0	1	0	1	0	0	1	0	0	0	0	90	57.3333	4.4955	1.2995	1.09505	80.2	21.6123	4.404	3.805	5.76	11	0	6	0	0	0	0	10.6461	6.98122	0	0
45	0	0	0	0	0	0	0	0	93.5481	0	0	95.946	102.874	0.883	0	0	1	1	0	1	0	0	0	0	0	108	76.6667	5.2725	1.017	1.40896	76.1	26.281	3.063	2.705	4.76	13.8	0	5	0	0	0	0	9.35481	-7.22106	0	0
49	0	0	0	0	0	0	0	0	66.3131	0	0	111.414	110.362	0.821	0	0	0	0	0	1	0	0	0	0	0	88.6667	58.6667	5.1615	1.0622	1.67055	73	22.2321	3.648	2.995	5.61	12.7	0	3	0	0	0	0	6.63131	-31.4424	0	0
60	0	0	0	0	0	0	0	0	99.39	0	0	96.715	94.803	0.796	0	0	0	0	0	0	0	0	0	0	0	110	74	5.1615	0.5537	1.72287	68.7	18.6857	3.396	2.702	4.39	13.2	0	5	0	0	0	0	9.939	9.92235	0	0
53	0	0	0	0	0	0	0	0	103.279	0	0	87.947	59.043	0.547	0	0	0	0	0	0	0	1	1	0	0	102.667	71.3333	4.9395	1.2543	1.64439	77.2	23.4222	2.578	1.409	3.91	13.8	0	6	0	0	0	0	10.3279	8.53753	0	0
55	1	0	0	0	0	0	0	0	100.054	0	0	115.369	106.818	0.734	0	0	1	0	0	1	0	1	1	0	0	118	71.3333	5.217	0.8023	1.33048	81.4	21.7975	4.921	3.61	5.29	15.4	0	6	0	0	0	0	10.0054	11.876	0	0
52	0	0	0	0	0	0	0	0	103.461	0	0	90.553	92.67	0.835	0	0	0	0	0	0	0	0	0	0	0	125.333	78	5.0505	1.13	1.48744	78.8	23.4221	2.908	2.428	5.49	12.9	0	6	0	0	0	0	10.3461	7.96609	0	0
67	1	0	0	0	0	0	0	0	59.2016	0	0	81.704	86.233	0.777	0	0	0	0	0	0	0	0	0	0	0	126.667	83.3333	5.0505	0.9605	1.35664	69.5	20.1964	3.22	2.502	4.36	13.1	0	4	0	0	0	1	5.92016	-19.9352	0	0
58	0	0	0	0	0	0	0	0	98.1765	0	0	96.508	96.426	0.795	0	0	1	0	0	1	0	0	1	0	0	102	72.6667	5.0505	1.4125	1.5136	75.1	23.7188	2.851	2.267	4.91	13.5	0	5	0	0	0	0	9.81765	7.20197	0	0
80	0	0	0	0	0	0	0	0	82.0923	.	0	89.366	100.893	0.797	0	0	0	0	0	0	0	0	0	0	1	122.667	64.6667	5.439	1.2995	1.43512	74	19.7368	2.238	1.784	4.5	13.1	0	1	0	0	0	0	8.20923	7.69319	0	0
56	0	0	0	0	0	0	0	0	85.2514	0	0	104.506	101.807	0.788	0	0	0	0	1	0	0	0	0	0	0	112.667	73.3333	5.3835	1.13	1.40896	76	22.1902	3.203	2.525	4.42	14	0	1	0	0	0	0	8.52514	-7.23001	0	0
50	1	0	0	0	0	0	0	0	95.3817	0	0	85.487	89.076	0.842	0	0	0	1	0	0	0	1	0	0	0	128	80	5.439	1.5029	1.43512	77.4	23.6907	3.492	2.939	5.16	14.9	0	5	0	0	0	0	9.53816	3.43654	0	0
45	0	0	0	0	0	0	0	0	95.0383	0	0	91.399	76.868	0.698	0	0	0	0	0	0	1	0	0	0	0	111.333	76.6667	5.106	0.5085	1.59207	77.8	24.3203	3.077	2.147	5.51	12.7	0	5	0	0	0	0	9.50383	-5.73087	0	0
40	1	0	0	0	0	0	0	0	74.4356	0	0	94.46	83.279	0.748	0	0	0	1	0	1	0	0	.	0	0	110	78.6667	4.662	1.3108	1.14737	72	20.3307	4.601	3.441	4.65	14.3	0	2	0	0	0	0	7.44356	-25.0438	0	0
49	0	0	0	0	0	0	0	0	104.584	0	0	102.322	101.839	0.833	0	0	0	1	1	0	0	0	0	0	0	94.6667	62.6667	4.551	0.3051	1.69671	71.2	20.5347	3.186	2.655	4.23	11.9	0	6	0	0	0	0	10.4584	6.82837	0	0
46	0	0	0	0	0	0	0	0	104.733	0	0	91.137	88.629	0.805	0	0	0	1	1	1	0	0	0	0	0	122	80	4.995	0.9831	1.9583	75.1	23.8891	3.21	2.583	4.86	12.3	0	6	0	0	0	0	10.4733	4.71735	0	0
60	0	0	0	0	0	0	0	0	97.3019	0	0	96.337	89.933	0.753	0	0	0	0	1	0	0	0	0	0	0	104	74.6667	4.884	0.7458	1.3828	66.8	19.6389	2.868	2.16	4.5	13.4	0	5	0	0	0	0	9.73019	7.83423	0	0
52	0	0	0	0	0	0	0	0	104.007	0	0	125.307	108.541	0.71	0	0	0	0	1	0	0	0	0	0	0	122.667	76.6667	4.9395	1.13	2.06293	75.2	22.2089	4.193	2.979	3.42	12.2	0	6	0	0	0	0	10.4007	8.51215	0	0
52	0	0	0	0	0	0	0	0	99.9363	0	0	99.2723	104.096	0.85489	0	0	0	0	.	0	0	0	0	0	0	102.667	64	4.773	0.5989	1.46387	77	23.6128	3.108	2.657	4.15	12.2	0	5	0	0	0	0	9.99363	4.44119	0	0
56	0	0	0	0	0	0	0	0	102.222	0	0	83.0139	86.6064	0.85117	0	0	0	0	0	1	0	0	0	0	0	124	82.6667	4.7175	0.565	1.39627	72	20.5688	2.701	2.299	3.94	14.5	0	6	0	0	0	0	10.2222	9.74094	0	0
43	1	0	0	0	0	0	0	0	91.7732	0	0	98.659	106.021	0.87889	0	0	0	0	0	0	0	0	0	0	0	120	74	4.995	1.0396	1.44134	87	23.8367	4.987	4.383	3.63	14.3	0	5	0	0	0	0	9.17732	-5.4459	0	0
55	1	0	0	0	0	0	0	0	95.8137	0	0	89.8525	94.3645	0.83833	0	0	0	0	0	0	0	0	0	0	0	103.333	75.3333	5.106	0.8588	1.4188	77	20.0474	4.237	3.552	3.97	15	0	5	0	0	0	0	9.58137	7.63577	0	0
36	0	0	0	0	0	0	0	0	117.642	0	0	100.875	105.157	0.89184	0	0	0	0	0	0	0	0	0	0	0	115.333	70.6667	5.106	0.5989	1.39627	77	23.3726	3.236	2.886	4.82	13	0	7	0	0	0	0	11.7642	10.0916	0	0
39	1	0	0	0	0	0	0	0	112.529	0	0	103.139	110.812	0.93163	0	1	1	0	1	0	0	0	0	0	0	118.667	80	5.217	1.1187	1.98342	75	19.9481	4.388	4.088	4.1	14.5	0	7	0	0	0	0	11.2529	12.2959	1	0
69	1	0	0	0	0	0	0	0	68.1322	0	0	89.9233	97.4107	0.77964	0	1	1	0	0	0	1	0	0	0	0	103.333	73.3333	4.9395	0.3842	1.28334	76	21.5139	3.821	2.979	4.1	11.8	0	3	0	0	0	0	6.81322	-9.4977	0	0
45	0	0	0	0	0	0	0	0	89.3236	0	0	93.1694	79.8045	0.71671	0	0	0	0	0	1	0	0	0	0	0	106	78	5.0505	0.5424	1.93836	72	21.6128	3.53	2.53	4.1	12.9	0	1	0	0	0	0	8.93236	-11.4455	0	0
36	1	0	0	0	0	0	0	0	109.494	0	0	86.4975	84.4215	0.82181	0	0	0	1	0	0	0	0	0	0	0	117.333	78	5.439	1.3334	1.28334	87	23.1206	4.355	3.579	5.75	13.2	0	6	0	0	0	0	10.9494	7.0013	0	0
33	0	0	0	0	0	0	0	0	114.206	.	0	86.265	85.0216	0.86592	0	0	0	1	0	0	0	0	0	1	0	109.333	68	4.44	0.6554	1.59958	67	18.7305	2.849	2.467	4.38	10.9	0	7	0	0	0	0	11.4206	4.39536	0	0
49	0	0	0	0	0	0	0	0	75.3217	0	0	95.4171	92.7053	0.81913	0	0	0	0	0	0	0	0	0	0	0	118	80	4.6065	0.9266	1.66718	64	18.9866	3.168	2.595	5.39	14.4	0	2	0	0	0	0	7.53217	-22.4337	0	0
20	0	0	0	0	0	0	0	0	106.472	0	0	88.6314	94.7995	0.94499	0	0	0	0	0	0	0	0	1	0	0	107.333	70.6667	4.3845	0.6554	1.48666	67	19.0039	3.454	3.264	4.2	12.8	0	6	0	0	0	0	10.6472	-13.133	0	0
38	0	0	0	0	0	0	0	0	81.3726	0	0	99.838	95.598	0.8197	0	0	0	0	0	0	0	0	0	0	0	94	64	4.8285	1.2091	1.46387	73	21.0938	3.483	2.855	5.02	13.4	0	1	0	0	0	0	8.13726	-24.6705	0	0
47	1	0	0	0	0	0	0	0	106.379	0	0	100.589	98.1326	0.81395	0	1	1	1	1	1	0	0	0	0	0	110.667	70	4.662	0.7232	1.44134	72	19.3772	4.617	3.758	5.45	13.8	0	6	0	0	0	0	10.6379	12.174	1	0
41	1	0	0	0	0	0	0	0	93.0717	0	0	90.5916	91.6771	0.82671	0	1	0	0	0	1	0	0	0	0	0	111.333	74	5.106	0.9605	1.28334	85	24.6181	4.778	3.95	4.01	14.3	0	5	0	0	0	0	9.30717	-5.65432	0	0
40	0	0	0	0	0	0	0	0	108.726	0	0	117.863	120.445	0.8741	0	0	0	0	0	0	0	0	1	0	0	92.6667	63.3333	4.4955	0.339	1.84797	69	21.3593	3.765	3.291	5.7	14.2	0	6	0	0	0	0	10.8726	4.18945	0	0
30	1	0	0	0	0	0	0	0	100.549	0	0	109.21	110.012	0.86539	0	1	1	0	0	0	0	0	0	0	0	114	78	5.106	1.1413	1.1251	84	23.597	5.334	4.616	4.74	15.6	0	6	0	0	0	0	10.0549	-6.46518	0	0
44	1	0	0	0	0	0	0	0	108.645	0	0	92.617	102.011	0.91266	0	1	1	1	1	0	0	0	0	0	0	114.667	79.3333	5.3835	1.6272	1.37374	79	22.4082	4.305	3.929	4.96	14.1	0	6	0	0	0	0	10.8645	12.1793	1	0
24	1	0	0	0	0	0	0	0	104.877	0	0	124.078	123.357	0.88575	0	1	0	0	0	0	0	0	1	0	0	112	76	5.0505	1.0057	1.19295	70	21.1553	5.707	5.055	5.12	15.1	0	6	0	0	0	0	10.4877	-6.65729	0	0
41	0	0	0	0	0	0	0	0	109.532	0	0	101.182	104.443	0.877	0	0	0	0	0	0	0	0	0	0	0	94	58	4.995	0.7345	1.38451	66.7	22.9434	3.05	2.674	4.2	12.6	0	6	0	0	0	0	10.9532	5.74895	0	0
48	0	0	0	0	0	0	0	0	84.8885	0	0	99.171	101.122	0.859	0	0	0	0	0	0	0	0	0	0	0	100.667	70.6667	4.662	0.678	1.48314	72.7	20.2721	2.957	2.54	4.59	14	0	1	0	0	0	0	8.48885	-13.6203	0	0
43	0	0	0	0	0	0	0	0	90.5874	0	0	90.898	81.599	0.761	0	0	1	0	0	0	1	0	0	0	0	91.3333	60	4.551	0.9492	1.60642	68.9	21.1231	3.019	2.298	3.73	13.4	0	5	0	0	0	0	9.05874	-11.6886	0	0
48	0	0	0	0	0	0	0	0	105.321	0	0	100.367	94.241	0.779	0	0	0	0	1	0	0	0	0	0	0	111.333	70	4.3845	0.5989	1.55711	67.9	22.6839	3.293	2.565	5.32	11.5	0	6	0	0	0	0	10.5321	6.81219	0	0
77	1	0	0	0	0	0	0	0	71.4111	0	0	48.097	61.324	0.823	1	0	1	0	0	0	1	0	0	0	0	125.333	68.6667	4.6065	0.904	1.35985	82.7	23.044	1.752	1.442	4.07	13.9	0	2	0	0	0	0	7.14111	-0.191372	0	0
65	1	0	0	0	0	0	0	0	70.0738	0	0	101.832	61.697	0.453	0	0	0	0	0	0	0	1	0	0	1	124	72	4.662	0.6102	2.56804	67.8	20.1621	3.846	1.743	5.35	14.4	0	2	0	0	0	0	7.00738	-10.5699	0	0
68	1	0	0	0	0	0	0	0	76.9923	0	0	100.794	82.387	0.597	0	1	1	0	0	0	0	0	0	0	0	128	84	4.884	1.469	1.1626	75	20.7298	4.531	2.706	5.81	16.2	0	2	0	0	0	0	7.69923	-1.39109	0	0
58	0	0	0	0	0	0	0	0	89.5862	0	0	85.622	94.094	0.879	0	0	0	0	0	0	0	0	0	0	0	115.333	71.3333	4.8285	1.1413	1.3352	76.7	22.7337	2.645	2.326	4.23	13.4	0	1	0	0	0	0	8.95862	-1.38833	0	0
51	1	0	0	0	0	0	0	0	75.6494	0	0	100.955	88.654	0.712	0	0	0	0	0	0	0	0	0	0	0	99.3333	71.3333	5.106	0.2938	1.26123	81.5	21.6239	4.387	3.122	4.41	13.5	0	2	0	0	0	0	7.56494	-15.5423	0	0
67	0	0	0	0	0	0	0	0	93.1143	0	0	99.434	95.51	0.746	0	0	0	0	0	0	0	0	0	0	0	110	74.6667	4.1625	0.6667	1.97627	70	19.8994	2.765	2.063	4.48	14.5	0	5	0	0	0	0	9.31143	8.9206	0	0
52	0	0	0	0	0	0	0	0	100.411	0	0	99.03	106.394	0.872	0	0	0	0	0	0	0	0	0	0	0	98	64.6667	4.3845	0.8475	1.35985	75	24.3608	3.249	2.833	5.76	12.9	0	6	0	0	0	0	10.0411	4.9154	0	0
47	0	0	0	0	0	0	0	0	84.2433	0	0	109.276	105.672	0.8	0	0	0	0	0	0	0	0	0	0	1	117.333	82	4.7175	0.8023	1.38451	77.8	23.1194	3.899	3.121	4.04	11.9	0	1	0	0	0	0	8.42433	-15.019	0	0
70	1	0	0	0	0	0	0	0	89.1495	0	0	101.789	98.238	0.686	0	0	0	0	1	0	0	0	0	0	0	96.6667	62	4.0515	0.8023	1.3352	80.4	21.3733	4.01	2.75	4.27	15.1	0	1	0	0	0	0	8.91495	12.273	1	0
49	0	0	0	0	0	0	0	0	108.579	0	0	115.814	101.467	0.719	0	0	1	0	1	1	0	0	0	0	0	98.6667	66.6667	4.7175	1.4803	1.72971	75	24.1697	3.825	2.75	3.55	13.6	0	6	0	0	0	0	10.8579	10.8234	0	0
46	1	0	0	0	0	0	0	0	86.7049	0	0	106.448	107.018	0.824	0	0	0	1	0	1	0	0	0	0	0	116	78	5.2725	0.8475	1.25195	75.5	22.8093	4.943	4.074	5.38	16.1	0	1	0	0	0	0	8.67049	-8.25395	0	0
41	0	0	0	0	0	0	0	0	84.1776	0	0	95.877	97.173	0.869	0	0	0	0	0	0	0	0	0	0	0	110	77.3333	5.0505	0.3164	2.37679	67.7	19.6343	3.273	2.844	4.74	13.5	0	1	0	0	0	0	8.41776	-19.6053	0	0
40	0	0	0	0	0	0	0	0	109.242	0	0	93.772	94.115	0.844	0	0	0	0	0	0	0	0	0	0	0	112.667	76.6667	4.884	0.6215	1.38275	74.7	23.7575	3.337	2.816	3.44	12.2	0	6	0	0	0	0	10.9242	4.70537	0	0
67	0	0	0	0	0	0	0	0	86.9302	0	0	97.156	97.318	0.768	0	0	0	0	0	0	0	0	0	0	0	126.667	72.6667	5.4945	0.5424	1.5397	71.4	21.6336	2.562	1.967	4.33	12.9	0	1	0	0	0	0	8.69302	2.73651	0	0
62	0	0	0	0	0	0	0	0	69.683	0	0	107.302	107.06	0.793	0	0	0	0	0	0	0	0	0	0	0	108.667	70	5.328	1.3899	1.59202	71	20.9248	3.387	2.685	5.26	13.6	0	3	0	0	0	0	6.9683	-18.2778	0	0
49	0	0	0	0	0	0	0	0	103.546	0	0	83.127	86.665	0.863	0	0	0	0	0	0	0	0	0	0	0	107.333	67.3333	4.9395	0.5876	2.27216	74.7	22.7483	2.6	2.244	3.57	12.9	0	6	0	0	0	0	10.3546	5.7908	0	0
40	0	0	0	0	0	0	0	0	109.242	.	0	110.332	109.429	0.852	0	0	0	0	1	0	0	0	0	0	0	102.667	75.3333	4.7175	0.3729	2.35063	63.7	19.8537	3.724	3.173	3.69	13.3	0	6	0	0	0	0	10.9242	4.70537	0	0
47	0	0	0	0	0	0	0	0	74.3843	0	0	106.659	107.084	0.844	0	0	0	0	1	0	0	0	1	0	0	112.667	67.3333	5.3835	0.8475	2.45527	75.4	20.3379	3.62	3.056	5.62	13.1	0	2	0	0	0	0	7.43843	-24.878	0	0
54	0	0	0	0	0	0	0	0	104.243	0	0	96.755	97.159	0.828	0	0	0	0	1	0	0	0	0	0	0	105.333	72.6667	4.884	0.7006	1.82745	64.3	20.0013	3.034	2.513	4.43	13	0	6	0	0	0	0	10.4243	10.2552	0	0
51	1	0	0	0	0	0	0	0	94.714	0	0	104.276	108.877	0.825	0	0	1	0	1	0	0	0	0	0	0	117.333	82	5.2725	1.469	1.59958	81	25.0995	4.702	3.879	5.34	16.3	0	5	0	0	0	0	9.4714	3.5223	0	0
63	1	0	0	0	0	0	0	0	93.6428	0	0	107.527	112.598	0.797	0	0	0	0	0	0	0	0	0	0	0	124	80	5.0505	0.904	1.19295	70	20.0796	4.599	3.665	5.57	15.2	0	5	0	0	0	0	9.36428	11.4923	0	0
63	1	0	0	0	0	0	0	0	77.858	0	0	107.325	95.063	0.643	0	0	1	0	0	0	0	1	0	0	0	124.667	78	5.0505	1.3108	1.82543	83	26.9274	4.849	3.116	5.8	14.8	0	2	0	0	0	0	7.7858	-4.2925	0	0
42	0	0	0	0	0	0	0	0	103.619	.	0	86.242	83.253	0.832	0	0	0	0	0	1	0	0	1	0	0	117.333	79.3333	4.8285	0.5537	1.93836	62	17.9688	2.946	2.45	3.34	10.7	0	6	0	0	0	0	10.3619	0.589576	0	0
62	0	0	0	0	0	0	0	0	93.1571	0	0	93.755	96.497	0.816	0	0	0	0	0	0	0	0	0	0	0	111.333	71.3333	5.217	0.6102	1.53173	76	21.4844	3.005	2.451	5.1	13.9	0	5	0	0	0	0	9.31571	5.19625	0	0
51	1	0	0	0	0	0	0	0	87.8187	0	0	100.356	96.014	0.776	0	0	0	0	1	0	0	0	0	0	0	116.667	80	4.8285	1.2882	1.46387	78	21.6713	4.313	3.346	5.4	14.7	0	1	0	0	0	0	8.78187	-3.37298	0	0
43	0	0	0	0	0	0	0	0	111.997	0	0	109.95	100.33	0.752	0	0	0	0	0	0	0	0	0	0	0	116	70	4.9395	0.4633	1.37374	79	26.2917	3.997	3.004	5.33	13.2	0	7	0	0	0	0	11.1997	9.7208	0	0
51	1	0	0	0	0	0	0	0	101.378	0	0	107.094	103.027	0.773	0	1	0	0	0	0	0	0	0	0	0	126.667	74	4.7175	0.6441	2.01062	74.5	21.9037	5.081	3.93	4.72	13.4	0	6	0	0	0	0	10.1378	10.1868	0	0
55	0	0	0	0	0	0	0	0	100.78	0	0	88.239	83.868	0.775	0	0	0	0	0	0	0	0	0	0	0	114.667	71.3333	4.3845	0.3616	1.69671	70.9	21.4908	2.699	2.092	3.96	11.7	0	6	0	0	0	0	10.078	7.54535	0	0
50	0	0	0	0	0	0	0	0	91.7582	0	0	88.844	88.951	0.842	0	0	0	0	0	0	0	0	0	0	0	118.667	80.6667	4.995	0.3616	1.90598	65.7	18.5938	2.959	2.492	4.5	12.6	0	5	0	0	0	0	9.17582	-5.24382	0	0
42	1	0	0	0	0	0	0	0	86.1335	0	0	94.025	75.667	0.666	0	1	0	0	1	0	0	0	0	0	0	111.333	70	5.2725	0.8249	1.3828	76.2	24.3398	4.306	2.867	5.15	15	0	1	0	0	0	0	8.61335	-11.8391	0	0
52	0	0	0	0	0	0	0	0	98.2371	0	0	97.112	84.311	0.711	0	0	0	0	0	0	0	1	0	0	0	128	80	4.551	0.4068	1.8275	70	22.5124	3.19	2.269	4.86	12.8	0	5	0	0	0	0	9.82371	2.74197	0	0
54	1	0	0	0	0	0	0	0	79.1704	0	0	98.315	98.662	0.8	0	0	0	1	0	1	0	0	0	0	0	106.667	72	5.2725	0.9153	1.22585	73.5	21.1805	4.519	3.614	4.98	15.3	0	2	0	0	0	0	7.91704	-9.76098	0	0
64	0	0	0	0	0	0	0	0	74.7606	0	0	121.483	124.823	0.804	0	0	0	0	0	0	0	0	0	0	0	106	69.3333	5.106	1.017	1.67055	69.1	21.2603	3.268	2.626	4.29	12.7	0	2	0	0	0	0	7.47605	-11.6934	0	0
45	0	0	0	0	0	0	0	0	90.6924	0	0	94.462	99.398	0.865	0	0	0	0	0	0	0	0	0	0	0	100	68.6667	4.8285	0.5198	1.61823	79.8	25.6985	3.343	2.893	3.02	13.4	0	5	0	0	0	0	9.06924	-10.0767	0	0
69	1	0	0	0	0	0	0	0	81.3446	0	0	92.388	91.586	0.714	0	0	1	0	0	0	1	0	0	0	0	120	72.6667	5.217	0.6102	1.3828	77.8	21.5361	4.138	2.956	3.22	14	0	1	0	0	0	0	8.13446	3.71464	0	0
53	0	0	0	0	0	0	0	0	99.2368	0	0	90.761	86.437	0.778	0	0	0	0	0	0	0	0	0	0	0	129.333	78	5.2725	0.6893	1.69671	67.8	22.4272	2.98	2.318	3.42	13.2	0	5	0	0	0	0	9.92368	4.49507	0	0
60	0	0	0	0	0	0	0	0	97.3019	0	0	105.968	95.408	0.712	0	0	0	0	1	1	0	0	0	0	0	110.667	70.6667	5.0505	1.1074	1.53975	76.2	23.1713	3.127	2.227	4.44	12.9	0	5	0	0	0	0	9.73019	7.83423	0	0
62	1	0	0	0	0	0	0	0	92.9367	0	0	89.891	96.014	0.803	0	0	1	0	0	0	0	0	0	0	0	108	71.3333	4.995	1.469	1.59207	81.4	22.6474	4.19	3.366	5.72	13.7	0	5	0	0	0	0	9.29367	10.0328	0	0
70	1	0	0	0	0	0	0	0	87.858	0	0	86.345	81.001	0.654	0	0	0	0	0	1	0	0	0	1	0	110	65.3333	4.44	0.5876	1.13805	84.2	24.0908	3.533	2.312	4.56	14	0	1	0	0	0	0	8.7858	10.9815	0	0
[truncated: 21,190 more rows]
